# Supplementary material for: miRNA regulation in the early development of barley seed
Source: BMC Plant Biol. 2012 Jul 28;12:120. doi: 10.1186/1471-2229-12-120 (PMC3443071; doi:10.1186/1471-2229-12-120)
Supplement: Additional file 1 — Composition of the smallRNA and mRNA degradome libraries (Excel file). Total number of sequences and signatures (unique sequences) for each length of cloned sequence found in smRNA and mRNA degradome libraries made from whole caryopsis tissue at the three developmental stages A (1–5 DPA), B (6–10 DPA) and C (11–15 DPA). [file 1471-2229-12-120-S1.xls]

## Sheet: Sup.1
Composition of the smallRNA libraries
	Sequences				Signatures
Size	A	B	C	Total	A	B	C	Total
1	105770	119460	161118	386348	4	4	4	4
2	98455	114874	171529	384858	16	16	16	16
3	116469	138389	203833	458691	64	64	64	64
4	51143	59435	78300	188878	256	256	256	256
5	57542	64166	82713	204421	1015	1021	1024	1024
6	67777	70100	87358	225235	3519	3833	3926	4069
7	4198	4997	8371	17566	1166	1592	2172	3779
8	5652	8910	16375	30937	1733	3132	4694	7690
9	6929	9932	17045	33906	1826	3492	5322	8828
10	2605	3614	7390	13609	634	1624	2865	4338
11	3724	7427	19562	30713	1541	3258	5377	8387
12	8377	13934	38930	61241	2609	4878	7891	12703
13	20493	30574	95143	146210	4078	7065	13083	19817
14	58141	76002	195519	329662	8751	13067	22383	36226
15	138090	133920	264578	536588	12821	17268	27499	47442
16	177116	159284	245441	581841	17708	22698	29973	58580
17	244380	180759	228732	653871	25347	27935	31391	70520
18	172452	153710	183785	509947	27197	28556	26882	69331
19	145185	144125	169157	458467	33074	34151	30541	82987
20	217230	250762	295073	763065	43457	45112	41181	111036
21	407831	502718	525534	1436083	96986	106354	87307	249231
22	264523	286237	339291	890051	80913	94966	83626	225922
23	647150	622181	580516	1849847	194228	279379	263958	643358
24	3237851	3097766	2593643	8929260	803269	1396951	1572016	3268407
25	192178	156317	150092	498587	57002	60551	53330	150894
26	58743	49299	49915	157957	18487	16443	14867	42976
27	20963	20700	19992	61655	6306	6029	5232	14447
28	4261	4197	3500	11958	2068	2168	1887	5101
29	2003	2259	2213	6475	1359	1536	1607	4088
30	7470	7602	6409	21481	6848	7135	5924	19332
31	2504	2225	2444	7173	2151	2090	2360	6418
32	4126	4498	4363	12987	4027	4434	4257	12519
33	316	373	259	948	315	373	258	943
34	4116	4792	2912	11820	4059	4739	2897	11627
35	30268	29357	30151	89776	28597	27431	28269	82476
36	22606	31185	22937	76728	17374	21668	14329	51664
Composition of the degradome libraries
	Sequences				Signatures
Size	A	B	C	Total	A	B	C	Total
20	13150140	11949326	12103446	37202912	1724319	2392964	1410559	4501939
21	16524660	17238924	15188019	48951603	2066358	3110049	1746391	5606890
22	45341	37803	36330	119474	6288	10486	5681	20001
23	13982	16881	15912	46775	1749	3182	1928	5658
24	5131	15163	11342	31636	797	3081	1422	4547
25	1027	12020	6520	19567	225	2632	1020	3460
26	476	9236	3230	12942	124	2406	746	2972
27	192	2546	492	3230	76	919	195	1097
28	71	192	28	291	37	118	21	174
29	65	64	24	153	38	48	17	100
30	71	81	13	165	43	57	11	109
31	50	47	12	109	36	37	10	81
32	25	21	3	49	23	20	3	46
33	15	15	4	34	15	15	4	33
34	10	12	2	24	9	11	2	20
35	11	11	1	23	10	11	1	22
36	10	10	0	20	9	10	0	19
