# Supplementary material for: miRNA regulation in the early development of barley seed
Source: BMC Plant Biol. 2012 Jul 28;12:120. doi: 10.1186/1471-2229-12-120 (PMC3443071; doi:10.1186/1471-2229-12-120)
Supplement: Additional file 2 — List of the known miRNAs identified in the barley grain (Excel file). List of the 84 previously identified miRNAs that were found in the barley grain. RPM-A/B/C shows their abundance in Read Per Million in the smRNA libraries made from whole caryopsis tissue at the three developmental stages A, B, C. The column "leaf" indicates if the miRNAs was found in barley leaf by Schreiber et al., 2011 [16]. The specificity of each miRNA was determined according to its conservation across the plant kingdom. miRNA homologs are shown in the last column using the nomenclature from miRBase, except for Hv-Sc-miRNA refering to miRNAs found by Schreiber et al., 2011 [16]. The number in brackets indicates the number of mismatches with the sequence found in our smRNA libraries. (XLS 48 kb) [file 1471-2229-12-120-S2.xls]

## Sheet: Sup.2
Known miRNAs present in barley seed
Given name	Family	miRNA Sequence 5-3	Length	RPM-A	RPM-B	RPM-C	detected in leaf (schreiber et al., 2011)	specificity
hvu-miR1135	miR1135	TGCGACAAGTAATTCCGGACGGAG	24	0.2737	0.675	1.6772	Y	Grass
hvu-miR1137	miR1137	TCTAGTACAAAGTTGAGACAGTT	23	0.4106	0.945	0.387	Y	Grass
hvu-miR1318b	miR1318	ATCAGGAGAGATGACACCGG	20	5.201	2.4301	0.6451	Y	Grass
hvu-miR1318a	miR1318	TCAGGAGAGATGACACCGACA	21	31.8902	8.3704	1.8062	Y	Monocot
hvu-miR1436b	miR1436	TACATTATGGGACGGAGGGAG	21	0.8212	1.0801	0.258	Y	Grass
hvu-miR1436a	miR1436	ATATTATGGGACGGAGGGAGT	21	0.9581	0.135	0.129	Y	Monocot
hvu-miR156h	miR156	TGTCAGAAGAGAGTGAGCAC	20	0.6843	0.945	1.5482		Angiosperm
hvu-miR156g	miR156	TGACAGAGGAGAGTGAGCAC	20	0.8212	2.4301	1.1611		Angiosperm
hvu-miR156f	miR156	CGACAGAAGAGAGTGAGCAC	20	2.3268	4.3202	3.8705		Angiosperm
hvu-miR156d	miR156	TGACAGAAGAGAGTGAGCAT	20	6.1591	20.2511	27.9964	Y	Angiosperm
hvu-miR156b	miR156	TGACAGAAGAGAGCGAGCAC	20	11.9075	21.4661	22.0617	Y	Monocot
hvu-miR156c	miR156	TGACAGAAGAGAGGGAGCAC	20	21.8989	36.8569	31.9959	Y	Angiosperm
hvu-miR156a	miR156	TGACAGAAGAGAGTGAGCAC	20	4268.5	8634.11	7586.51	Y	Plantae
hvu-miR156e	miR156	TTGACAGAAGATAGAGAGCAC	21	11.36	4.8603	1.9352		Angiosperm
hvu-miR158	miR158	TCCCAAATGTAGACAAAGCA	20	3.5586	0.945	1.9352		Angiosperm
hvu-miR159	miR159	TTTGGATTGAAGGGAGCTCTG	21	2.7374	2.1601	1.2902	Y	Angiosperm
hvu-miR161	miR161	TTGAAAGTGACTACATCGGGG	21	0.8212	0.27	0.129		Angiosperm
hvu-miR164e	miR164	TGGAGAAGCAGGGCACGTGCG	21	0.4106	1.2151	0.258		Angiosperm
hvu-miR164c	miR164	TGGAGAAGCAGGGCACGTGAA	21	0	1.4851	1.2902	Y	Monocot
hvu-miR164b	miR164	TGGAGAAGCAGGGCACGGGCA	21	1.6424	3.5102	1.6772	Y	Monocot
hvu-miR164d	miR164	TGGAGAAGCAGGGCACGTGCT	21	4.6535	8.3704	5.8057	Y	Angiosperm
hvu-miR164a	miR164	TGGAGAAGCAGGGCACGTGCA	21	308.09	530.038	295.704	Y	Angiosperm
hvu-miR165	miR166	TCGGACCAGGCTTCATCCCCC	21	1.7793	1.2151	2.3223	Y	Angiosperm
hvu-miR166g	miR166	TCGAACCAGGCTTCATTCCCC	21	0.1369	0.135	1.2902		Monocot
hvu-miR166e	miR166	TCGGACCAGGCTTCATTCCCT	21	147.133	59.9432	43.6073		Plantae
hvu-miR166c	miR166	TCGGACCAGGCTTCAATCCCT	21	371.323	121.101	89.6659	Y	Monocot
hvu-miR166b	miR166	TCGGACCAGGCTTCATTCCCC	21	1762.31	2094.77	4083.99	Y	Plantae
hvu-miR167f	miR167	TGAAGCTGACAGCATGATCTA	21	0.4106	0.54	0.258		Grass
hvu-miR167e	miR167	TGAAGCTGCCAGCATGATCTGG	22	0.4106	0.81	0.7741		Angiosperm
hvu-miR167c	miR167	TGAAGCTGCCAGCATGATCTC	21	0.6843	2.2951	1.5482	Y	Angiosperm
hvu-miR167g	miR167	TGAAGCTGCCAGCATGATCTT	20	2.4636	4.1852	2.7093		Plantae
hvu-miR167b	miR167	TGAAGCTGCCAGCATGATCTGC	21	34.7644	90.4548	79.9897	Y	Grass
hvu-miR167a	miR167	TGAAGCTGCCAGCATGATCTA	21	862.815	723.098	540.447	Y	Angiosperm
hvu-miR167d	miR167	TGAAGCTGCCAGCATGATCTGA	21	477.532	1339	1896.53	Y	Angiosperm
hvu-miR168e	miR168	TCGCTTGGGCAGATCGGGAC	20	0.1369	0.675	0.387	Y	Monocot
hvu-miR168g	miR168	TCGCTTGGTGCAGGTCGGGAA	21	0.9581	0.945	0.129		Angiosperm
hvu-miR168b	miR168	TCGCTTGGTGCAGCTCGGGAC	21	8.6227	27.1364	11.7404	Y	Grass
hvu-miR168c	miR168	TCGCTTGGTGCAGATCGGGCC	21	8.0752	33.2118	12.2565	Y	Grass
hvu-miR168d	miR168	TCGCTTGGTGCAGATCGGGAT	21	6.9803	23.4912	23.2228	Y	Grass
hvu-miR168a	miR168	TCGCTTGGTGCAGATCGGGAC	21	5891.89	16016.4	12430.8	Y	Monocot
hvu-miR169a	miR169	CAGCCAAGGATGACTTGCCGA	21	1.2318	0	0.5161	Y	Angiosperm
hvu-miR169b	miR169	CAGCCAAGGATGACTTGCCGG	21	2.8742	1.4851	0.258	Y	Angiosperm
hvu-miR171a	miR171	TGATTGAGCCGTGCCAATATC	21	13.4131	5.1303	3.8705	Y	Angiosperm
hvu-miR171b	miR171	TGATTGAGCCGCGCCAATATC	21	7.8015	3.5102	1.8062	Y	Angiosperm
hvu-miR172a	miR172	AGAATCTTGATGATGCTGCAT	21	0.6843	36.992	48.5099	Y	Angiosperm
hvu-miR172c	miR172	GGAATCTTGATGATGCTGCAT	21	14.0974	21.1961	9.6762		Angiosperm
hvu-miR2005b	miR2005	GGGGATATAGCTCAGTTGGTA	21	6.4328	7.1554	3.0964	Y	Grass
hvu-miR2005a	miR2005	GCGGGGATAGCTCAGTTGG	19	283.18	475.9	294.414	Y	Grass
hvu-miR2008b	miR2008	GACTCCGTGGCCCAATGGA	19	0.2737	0.675	0.387	Y	Grass
hvu-miR2008a	miR2008	GACCGCGTGGCCTAATGGA	19	0	2.2951	1.6772	Y	Grass
hvu-miR2009c	miR2009	TCAGATGAGAAGGCAGATCATA	22	9.1701	10.5306	3.8705	Y	Grass
hvu-miR2009e	miR2009	TTCAGATGAGAAGGCAGATCAT	22	0.9581	13.6357	13.8047	Y	Grass
hvu-miR2009d	miR2009	TGAGAAGGCAGATCATAATAGC	22	276.063	254.893	169.011	Y	Grass
hvu-miR2012a	miR2012	TTGGACGTGGAGGTGCAGCTG	21	5.0641	6.0753	1.2902	Y	Grass
hvu-miR2016	miR2016	TGACCCTGAGGCACTCATACCG	22	9.8545	3.1052	1.1611	Y	Grass
hvu-miR2018a	miR2018	GCCCCTGTAGCTCAGTTGGT	20	0.2737	0.945	1.1611	Y	Grass
hvu-miR2018b	miR2018	GCCCGTCTAGCTCAGTTGGT	20	5.7485	4.7252	5.2896	Y	Grass
hvu-miR2509	miR2509	GAATGACGCCGGGTCCGAAAG	21	0.8212	0.945	0.6451	Y	Monocot
hvu-miR390	miR390	AAGCTCAGGAGGGATAGCGCC	21	20.9408	4.3202	3.2254	Y	Plantae
hvu-miR391	miR391	TTCGCAGGAGAGATAGCGCCA	21	0.6843	0.27	0.129		Angiosperm
hvu-miR393b	miR393	TCCAAAGGGATCGCATTGATC	21	0.1369	0.81	0.9031		Angiosperm
hvu-miR393a	miR393	TTCCAAAGGGATCGCATTGAT	21	8.2121	55.7579	53.7995	Y	Grass
hvu-miR395	miR395	TGAAGTGTTTGGGGGAACTC	20	1.3687	2.0251	1.9352	Y	Grass
hvu-miR397a	miR397	TTGAGTGCAGCGTTGATGAAC	21	0.2737	3.9152	1.0321	Y	Grass
hvu-miR408b	miR408	CAGGGATGGAGCAGAGCAAGG	21	0.1369	3.7802	3.4834	Y	Plantae
hvu-miR444a	miR444	TTGTGGCTTTCTTGCAAGTCG	21	0.4106	0.405	0.258	Y	Monocot
hvu-miR5048	miR5048	TATTTGCAGGTTTTAGGTCTAA	22	111.821	122.181	89.9239	Y	Barley
hvu-miR5051	miR5051	TTTGGCACCTTGAAACTGGGA	21	0.4106	0.54	0.387	Y	Barley
hvu-miR5054	miR5054	GTTCCCCACGGACGGCGCCA	20	1.0949	3.5102	7.4829	Y	Barley
hvu-miR5057	miR5057	AAATTTCAGATCATTTGGACA	21	0.2737	0.81	0.6451	Y	Barley
hvu-miR5061	miR5061	TCTGTTCTGTTCTGATCGGTA	21	0.1369	0.54	0.9031	Y	Barley
hvu-miR5064	miR5064	TGAATTTGTCCATAGCATCAG	21	0.4106	0.54	0.7741	Y	Barley
hvu-miR5067	miR5067	TGAGCGACAAGTAATATGGAT	21	47.7669	56.433	22.9648	Y	Barley
hvu-miR5071	miR5071	TCAAGCATCATATCATGGACC	21	300.014	159.308	73.5389	Y	Barley
hvu-miR5072	miR5072	CGTTCCCCAGCGGAGTCGCCA	21	0.1369	1.8901	4.6446	Y	Barley
hvu-miR5074	miR5074	GAAGGCCACCGTCGGCACCGC	21	2.7374	1.8901	2.5803	Y	Barley
hvu-miR5077	miR5077	GTTTCACGTCGGGTTCACCA	20	1.2318	2.5651	5.0316	Y	Barley
hvu-miR5080	miR5080	AAAAAGATCATACCGTGAGAG	21	0.5475	0	0.5161	Y	Barley
hvu-miR5083	miR5083	AGACTACAATTATCTGATCA	20	1.9162	1.3501	1.4192	Y	Barley
hvu-miR516	miR516	AGCAAGGATTGACAGACTGAG	21	33.2589	49.6826	37.1565	Y	Grass
hvu-miR528	miR528	TGGAAGGGGCATGCAGAGGAG	21	1.3687	8.6405	4.7736	Y	Monocot
hvu-miR531	miR531	CTCGGCGGGGCAGCGTGCAGA	21	0.9581	1.0801	1.5482	Y	Monocot
hvu-miR827	miR827	TTAGATGACCATCAGCAAACA	21	1.7793	7.1554	10.1922	Y	Angiosperm
hvu-miR894	miR894	CGTTTCACGTCGGGTTCACCA	21	0.8212	1.3501	3.7415		Plantae
				15440.3	31166.3	28105.2
