# Supplementary material for: miRNA regulation in the early development of barley seed
Source: BMC Plant Biol. 2012 Jul 28;12:120. doi: 10.1186/1471-2229-12-120 (PMC3443071; doi:10.1186/1471-2229-12-120)
Supplement: Additional file 3 — miRNA precursors sequences and MFOLD structures (Excel file). List of the 15 pri-miRNAs identified in the harvEST dataset. The yellow boxes indicate the newly identified pri-miRNAs and mature miRNAs. RPM-A/B/C show the abundance of each miRNA (RPM) in the smRNA libraries made from whole caryopsis tissue at the three developmental stages A, B and C. miRNA* indicated a corresponding miRNA* found in the libraries. The columns "Start" and "End" show the position of the miRNA in the EST sequence. The predicted secondary structure of the pri-miRNA sequences were assessed using MFOLD (http://mfold.rna.albany.edu). The nucleotides corresponding to the miRNAs are shown in red and those corresponding to the miRNA* (if detected) are shown in blue. (XLS 53 kb) [file 1471-2229-12-120-S3.xls]

## Sheet: Sup.3
miRNA precursor found in HarvEST													microarrayBB3-druka2006
EST ID	pri-miRNA name	miRNA name	smRNA sequence	Length	RPM-A	RPM-B	RPM-C	miRNA*	Start	End	Position	pri-miRNA sequence	DPA5	DPA10	DPA16	DPA22-Emb	DPA22-Endo
U21_16332	hvu-MIR1120	hvu-miR1120b	TTCTTATATTATGGGACGGAG	21	4.106	4.4552	5.2896	NO	458	478	3'	GCUACUCCCU CCUUCCCAUAUAUAAGAG UG UUUUUAAUACUACACUAGUGUGAAAAACA UUCUUAUAUUAUGGGACGG AG GAGUUAGA	6.71703	6.5946	6.30504	6.45231	6.14877
U21_37849	hvu-MIR1135	Hvu-miR1135	TGCGACAAGTAATTCCGGACGGAG	24	0.2737	0.675	1.6772	NO	386	409	3'	CACUUCCU CUGUCCGUAAAUACUUGUCAUA GG AAUUAAUGUAUUAGAUGUAUUUCAGUUCCAGAUACAUCUUUUUUUAUUAAUUUG UGCGACAAGUAAUUCCGGACGG AG GUAGUA	7.53755	7.20097	7.48999	7.67205	7.50785
U21_8425	hvu-MIR1436b	hvu-miR1436b	TACATTATGGGACGGAGGGAG	21	0.8212	1.0801	0.258	NO	659	679	3'	UGCAUAAAAA CUUCGUCUCAUAAUGUA AG ACGUCU UACAUUAUGGGACGGAGGG AG UAC	8.27703	8.05394	7.67973	8.00471	7.86348
U21_20916	hvu-MIR159a	hvu-miR159	TTTGGATTGAAGGGAGCTCTG	21	2.7374	2.1601	1.2902	YES	383	403	3'	UGGAGGUG GAGCUCCUAUCAUUCCAA UG AAGGGUCUACCGGAAGGGUUUGUGCAGCUGCUUGUUCAUGGUUCCCACUAUCCUAUCUCCAUUAGAACACGAGGAGAUAGGCUUGUGGUUUGCAUGAUCGAGGAGCCGCUUCGAUCCCUCGCUGACCGCUG UUUGGAUUGAAGGGAGCUC UG CAUCUU	8.10133	7.65089	7.67731	8.42204	7.73524
U21_9346	hvu-MIR168	hvu-miR168a	TCGCTTGGTGCAGATCGGGAC	21	5891.89	16016.4	12430.8	YES	128	148	5'	CGGGC UCGCUUGGUGCAGAUCGGG AC CCUCCGCCCGCCCCGACGGGCCGGAU CCCGCCUUGCACCAAGUGA AU CGGAGCCG	8.50453	8.57279	8.51321	7.96814	8.50486
U21_38648	hvu-MIR171	hvu-miR171a	TGATTGAGCCGTGCCAATATC	21	13.4131	5.1303	3.8705	YES	313	333	3'	UCACUAUGA UGUUGGCUCGACUCACUCA GA CCACGCCGGAGGGAGCCAUCUGCGGCGGCGGUUC UGAUUGAGCCGUGCCAAUA UC UUAGUGC	N/A	N/A	N/A	N/A	N/A
U21_6953	hvu-MIR444a	hvu-miR444a	TTGTGGCTTTCTTGCAAGTCG	21	0.4106	0.405	0.258	NO	416	436	3'	ACAUU ACCUGCAAGCAAGACGCAA AA UUAAUAGAACAUCACCAUAC UUGUGGCUUUCUUGCAAGU CG UGC	12.2935	10.4802	9.36997	11.699	10.0562
U21_2275	hvu-MIR5048	hvu-miR5048	TATTTGCAGGTTTTAGGTCTAA	22	111.821	122.181	89.9239	YES	594	615	5'	CAAUA UAUUUGCAGGUUUUAGGUCU AA GUGGUGAAUAUCGAUCUCUGAAUAUAUUGAUAACCUUCACAAAUUUGCUGAUUAUUUUGUAGAGCUAUUAUUGUCCCACAUGCAUAUCCAUGACUAAAAAAAGCAAAAAAGUAAUAAUUGGGUGUUGUGUUCUCACAAAGAAAGAUGGAAAAGUUUAACAAAAACUUGUGAAGGAAGAUGAAUGCUUUGAUUAUGCAUGAAUCCAUAAUGAUAAAGUGCUAUUGA	8.96753	8.86441	8.51765	10.3435	8.1646
U21_50801	hvu-MIR5051	hvu-miR5051	TTTGGCACCTTGAAACTGGGA	21	0.4106	0.54	0.387	NO	475	495	3'	UGGUGUUGCU UCAGUUUCAAGGUCCCAAA GA UGAAGGCCUCCAGCAGCAGGUACUGUUCCAGUUUCAAGGUUUCAAAGCUGAAGGCUUCCCAGAGAUCCUGCUGCUGGGUGGUCUUUAGC UUUGGCACCUUGAAACUGG GA CUUUAGCU	8.04302	8.12466	7.77509	7.88157	7.73417
U21_14449	hvu-MIR5071b	hvu-miR5071b	TCAAGCATCATGTCATGGACC	21	0.5475	0.54	0.258	NO	263	283	3'	AUGAGG UACUUGGGCAUGGGCUGA GA AUCACAAUUGUUGUGGAUUUACAAAGAUGAUAGCCCAGACGAAGAAUACCUUGUUAUUUGGCUGUUACCAUACAUGAUUUUAUCUCUCCGCAAUAAAUACAUUAGA UCAAGCAUCAUGUCAUGGA CC CGA	N/A	N/A	N/A	N/A	N/A
U21_51424	hvu-MIR6001	hvu-miR6001	CGAGGATGAAGAAGAAAAT	19	3.148	1.6201	0.9031	NO	389	407	3'	UCCUCUCUCA UUUCUCUCUUCUUUUCUUUG UC UUCUGAUUUUUUCCAGUCGAUUGGUAUGAAUGUGGAUGAUGAGAUGACAAGUAAAAAUACAGUUAUCCCUGUCUUACUUCUUUGGAAGGAUGCUGAGAAUACUUUUAAUCUGACACCAUAUAUGUAGUGCUGUAAGAAGAAUAUUUGAUUUUCGUAGACAUUGUUUUUCUUUUGGUUUGGCUUGGAUGG CGAGGAUGAAGAAGAAA AU CAUUCGGA	N/A	N/A	N/A	N/A	N/A
U21_16909	hvu-MIR6002	hvu-miR6002	TAGGACGCCATGGTAGATAGCATG	24	0	1.2151	1.0321	NO	517	540	5'	GGC UAGGACGCCAUGGUAGAUAGCA UG ACGCAUGGGAUAGGGCAUCA UGCUAUUUGGCAUGGUAUCCUA GU CCGAGGCG	N/A	N/A	N/A	N/A	N/A
U21_27580	hvu-MIR6003	hvu-miR6003	AATATGGATCGGAGGGAGTAA	21	0.6843	0.945	0.5161	NO	203	223	3'	AGAAAUCAAU ACUCCCUCCAAUCCAUACU AA AUCAGCGGCAAUU AAUAUGGAUCGGAGGGAGU AA	N/A	N/A	N/A	N/A	N/A
U21_53039	hvu-MIR6004	hvu-miR6004	TTGCGTCGTTGTGCCTGGGCT	21	0.9581	0.405	0	NO	177	197	3'	AGG CCCGCGCGACGGGCUA UU AGCUCAGUGGUAGAGCGCGCCCCUGAUAA UUGCGUCGUUGUGCCUGGG CU G	8.63995	8.50678	8.45439	7.32183	7.74065
U21_51897	hvu-MIR6005	hvu-miR6005	AATTAATTTGGATCGGAGGGA	21	0.4106	0.27	0.6451	NO	500	520	5'	AAUUAAUUUGGAUCGGAGG GA GUAGGUCAUUCUUAUUGCUAUGAACUACUC CCAUCGAUCUUAAAUAGAU GC UGUAUUCG	N/A	N/A	N/A	N/A	N/A
MFOLD (http://mfold.rna.albany.edu/?q=mfold/RNA-Folding-Form)
Pri-miR1120b (U21_16332)
Initial ΔG = -43.70
10 20 30 40
G -| C U - A C
CU ACUCC UCC UCCCAUA UAUAAGAGUGUUUUU AUACUA \
GA UGAGG AGG AGGGUAU AUAUUCUUACAAAAA UGUGAU A
A U^ - C U G C
80 70 60 50
Pri-Hv-miR1135a (U21_37849)
Initial ΔG = -50.90
10 20 30 40 50
C U U A A G UAUU-| CAG
ACU CCUCUGUCCG AA UACUUGUC UA GAAUUAAUG AGAUGUAUUU \
UGA GGAGGCAGGC UU AUGAACAG GU UUUAAUUAU UCUACAUAGA U
A U C A C G UUUUU^ CCU
110 100 90 80 70 60
Pri-Hv-miR1436b (U21_8425)
Initial ΔG = -28.90
10 20 30
UGCAUAAAAA| A
CUUCGUCUCAUAAUGUAAG C
GAGGCAGGGUAUUACAUUC G
CAUGAGG---^ U
50 40
Pri-Hv-miR159 (U21_20916) with miR159*
Initial ΔG = -87.80
10 20 30 40 50 60 70 80 90
U| G UG A U UGA - UAC GA U U- A G U GUUC UAU AUUAG
GGA G GAGCUCCU UCA UCCAA AG GGUC CG AGGG UUG GC GCU CUUG UCAUG CCAC CCUAUCUCC A
UCU C CUCGAGGG AGU AGGUU UC CCAG GC UCCC AGC CG CGA GAGC AGUAC GGUG GGAUAGAGG A
U^ A GU A U UG- G UC- -- U UU C G U GUUU UUC AGCAC
180 170 160 150 140 130 120 110 100
Pri-miR168a (U21_9346) with miR168*
Initial ΔG = -47.10
10 20 30
CG ------| AU CCC - CC
GGCUC GCUUGGUGCAG CGGGA UCCG CCCG C
CCGAG UGAACCACGUU GCCCU AGGC GGGC C
G- GCUAAG^ CC --- C AG
80 70 60 50 40
Pri-Hv-miR171 (U21_38648) with miR171*
Initial ΔG = -51.60
10 20 30 40
U U U A C - A-| G GA
CACUA GAUGUUGGC CG CUCA UCAG ACC CGCCG AGG G
GUGAU CUAUAACCG GC GAGU AGUC UGG GCGGC UCU C
C U U C U U CG^ G AC
90 80 70 60 50
Pri-Hv-miR444a (U21_6953)
Initial ΔG = -16.00
10 20 30
A| U C C A AAUUAAUAGA
CAU AC UGCAAG AAG CGCAA A
GUG UG ACGUUC UUC GUGUU C
C^ C A U G CAUACCACUA
. 60 50 40
Pri-Hv-miR5048b (U21_2275)
10 20 30 40 50 60 70 80 90 100 110 120 130 140 150
U CCA GU C GGU GGUG U U --- U U U C U - U A -- CCCA- .-GA| AAAAA AA
GGCA UGUUUUC CUAG AAUAUAUUUGCA UUUAGGUCUAAGU AAUA CGA CUCU GAA AUA UGA AACCUU ACAAA UUGC UGAUUAUUU GUAG GCU AUUAUUGU CAUGCAUA--UCCAU CUAA GC A
UCGU ACGAAAG GAUC UUAUAUGAACGU AGAUCCAGAUUUA UUAU GUU GAGA CUU UAU AUU UUGGAA UGUUU AAUG ACUAGUAAG UAUC UGA UAGUAAUA GUACGUAU AGGUA GGUU UG A
G AAC AG U AC- AUUG - - ACG C U U - - A U G AA CCUAA \ \ --^ AAUAA AA
370 360 350 340 330 320 310 300 290 280 270 260 250 240 160
Pri-Hv-miR5051 (U21_50801)
Initial ΔG = -71.10
10 20 30 40 50 60 70
U GUUGC- C A - UA--| UUCC CAA U
GGU UUCAGUUUCAAGGU CCAAAG UGAAGGCC UCCAGCAGCAGG CUG AGUUU GGUU C
UCG GGGUCAAAGUUCCA GGUUUC AUUUCUGG GGGUCGUCGUCC GAC UCGGA UCGA A
- AUUUCA C G U UAGA^ CCU- AG- A
140 130 120 110 100 90 80
Pri- miR5071b (U21_14449)
Initial ΔG = -38.20
10 20 30 40 50 60 70
A A A UG - - GAAUCACAA- .-UUUACAAAGA CA--| AGA
UG GGU CU GGCAUGG GC UGA UUGUUGUGGA UGAUAGCC GACGA A
GC CCA GG CUGUACU CG ACU AAUAACGCCU AUUGUCGG UUGUU U
A - - UA A A AGAUUACAUA \ ---------- UUUA^ CCA
150 140 130 120 90 80
pri-miR6001 (U21_51424)
Initial ΔG = -51.70
10 20 30 40 50 60 70 80
UCUCUCA C UUU U UG U UUU .-UCGAUU GA--- .-AUGAUGA AA A
UCC UUUCU UCUUC UCUUUGUC UC A UU CCAG GGUAU AUGUGG GAUGAC GUA A
AGG AAAGA AGAAG AGGAGCGG AG U GG GGUU UCGUG UAUACC CUAUUG CAU A
CUUACUA - U-- U GU C UUU \ ------ AUGUA \ ------- A- A
240 230 220 210 160 150 90
Pri-miR6002 (U21_16909)
Initial ΔG = -42.60
10 20 30
-------| CG G C AUGG
GGCUAGGA CCAUG UAGAUAGCAUGA GC G
CUGAUCCU GGUAC GUUUAUCGUACU CG A
GCGGAGC^ AU G A GGAU
70 60 50 40
Pri-miR6003 (U21_27580)
Initial ΔG = -27.40
10 20 30
AAUCAA-------| A C AUCAG
UACUCCCUCC AUCCAUA UAA \
AUGAGGGAGG UAGGUAU AUU C
AAAAUUUUAAUGA^ C A AACGG
70 60 50 40
Pri-miR6004 (U21_53039)
Initial ΔG = -32.30
10 20 30
A -- -| U GC U AGA
GGCCC GCGCGACGG GC AUUA UCAG GGU \
UCGGG CGUGUUGCU CG UAAU AGUC CCG G
G UC G^ U -- C CGC
70 60 50 40
Pri-miR6005 (U21_51897)
Initial ΔG = -35.00
10 20 30 40
.-U| GACA A - GA G UCUU
UGCAGU AUU AUUUG GAUCG GGGAGUAG UCAU A
AUGUCG UAG UAAAU CUAGC CCCUCAUC AGUA U
\ -^ ---- A U UA A UCGU
80 70 60 50
