# Supplementary material for: miRNA regulation in the early development of barley seed
Source: BMC Plant Biol. 2012 Jul 28;12:120. doi: 10.1186/1471-2229-12-120 (PMC3443071; doi:10.1186/1471-2229-12-120)
Supplement: Additional file 4 — List of the potential miRNA target genes and their associated miRNAs (Excel file). List of 96 potential miRNA targets regulated in the barley grain by 1013 miRNAs. Target information (left part of the table) includes the EST identity (ID); the category of confidence based on the smRNA distribution around the cleavage site; the proposed molecular and biological function according to homology with the closest annotated gene from one of the following species (sp.): Hordeum vulgare (hvu), Triticum aestivum (tae), Oryza sativa (osa) or Arabidopsis thaliana (ath). Degradome information (middle part of the table) shows the Target Sequence Signature (TSS) centered around the detected cleavage site; the number of corresponding mRNA degradation products (in Reads Per Million) found in the degradome libraries made from whole caryopsis tissue at the three developmental stages (A, B, C) with an "*" indicating when the degradome products were significantly higher than the threshold (threshold was calculated using the average number of reads of all degradome signatures matching to the EST plus two standard deviations (SD) for each sample); the total number of smRNAs matching the TSS. miRNA information (right part of the table) shows the length, sequence and number of reads of all smRNAs that can potentially bind to the TSS with a maximum score of 5 (note that the pot-miRNAs include all 19–23 nt smRNAs that can bind to the TSS, such as tasiRNAs); the number of target for each miRNA; the type of inhibition predicted by psRNAtarget. (XLS 692 kb) [file 1471-2229-12-120-S4.xls]

## Sheet: sup.4
EST ID	Best	Category	Closest homology	specie	E-score	Molecular Function	Biological Process	DPA5	DPA10	DPA16	DPA22-Emb	DPA22-Endo	Degradome Peaks/EST	5'TSS ID	5' TSS Seq (+/-16bp)	Degradome RPM-A	Degradome SD-A	Degradome RPM-B	Degradome SD-B	Degradome RPM-C	Degradome SD-C	smRNAs / TSS	smRNA ID	smRNA seq	Length	Score	Predicted Inhibition	Offset	smRNA RPM-A	smRNA RPM-B	smRNA RPM-C	Nb Target
U21_42247		III	ANTH/ENTH domain containing protein	osa	2e-19	Membrane Binding	Miscellaneous	#N/A	#N/A	#N/A	#N/A	#N/A	1	7567359	ATACATCAGAATCCCTTCGGGCCACCAATTCA	0.0985	(0.11±0.08)	0.0991	(*0.05±0.02)	0	(0±0)	19	4847106	TGGAGGCTCGAAGCGATACTGAC	23	5	Cleavage	-1	7.254	7.4254	16.514	1
U21_42247		III	ANTH/ENTH domain containing protein	osa	2e-19	Membrane Binding	Miscellaneous	#N/A	#N/A	#N/A	#N/A	#N/A	1	7567359	ATACATCAGAATCCCTTCGGGCCACCAATTCA	0.0985	(0.11±0.08)	0.0991	(*0.05±0.02)	0	(0±0)	19	4847102	TGGAGGCTCGAAGCGATACTGA	22	4	Cleavage	-1	0.2737	0.405	1.2902	1
U21_42247		III	ANTH/ENTH domain containing protein	osa	2e-19	Membrane Binding	Miscellaneous	#N/A	#N/A	#N/A	#N/A	#N/A	1	7567359	ATACATCAGAATCCCTTCGGGCCACCAATTCA	0.0985	(0.11±0.08)	0.0991	(*0.05±0.02)	0	(0±0)	19	4055828	GTGGAGGCTCGAAGCGATACTGA	23	5	Cleavage	-2	0.6843	0.81	1.1611	1
U21_42247		III	ANTH/ENTH domain containing protein	osa	2e-19	Membrane Binding	Miscellaneous	#N/A	#N/A	#N/A	#N/A	#N/A	1	7567359	ATACATCAGAATCCCTTCGGGCCACCAATTCA	0.0985	(0.11±0.08)	0.0991	(*0.05±0.02)	0	(0±0)	19	4055827	GTGGAGGCTCGAAGCGATACTG	22	5	Cleavage	-2	1.0949	0.135	0.387	1
U21_42247		III	ANTH/ENTH domain containing protein	osa	2e-19	Membrane Binding	Miscellaneous	#N/A	#N/A	#N/A	#N/A	#N/A	1	7567359	ATACATCAGAATCCCTTCGGGCCACCAATTCA	0.0985	(0.11±0.08)	0.0991	(*0.05±0.02)	0	(0±0)	19	3776142	GGCTCGAAGCGATACTGACGTGC	23	5	Translation	3	0.2737	0.54	0.9031	1
U21_42247		III	ANTH/ENTH domain containing protein	osa	2e-19	Membrane Binding	Miscellaneous	#N/A	#N/A	#N/A	#N/A	#N/A	1	7567359	ATACATCAGAATCCCTTCGGGCCACCAATTCA	0.0985	(0.11±0.08)	0.0991	(*0.05±0.02)	0	(0±0)	19	3776141	GGCTCGAAGCGATACTGACGTG	22	4	Translation	3	1.0949	0.405	0.9031	1
U21_42247		III	ANTH/ENTH domain containing protein	osa	2e-19	Membrane Binding	Miscellaneous	#N/A	#N/A	#N/A	#N/A	#N/A	1	7567359	ATACATCAGAATCCCTTCGGGCCACCAATTCA	0.0985	(0.11±0.08)	0.0991	(*0.05±0.02)	0	(0±0)	19	3776140	GGCTCGAAGCGATACTGACGT	21	3.5	Translation	3	0.6843	0.27	1.5482	1
U21_42247		III	ANTH/ENTH domain containing protein	osa	2e-19	Membrane Binding	Miscellaneous	#N/A	#N/A	#N/A	#N/A	#N/A	1	7567359	ATACATCAGAATCCCTTCGGGCCACCAATTCA	0.0985	(0.11±0.08)	0.0991	(*0.05±0.02)	0	(0±0)	19	3776139	GGCTCGAAGCGATACTGACG	20	3.5	Translation	3	0.2737	0.405	0.387	1
U21_42247		III	ANTH/ENTH domain containing protein	osa	2e-19	Membrane Binding	Miscellaneous	#N/A	#N/A	#N/A	#N/A	#N/A	1	7567359	ATACATCAGAATCCCTTCGGGCCACCAATTCA	0.0985	(0.11±0.08)	0.0991	(*0.05±0.02)	0	(0±0)	19	3776138	GGCTCGAAGCGATACTGAC	19	3.5	Translation	3	0.6843	0.405	1.2902	1
U21_42247		III	ANTH/ENTH domain containing protein	osa	2e-19	Membrane Binding	Miscellaneous	#N/A	#N/A	#N/A	#N/A	#N/A	1	7567359	ATACATCAGAATCCCTTCGGGCCACCAATTCA	0.0985	(0.11±0.08)	0.0991	(*0.05±0.02)	0	(0±0)	19	3710452	GGAGGCTCGAAGCGATACTGACG	23	5	Cleavage	0	1.2318	0.675	1.9352	1
U21_42247		III	ANTH/ENTH domain containing protein	osa	2e-19	Membrane Binding	Miscellaneous	#N/A	#N/A	#N/A	#N/A	#N/A	1	7567359	ATACATCAGAATCCCTTCGGGCCACCAATTCA	0.0985	(0.11±0.08)	0.0991	(*0.05±0.02)	0	(0±0)	19	3710449	GGAGGCTCGAAGCGATACTGAC	22	5	Cleavage	0	2.8742	2.1601	7.2249	1
U21_42247		III	ANTH/ENTH domain containing protein	osa	2e-19	Membrane Binding	Miscellaneous	#N/A	#N/A	#N/A	#N/A	#N/A	1	7567359	ATACATCAGAATCCCTTCGGGCCACCAATTCA	0.0985	(0.11±0.08)	0.0991	(*0.05±0.02)	0	(0±0)	19	3344289	GAGGCTCGAAGCGATACTGACGT	23	5	Cleavage	1	4.5166	4.5902	9.6762	1
U21_42247		III	ANTH/ENTH domain containing protein	osa	2e-19	Membrane Binding	Miscellaneous	#N/A	#N/A	#N/A	#N/A	#N/A	1	7567359	ATACATCAGAATCCCTTCGGGCCACCAATTCA	0.0985	(0.11±0.08)	0.0991	(*0.05±0.02)	0	(0±0)	19	3344285	GAGGCTCGAAGCGATACTGACG	22	5	Cleavage	1	2.053	1.4851	3.2254	1
U21_42247		III	ANTH/ENTH domain containing protein	osa	2e-19	Membrane Binding	Miscellaneous	#N/A	#N/A	#N/A	#N/A	#N/A	1	7567359	ATACATCAGAATCCCTTCGGGCCACCAATTCA	0.0985	(0.11±0.08)	0.0991	(*0.05±0.02)	0	(0±0)	19	3344281	GAGGCTCGAAGCGATACTGAC	21	5	Cleavage	1	2.053	4.5902	5.8057	1
U21_42247		III	ANTH/ENTH domain containing protein	osa	2e-19	Membrane Binding	Miscellaneous	#N/A	#N/A	#N/A	#N/A	#N/A	1	7567359	ATACATCAGAATCCCTTCGGGCCACCAATTCA	0.0985	(0.11±0.08)	0.0991	(*0.05±0.02)	0	(0±0)	19	1550677	AGGCTCGAAGCGATACTGACGTG	23	5	Translation	2	7.8015	8.9105	15.3529	1
U21_42247		III	ANTH/ENTH domain containing protein	osa	2e-19	Membrane Binding	Miscellaneous	#N/A	#N/A	#N/A	#N/A	#N/A	1	7567359	ATACATCAGAATCCCTTCGGGCCACCAATTCA	0.0985	(0.11±0.08)	0.0991	(*0.05±0.02)	0	(0±0)	19	1550675	AGGCTCGAAGCGATACTGACGT	22	4.5	Translation	2	9.307	12.4207	17.6751	1
U21_42247		III	ANTH/ENTH domain containing protein	osa	2e-19	Membrane Binding	Miscellaneous	#N/A	#N/A	#N/A	#N/A	#N/A	1	7567359	ATACATCAGAATCCCTTCGGGCCACCAATTCA	0.0985	(0.11±0.08)	0.0991	(*0.05±0.02)	0	(0±0)	19	1550667	AGGCTCGAAGCGATACTGACG	21	4.5	Translation	2	9.7176	9.9905	12.3855	1
U21_42247		III	ANTH/ENTH domain containing protein	osa	2e-19	Membrane Binding	Miscellaneous	#N/A	#N/A	#N/A	#N/A	#N/A	1	7567359	ATACATCAGAATCCCTTCGGGCCACCAATTCA	0.0985	(0.11±0.08)	0.0991	(*0.05±0.02)	0	(0±0)	19	1550660	AGGCTCGAAGCGATACTGAC	20	4.5	Translation	2	4.7904	8.7755	9.8052	1
U21_42247		III	ANTH/ENTH domain containing protein	osa	2e-19	Membrane Binding	Miscellaneous	#N/A	#N/A	#N/A	#N/A	#N/A	1	7567359	ATACATCAGAATCCCTTCGGGCCACCAATTCA	0.0985	(0.11±0.08)	0.0991	(*0.05±0.02)	0	(0±0)	19	1550656	AGGCTCGAAGCGATACTGA	19	3.5	Translation	2	0.4106	0.135	1.0321	1
U21_29759		III	MATE efflux family protein	osa	3e-28	Transporter	Stress Response	9.57713	10.4342	9.0204	8.11827	8.80673	13	4303130	GCCGATCGGATGCGTCCTAGGGTTCAAAACAA	0.558	(*0.22±0.17)	0.2642	(0.19±0.22)	0	(0.29±0.24)	7	5308990	TTTTGAAACCTGGGATGCGCA	21	4.5	Cleavage	-3	0.6843	0.945	1.4192	1
U21_29759		III	MATE efflux family protein	osa	3e-28	Transporter	Stress Response	9.57713	10.4342	9.0204	8.11827	8.80673	13	4303130	GCCGATCGGATGCGTCCTAGGGTTCAAAACAA	0.558	(*0.22±0.17)	0.2642	(0.19±0.22)	0	(0.29±0.24)	7	5308989	TTTTGAAACCTGGGATGCG	19	2.5	Cleavage	-3	1.9162	0.675	0.6451	1
U21_29759		III	MATE efflux family protein	osa	3e-28	Transporter	Stress Response	9.57713	10.4342	9.0204	8.11827	8.80673	13	4303130	GCCGATCGGATGCGTCCTAGGGTTCAAAACAA	0.558	(*0.22±0.17)	0.2642	(0.19±0.22)	0	(0.29±0.24)	7	5248845	TTTGAAACCTGGGATGCGCA	20	5	Cleavage	-2	0.6843	0.27	2.0643	1
U21_29759		III	MATE efflux family protein	osa	3e-28	Transporter	Stress Response	9.57713	10.4342	9.0204	8.11827	8.80673	13	4303130	GCCGATCGGATGCGTCCTAGGGTTCAAAACAA	0.558	(*0.22±0.17)	0.2642	(0.19±0.22)	0	(0.29±0.24)	7	5157259	TTGGACCTTGGGCCGGGTCGG	21	5	Cleavage	-1	1.7793	1.8901	2.7093	1
U21_29759		III	MATE efflux family protein	osa	3e-28	Transporter	Stress Response	9.57713	10.4342	9.0204	8.11827	8.80673	13	4303130	GCCGATCGGATGCGTCCTAGGGTTCAAAACAA	0.558	(*0.22±0.17)	0.2642	(0.19±0.22)	0	(0.29±0.24)	7	5157257	TTGGACCTTGGGCCGGGTC	19	4	Cleavage	-1	1.3687	0.135	0.5161	1
U21_29759		III	MATE efflux family protein	osa	3e-28	Transporter	Stress Response	9.57713	10.4342	9.0204	8.11827	8.80673	13	4303130	GCCGATCGGATGCGTCCTAGGGTTCAAAACAA	0.558	(*0.22±0.17)	0.2642	(0.19±0.22)	0	(0.29±0.24)	7	4835247	TGGACCTTGGGCCGGGTCGG	20	5	Cleavage	0	1.6424	0.945	1.9352	1
U21_29759		III	MATE efflux family protein	osa	3e-28	Transporter	Stress Response	9.57713	10.4342	9.0204	8.11827	8.80673	13	4303130	GCCGATCGGATGCGTCCTAGGGTTCAAAACAA	0.558	(*0.22±0.17)	0.2642	(0.19±0.22)	0	(0.29±0.24)	7	4835246	TGGACCTTGGGCCGGGTCG	19	5	Cleavage	0	0.1369	0.54	0.5161	1
U21_728		III	60S ribosomal protein L41	ath	5e-08	RNA Binding	RNA Cellular Processes	12.4808	12.561	12.098	12.802	11.7224	8	1517555	GCGTTTGGTCAAATTTAGCTGTTTAATACTAG	10.0434	(3.14±8.84)	8.0906	(2.31±4.04)	7.6436	(*1.75±2.26)	9	4972344	TTAAAAAGCGTAGTTGGACC	20	5	Translation	0	0	0.405	0.7741	1
U21_728		III	60S ribosomal protein L41	ath	5e-08	RNA Binding	RNA Cellular Processes	12.4808	12.561	12.098	12.802	11.7224	8	1517555	GCGTTTGGTCAAATTTAGCTGTTTAATACTAG	10.0434	(3.14±8.84)	8.0906	(2.31±4.04)	7.6436	(*1.75±2.26)	9	4804479	TGCGGCTTAATTTGACTCAAC	21	4.5	Cleavage	3	0	0.675	0.6451	1
U21_728		III	60S ribosomal protein L41	ath	5e-08	RNA Binding	RNA Cellular Processes	12.4808	12.561	12.098	12.802	11.7224	8	1517555	GCGTTTGGTCAAATTTAGCTGTTTAATACTAG	10.0434	(3.14±8.84)	8.0906	(2.31±4.04)	7.6436	(*1.75±2.26)	9	4804478	TGCGGCTTAATTTGACTCAA	20	4.5	Cleavage	3	0	0.135	1.0321	1
U21_728		III	60S ribosomal protein L41	ath	5e-08	RNA Binding	RNA Cellular Processes	12.4808	12.561	12.098	12.802	11.7224	8	1517555	GCGTTTGGTCAAATTTAGCTGTTTAATACTAG	10.0434	(3.14±8.84)	8.0906	(2.31±4.04)	7.6436	(*1.75±2.26)	9	4804477	TGCGGCTTAATTTGACTCA	19	4.5	Cleavage	3	0	0.81	0.7741	1
U21_728		III	60S ribosomal protein L41	ath	5e-08	RNA Binding	RNA Cellular Processes	12.4808	12.561	12.098	12.802	11.7224	8	1517555	GCGTTTGGTCAAATTTAGCTGTTTAATACTAG	10.0434	(3.14±8.84)	8.0906	(2.31±4.04)	7.6436	(*1.75±2.26)	9	4804463	TGCGGCTTAATTTGACCCAACAC	23	5	Cleavage	3	0	1.7551	1.5482	1
U21_728		III	60S ribosomal protein L41	ath	5e-08	RNA Binding	RNA Cellular Processes	12.4808	12.561	12.098	12.802	11.7224	8	1517555	GCGTTTGGTCAAATTTAGCTGTTTAATACTAG	10.0434	(3.14±8.84)	8.0906	(2.31±4.04)	7.6436	(*1.75±2.26)	9	4804462	TGCGGCTTAATTTGACCCAACA	22	5	Cleavage	3	0	0.81	1.0321	1
U21_728		III	60S ribosomal protein L41	ath	5e-08	RNA Binding	RNA Cellular Processes	12.4808	12.561	12.098	12.802	11.7224	8	1517555	GCGTTTGGTCAAATTTAGCTGTTTAATACTAG	10.0434	(3.14±8.84)	8.0906	(2.31±4.04)	7.6436	(*1.75±2.26)	9	4804461	TGCGGCTTAATTTGACCCAAC	21	4	Cleavage	3	0	1.6201	1.1611	1
U21_728		III	60S ribosomal protein L41	ath	5e-08	RNA Binding	RNA Cellular Processes	12.4808	12.561	12.098	12.802	11.7224	8	1517555	GCGTTTGGTCAAATTTAGCTGTTTAATACTAG	10.0434	(3.14±8.84)	8.0906	(2.31±4.04)	7.6436	(*1.75±2.26)	9	4804460	TGCGGCTTAATTTGACCCAA	20	4	Cleavage	3	0.1369	0.54	1.1611	1
U21_728		III	60S ribosomal protein L41	ath	5e-08	RNA Binding	RNA Cellular Processes	12.4808	12.561	12.098	12.802	11.7224	8	1517555	GCGTTTGGTCAAATTTAGCTGTTTAATACTAG	10.0434	(3.14±8.84)	8.0906	(2.31±4.04)	7.6436	(*1.75±2.26)	9	4804459	TGCGGCTTAATTTGACCCA	19	4	Cleavage	3	0	0.81	0.5161	1
U21_48909	B	III	ABI8 (Abscisic acid insensitive 8) homologue	tae	1e-71	Unknown	Hormone Signal	#N/A	#N/A	#N/A	#N/A	#N/A	2	1354778	ACCGCTATTACCCCCAAGATCTGTATCACAGG	0	(0.1±0.05)	0.1981	(*0.07±0.06)	0	(0±0)	35	4781307	TGCAGATCTTGGTGGTAGTAGCA	23	3	Cleavage	1	12.1812	10.6656	18.4492	1
U21_48909	B	III	ABI8 (Abscisic acid insensitive 8) homologue	tae	1e-71	Unknown	Hormone Signal	#N/A	#N/A	#N/A	#N/A	#N/A	2	1354778	ACCGCTATTACCCCCAAGATCTGTATCACAGG	0	(0.1±0.05)	0.1981	(*0.07±0.06)	0	(0±0)	35	4781306	TGCAGATCTTGGTGGTAGTAGC	22	2	Cleavage	1	22.5832	22.4112	28.1254	1
U21_48909	B	III	ABI8 (Abscisic acid insensitive 8) homologue	tae	1e-71	Unknown	Hormone Signal	#N/A	#N/A	#N/A	#N/A	#N/A	2	1354778	ACCGCTATTACCCCCAAGATCTGTATCACAGG	0	(0.1±0.05)	0.1981	(*0.07±0.06)	0	(0±0)	35	4781300	TGCAGATCTTGGTGGTAGTAG	21	2	Cleavage	1	17.9297	24.9763	29.5446	1
U21_48909	B	III	ABI8 (Abscisic acid insensitive 8) homologue	tae	1e-71	Unknown	Hormone Signal	#N/A	#N/A	#N/A	#N/A	#N/A	2	1354778	ACCGCTATTACCCCCAAGATCTGTATCACAGG	0	(0.1±0.05)	0.1981	(*0.07±0.06)	0	(0±0)	35	4781296	TGCAGATCTTGGTGGTAGTA	20	2	Cleavage	1	1.5055	1.6201	3.0964	1
U21_48909	B	III	ABI8 (Abscisic acid insensitive 8) homologue	tae	1e-71	Unknown	Hormone Signal	#N/A	#N/A	#N/A	#N/A	#N/A	2	1354778	ACCGCTATTACCCCCAAGATCTGTATCACAGG	0	(0.1±0.05)	0.1981	(*0.07±0.06)	0	(0±0)	35	4781295	TGCAGATCTTGGTGGTAGT	19	2	Cleavage	1	14.6449	18.901	20.5135	2
U21_48909	B	III	ABI8 (Abscisic acid insensitive 8) homologue	tae	1e-71	Unknown	Hormone Signal	#N/A	#N/A	#N/A	#N/A	#N/A	2	1354778	ACCGCTATTACCCCCAAGATCTGTATCACAGG	0	(0.1±0.05)	0.1981	(*0.07±0.06)	0	(0±0)	35	4583862	TCGGTGCAGATCTTGGTGGTAGT	23	5	Cleavage	-3	4.106	4.5902	4.3865	1
U21_48909	B	III	ABI8 (Abscisic acid insensitive 8) homologue	tae	1e-71	Unknown	Hormone Signal	#N/A	#N/A	#N/A	#N/A	#N/A	2	1354778	ACCGCTATTACCCCCAAGATCTGTATCACAGG	0	(0.1±0.05)	0.1981	(*0.07±0.06)	0	(0±0)	35	4583858	TCGGTGCAGATCTTGGTGGTAG	22	5	Cleavage	-3	11.2232	10.1255	14.4498	1
U21_48909	B	III	ABI8 (Abscisic acid insensitive 8) homologue	tae	1e-71	Unknown	Hormone Signal	#N/A	#N/A	#N/A	#N/A	#N/A	2	1354778	ACCGCTATTACCCCCAAGATCTGTATCACAGG	0	(0.1±0.05)	0.1981	(*0.07±0.06)	0	(0±0)	35	4583855	TCGGTGCAGATCTTGGTGGTA	21	4.5	Cleavage	-3	19.8458	22.1412	26.9643	1
U21_48909	B	III	ABI8 (Abscisic acid insensitive 8) homologue	tae	1e-71	Unknown	Hormone Signal	#N/A	#N/A	#N/A	#N/A	#N/A	2	1354778	ACCGCTATTACCCCCAAGATCTGTATCACAGG	0	(0.1±0.05)	0.1981	(*0.07±0.06)	0	(0±0)	35	4583854	TCGGTGCAGATCTTGGTGGT	20	4.5	Cleavage	-3	9.5808	9.8555	10.5793	1
U21_48909	B	III	ABI8 (Abscisic acid insensitive 8) homologue	tae	1e-71	Unknown	Hormone Signal	#N/A	#N/A	#N/A	#N/A	#N/A	2	1354778	ACCGCTATTACCCCCAAGATCTGTATCACAGG	0	(0.1±0.05)	0.1981	(*0.07±0.06)	0	(0±0)	35	4583848	TCGGTGCAGATCTTGGTGG	19	4.5	Cleavage	-3	3.9692	2.7001	3.4834	1
U21_48909	B	III	ABI8 (Abscisic acid insensitive 8) homologue	tae	1e-71	Unknown	Hormone Signal	#N/A	#N/A	#N/A	#N/A	#N/A	2	1354778	ACCGCTATTACCCCCAAGATCTGTATCACAGG	0	(0.1±0.05)	0.1981	(*0.07±0.06)	0	(0±0)	35	4036262	GTGCAGATCTTGGTGGTAGTAGC	23	2.5	Cleavage	0	1.5055	2.0251	3.8705	1
U21_48909	B	III	ABI8 (Abscisic acid insensitive 8) homologue	tae	1e-71	Unknown	Hormone Signal	#N/A	#N/A	#N/A	#N/A	#N/A	2	1354778	ACCGCTATTACCCCCAAGATCTGTATCACAGG	0	(0.1±0.05)	0.1981	(*0.07±0.06)	0	(0±0)	35	4036260	GTGCAGATCTTGGTGGTAGTAG	22	2.5	Cleavage	0	3.0111	3.5102	6.7088	1
U21_48909	B	III	ABI8 (Abscisic acid insensitive 8) homologue	tae	1e-71	Unknown	Hormone Signal	#N/A	#N/A	#N/A	#N/A	#N/A	2	1354778	ACCGCTATTACCCCCAAGATCTGTATCACAGG	0	(0.1±0.05)	0.1981	(*0.07±0.06)	0	(0±0)	35	4036259	GTGCAGATCTTGGTGGTAGTA	21	2.5	Cleavage	0	0.4106	0.405	0.5161	1
U21_48909	B	III	ABI8 (Abscisic acid insensitive 8) homologue	tae	1e-71	Unknown	Hormone Signal	#N/A	#N/A	#N/A	#N/A	#N/A	2	1354778	ACCGCTATTACCCCCAAGATCTGTATCACAGG	0	(0.1±0.05)	0.1981	(*0.07±0.06)	0	(0±0)	35	4036258	GTGCAGATCTTGGTGGTAGT	20	2.5	Cleavage	0	4.6535	3.3752	4.1285	1
U21_48909	B	III	ABI8 (Abscisic acid insensitive 8) homologue	tae	1e-71	Unknown	Hormone Signal	#N/A	#N/A	#N/A	#N/A	#N/A	2	1354778	ACCGCTATTACCCCCAAGATCTGTATCACAGG	0	(0.1±0.05)	0.1981	(*0.07±0.06)	0	(0±0)	35	4036254	GTGCAGATCTTGGTGGTAG	19	2.5	Cleavage	0	5.4747	6.2103	7.4829	1
U21_48909	B	III	ABI8 (Abscisic acid insensitive 8) homologue	tae	1e-71	Unknown	Hormone Signal	#N/A	#N/A	#N/A	#N/A	#N/A	2	1354778	ACCGCTATTACCCCCAAGATCTGTATCACAGG	0	(0.1±0.05)	0.1981	(*0.07±0.06)	0	(0±0)	35	3886456	GGTGCAGATCTTGGTGGTAGTAG	23	2.5	Cleavage	-1	3.9692	2.1601	4.3865	1
U21_48909	B	III	ABI8 (Abscisic acid insensitive 8) homologue	tae	1e-71	Unknown	Hormone Signal	#N/A	#N/A	#N/A	#N/A	#N/A	2	1354778	ACCGCTATTACCCCCAAGATCTGTATCACAGG	0	(0.1±0.05)	0.1981	(*0.07±0.06)	0	(0±0)	35	3886455	GGTGCAGATCTTGGTGGTAGTA	22	2.5	Cleavage	-1	0.4106	0.27	1.1611	1
U21_48909	B	III	ABI8 (Abscisic acid insensitive 8) homologue	tae	1e-71	Unknown	Hormone Signal	#N/A	#N/A	#N/A	#N/A	#N/A	2	1354778	ACCGCTATTACCCCCAAGATCTGTATCACAGG	0	(0.1±0.05)	0.1981	(*0.07±0.06)	0	(0±0)	35	3886454	GGTGCAGATCTTGGTGGTAGT	21	2.5	Cleavage	-1	3.8323	2.9702	2.4513	1
U21_48909	B	III	ABI8 (Abscisic acid insensitive 8) homologue	tae	1e-71	Unknown	Hormone Signal	#N/A	#N/A	#N/A	#N/A	#N/A	2	1354778	ACCGCTATTACCCCCAAGATCTGTATCACAGG	0	(0.1±0.05)	0.1981	(*0.07±0.06)	0	(0±0)	35	3886450	GGTGCAGATCTTGGTGGTAG	20	2.5	Cleavage	-1	6.5697	4.8603	3.9995	1
U21_48909	B	III	ABI8 (Abscisic acid insensitive 8) homologue	tae	1e-71	Unknown	Hormone Signal	#N/A	#N/A	#N/A	#N/A	#N/A	2	1354778	ACCGCTATTACCCCCAAGATCTGTATCACAGG	0	(0.1±0.05)	0.1981	(*0.07±0.06)	0	(0±0)	35	3886448	GGTGCAGATCTTGGTGGTA	19	2	Cleavage	-1	7.254	6.8854	3.7415	1
U21_48909	B	III	ABI8 (Abscisic acid insensitive 8) homologue	tae	1e-71	Unknown	Hormone Signal	#N/A	#N/A	#N/A	#N/A	#N/A	2	1354778	ACCGCTATTACCCCCAAGATCTGTATCACAGG	0	(0.1±0.05)	0.1981	(*0.07±0.06)	0	(0±0)	35	3496043	GCAGATCTTGGTGGTAGTAGCAA	23	4	Cleavage	2	17.2454	18.361	26.7062	1
U21_48909	B	III	ABI8 (Abscisic acid insensitive 8) homologue	tae	1e-71	Unknown	Hormone Signal	#N/A	#N/A	#N/A	#N/A	#N/A	2	1354778	ACCGCTATTACCCCCAAGATCTGTATCACAGG	0	(0.1±0.05)	0.1981	(*0.07±0.06)	0	(0±0)	35	3496042	GCAGATCTTGGTGGTAGTAGCA	22	3	Cleavage	2	11.6338	8.6405	14.9658	1
U21_48909	B	III	ABI8 (Abscisic acid insensitive 8) homologue	tae	1e-71	Unknown	Hormone Signal	#N/A	#N/A	#N/A	#N/A	#N/A	2	1354778	ACCGCTATTACCCCCAAGATCTGTATCACAGG	0	(0.1±0.05)	0.1981	(*0.07±0.06)	0	(0±0)	35	3496041	GCAGATCTTGGTGGTAGTAGC	21	2	Cleavage	2	20.1196	26.4614	33.028	1
U21_48909	B	III	ABI8 (Abscisic acid insensitive 8) homologue	tae	1e-71	Unknown	Hormone Signal	#N/A	#N/A	#N/A	#N/A	#N/A	2	1354778	ACCGCTATTACCCCCAAGATCTGTATCACAGG	0	(0.1±0.05)	0.1981	(*0.07±0.06)	0	(0±0)	35	3496036	GCAGATCTTGGTGGTAGTAGA	21	3	Cleavage	2	0.2737	0.27	0.5161	2
U21_48909	B	III	ABI8 (Abscisic acid insensitive 8) homologue	tae	1e-71	Unknown	Hormone Signal	#N/A	#N/A	#N/A	#N/A	#N/A	2	1354778	ACCGCTATTACCCCCAAGATCTGTATCACAGG	0	(0.1±0.05)	0.1981	(*0.07±0.06)	0	(0±0)	35	3496035	GCAGATCTTGGTGGTAGTAG	20	2	Cleavage	2	22.5832	24.9763	30.1897	2
U21_48909	B	III	ABI8 (Abscisic acid insensitive 8) homologue	tae	1e-71	Unknown	Hormone Signal	#N/A	#N/A	#N/A	#N/A	#N/A	2	1354778	ACCGCTATTACCCCCAAGATCTGTATCACAGG	0	(0.1±0.05)	0.1981	(*0.07±0.06)	0	(0±0)	35	3496033	GCAGATCTTGGTGGTAGTA	19	2	Cleavage	2	2.7374	3.7802	4.9026	2
U21_48909	B	III	ABI8 (Abscisic acid insensitive 8) homologue	tae	1e-71	Unknown	Hormone Signal	#N/A	#N/A	#N/A	#N/A	#N/A	2	1354778	ACCGCTATTACCCCCAAGATCTGTATCACAGG	0	(0.1±0.05)	0.1981	(*0.07±0.06)	0	(0±0)	35	2864589	CGGTGCAGATCTTGGTGGTAGT	22	3.5	Cleavage	-2	4.106	4.1852	4.9026	1
U21_48909	B	III	ABI8 (Abscisic acid insensitive 8) homologue	tae	1e-71	Unknown	Hormone Signal	#N/A	#N/A	#N/A	#N/A	#N/A	2	1354778	ACCGCTATTACCCCCAAGATCTGTATCACAGG	0	(0.1±0.05)	0.1981	(*0.07±0.06)	0	(0±0)	35	2864585	CGGTGCAGATCTTGGTGGTAG	21	3.5	Cleavage	-2	6.9803	8.5054	7.2249	1
U21_48909	B	III	ABI8 (Abscisic acid insensitive 8) homologue	tae	1e-71	Unknown	Hormone Signal	#N/A	#N/A	#N/A	#N/A	#N/A	2	1354778	ACCGCTATTACCCCCAAGATCTGTATCACAGG	0	(0.1±0.05)	0.1981	(*0.07±0.06)	0	(0±0)	35	2864581	CGGTGCAGATCTTGGTGGTA	20	3	Cleavage	-2	17.9297	15.3908	15.9979	1
U21_48909	B	III	ABI8 (Abscisic acid insensitive 8) homologue	tae	1e-71	Unknown	Hormone Signal	#N/A	#N/A	#N/A	#N/A	#N/A	2	1354778	ACCGCTATTACCCCCAAGATCTGTATCACAGG	0	(0.1±0.05)	0.1981	(*0.07±0.06)	0	(0±0)	35	2864580	CGGTGCAGATCTTGGTGGT	19	3	Cleavage	-2	8.8964	10.3955	9.6762	1
U21_48909	B	III	ABI8 (Abscisic acid insensitive 8) homologue	tae	1e-71	Unknown	Hormone Signal	#N/A	#N/A	#N/A	#N/A	#N/A	2	1354778	ACCGCTATTACCCCCAAGATCTGTATCACAGG	0	(0.1±0.05)	0.1981	(*0.07±0.06)	0	(0±0)	35	2426905	CAGATCTTGGTGGTAGTAGCAAA	23	4.5	Translation	3	4.7904	4.4552	8.644	1
U21_48909	B	III	ABI8 (Abscisic acid insensitive 8) homologue	tae	1e-71	Unknown	Hormone Signal	#N/A	#N/A	#N/A	#N/A	#N/A	2	1354778	ACCGCTATTACCCCCAAGATCTGTATCACAGG	0	(0.1±0.05)	0.1981	(*0.07±0.06)	0	(0±0)	35	2426904	CAGATCTTGGTGGTAGTAGCAA	22	3.5	Translation	3	5.3378	4.1852	5.4187	1
U21_48909	B	III	ABI8 (Abscisic acid insensitive 8) homologue	tae	1e-71	Unknown	Hormone Signal	#N/A	#N/A	#N/A	#N/A	#N/A	2	1354778	ACCGCTATTACCCCCAAGATCTGTATCACAGG	0	(0.1±0.05)	0.1981	(*0.07±0.06)	0	(0±0)	35	2426903	CAGATCTTGGTGGTAGTAGCA	21	2.5	Translation	3	4.106	3.7802	3.7415	1
U21_48909	B	III	ABI8 (Abscisic acid insensitive 8) homologue	tae	1e-71	Unknown	Hormone Signal	#N/A	#N/A	#N/A	#N/A	#N/A	2	1354778	ACCGCTATTACCCCCAAGATCTGTATCACAGG	0	(0.1±0.05)	0.1981	(*0.07±0.06)	0	(0±0)	35	2426902	CAGATCTTGGTGGTAGTAGC	20	1.5	Translation	3	2.4636	2.7001	4.6446	1
U21_48909	B	III	ABI8 (Abscisic acid insensitive 8) homologue	tae	1e-71	Unknown	Hormone Signal	#N/A	#N/A	#N/A	#N/A	#N/A	2	1354778	ACCGCTATTACCCCCAAGATCTGTATCACAGG	0	(0.1±0.05)	0.1981	(*0.07±0.06)	0	(0±0)	35	2426899	CAGATCTTGGTGGTAGTAG	19	1.5	Translation	3	3.4217	3.6452	4.5155	2
U21_22467	B	II	ACC oxidase (1-aminocyclopropane-1-carboxylate oxidase)	osa	1e-24	Oxidoreductase	Hormone Signal	5.83475	5.73126	5.9703	5.99781	6.11996	2	7543822	GCACCGAGGGTCTCGATCGCGTCTTTCCCGAG	0	(0±0)	0.1651	(*0.07±0.04)	0	(0.23±0.16)	7	3287900	GAGACGCCGGCGGGGGCCT	19	5	Translation	1	0.9581	0.27	1.1611	1
U21_22467	B	II	ACC oxidase (1-aminocyclopropane-1-carboxylate oxidase)	osa	1e-24	Oxidoreductase	Hormone Signal	5.83475	5.73126	5.9703	5.99781	6.11996	2	7543822	GCACCGAGGGTCTCGATCGCGTCTTTCCCGAG	0	(0±0)	0.1651	(*0.07±0.04)	0	(0.23±0.16)	7	3115782	GAAAGATGCGTTGGAGAGCAT	21	4.5	Translation	-1	0.6843	0.675	0.129	1
U21_22467	B	II	ACC oxidase (1-aminocyclopropane-1-carboxylate oxidase)	osa	1e-24	Oxidoreductase	Hormone Signal	5.83475	5.73126	5.9703	5.99781	6.11996	2	7543822	GCACCGAGGGTCTCGATCGCGTCTTTCCCGAG	0	(0±0)	0.1651	(*0.07±0.04)	0	(0.23±0.16)	7	3115780	GAAAGATGCGTTGGAGAGC	19	3.5	Translation	-1	0.8212	0.27	0.129	1
U21_22467	B	II	ACC oxidase (1-aminocyclopropane-1-carboxylate oxidase)	osa	1e-24	Oxidoreductase	Hormone Signal	5.83475	5.73126	5.9703	5.99781	6.11996	2	7543822	GCACCGAGGGTCTCGATCGCGTCTTTCCCGAG	0	(0±0)	0.1651	(*0.07±0.04)	0	(0.23±0.16)	7	2995116	CTGAAAGATGCGTTGGAGA	19	5	Cleavage	-3	0.2737	0.675	0.129	1
U21_22467	B	II	ACC oxidase (1-aminocyclopropane-1-carboxylate oxidase)	osa	1e-24	Oxidoreductase	Hormone Signal	5.83475	5.73126	5.9703	5.99781	6.11996	2	7543822	GCACCGAGGGTCTCGATCGCGTCTTTCCCGAG	0	(0±0)	0.1651	(*0.07±0.04)	0	(0.23±0.16)	7	1234221	AGACGCCGGCGGGGGCCTC	19	5	Translation	2	0.4106	0.54	0.129	1
U21_22467	B	II	ACC oxidase (1-aminocyclopropane-1-carboxylate oxidase)	osa	1e-24	Oxidoreductase	Hormone Signal	5.83475	5.73126	5.9703	5.99781	6.11996	2	7543822	GCACCGAGGGTCTCGATCGCGTCTTTCCCGAG	0	(0±0)	0.1651	(*0.07±0.04)	0	(0.23±0.16)	7	455769	AAGATGCGTTGGAGAGCAT	19	4.5	Translation	1	1.0949	0.81	0.387	1
U21_22467	B	II	ACC oxidase (1-aminocyclopropane-1-carboxylate oxidase)	osa	1e-24	Oxidoreductase	Hormone Signal	5.83475	5.73126	5.9703	5.99781	6.11996	2	7543822	GCACCGAGGGTCTCGATCGCGTCTTTCCCGAG	0	(0±0)	0.1651	(*0.07±0.04)	0	(0.23±0.16)	7	176731	AAAGATGCGTTGGAGAGCAT	20	4.5	Translation	0	2.053	2.1601	0.9031	1
U21_10053		III	Aldose reductase	zma	1e-169	Oxidoreductase	Energy Mobilization	4.96883	4.44948	4.91036	6.42844	4.24988	6	3338720	CGGCACATCGATTGCGCCAGAGTCTACGGCAA	0	(0.16±0.11)	0.1981	(*0.08±0.05)	0	(0.23±0.14)	2	4562983	TCGCGGATGCTGACGCAAT	19	5	Translation	-3	1.6424	0.81	2.3223	1
U21_10053		III	Aldose reductase	zma	1e-169	Oxidoreductase	Energy Mobilization	4.96883	4.44948	4.91036	6.42844	4.24988	6	3338720	CGGCACATCGATTGCGCCAGAGTCTACGGCAA	0	(0.16±0.11)	0.1981	(*0.08±0.05)	0	(0.23±0.14)	2	4303455	TAGACTCTGGAGCAAACGATGTC	23	3	Translation	0	1.3687	0.135	0.129	1
U21_24207		III	aminotransferase domain containing protein	osa	1e-82	Transferase	Miscellaneous	8.59667	8.5582	8.31674	8.33396	8.40636	2	3788393	CCCCCTGCATTATAGTCCTTGTAGAATACACG	0.3282	(*0.16±0.08)	0	(0.16±0.48)	0	(0.5±0.68)	6	5095837	TTCTACAAGGACTGTGAGGTAGA	23	3.5	Cleavage	0	4.9272	3.5102	1.2902	1
U21_24207		III	aminotransferase domain containing protein	osa	1e-82	Transferase	Miscellaneous	8.59667	8.5582	8.31674	8.33396	8.40636	2	3788393	CCCCCTGCATTATAGTCCTTGTAGAATACACG	0.3282	(*0.16±0.08)	0	(0.16±0.48)	0	(0.5±0.68)	6	5095836	TTCTACAAGGACTGTGAGGTAG	22	2.5	Cleavage	0	1.0949	0.54	0	1
U21_24207		III	aminotransferase domain containing protein	osa	1e-82	Transferase	Miscellaneous	8.59667	8.5582	8.31674	8.33396	8.40636	2	3788393	CCCCCTGCATTATAGTCCTTGTAGAATACACG	0.3282	(*0.16±0.08)	0	(0.16±0.48)	0	(0.5±0.68)	6	4596927	TCTACAAGGACTGTGAGGTAGAT	23	4.5	Cleavage	1	0.6843	0.27	0.387	1
U21_24207		III	aminotransferase domain containing protein	osa	1e-82	Transferase	Miscellaneous	8.59667	8.5582	8.31674	8.33396	8.40636	2	3788393	CCCCCTGCATTATAGTCCTTGTAGAATACACG	0.3282	(*0.16±0.08)	0	(0.16±0.48)	0	(0.5±0.68)	6	2351803	CAATTCTACAAGGACTGTGAGGT	23	5	Cleavage	-3	0.4106	0.27	0.6451	1
U21_24207		III	aminotransferase domain containing protein	osa	1e-82	Transferase	Miscellaneous	8.59667	8.5582	8.31674	8.33396	8.40636	2	3788393	CCCCCTGCATTATAGTCCTTGTAGAATACACG	0.3282	(*0.16±0.08)	0	(0.16±0.48)	0	(0.5±0.68)	6	2184835	ATTCTACAAGGACTGTGAGGTAG	23	2.5	Cleavage	-1	4.2429	3.1052	1.1611	1
U21_24207		III	aminotransferase domain containing protein	osa	1e-82	Transferase	Miscellaneous	8.59667	8.5582	8.31674	8.33396	8.40636	2	3788393	CCCCCTGCATTATAGTCCTTGTAGAATACACG	0.3282	(*0.16±0.08)	0	(0.16±0.48)	0	(0.5±0.68)	6	707604	AATTCTACAAGGACTGTGAGGTA	23	3.5	Cleavage	-2	4.6535	5.5353	2.4513	1
U21_18652		I	APETALA2-like protein	tae	0	Transcription Factor	RNA Cellular Processes	8.78957	8.47398	8.53521	9.25128	8.4141	1	7285908	TTATGCTGCAGCATCATCAGGATTCTCTACCG	1.6411	(*0.2±0.32)	0.6274	(*0.1±0.15)	0.3555	(0±0)	6	hvu-miR172c	GGAATCTTGATGATGCTGCAT	21	2	Cleavage	0	14.1	21.2	9.68	1
U21_18652		I	APETALA2-like protein	tae	0	Transcription Factor	RNA Cellular Processes	8.78957	8.47398	8.53521	9.25128	8.4141	1	7285908	TTATGCTGCAGCATCATCAGGATTCTCTACCG	1.6411	(*0.2±0.32)	0.6274	(*0.1±0.15)	0.3555	(0±0)	6	hvu-miR172a	AGAATCTTGATGATGCTGCAT	21	1.5	Cleavage	0	0.68	36.99	48.51	1
U21_18652		I	APETALA2-like protein	tae	0	Transcription Factor	RNA Cellular Processes	8.78957	8.47398	8.53521	9.25128	8.4141	1	7285908	TTATGCTGCAGCATCATCAGGATTCTCTACCG	1.6411	(*0.2±0.32)	0.6274	(*0.1±0.15)	0.3555	(0±0)	6	3787704	GGGAATCTTGATGATGCTGCA	21	1	Cleavage	-1	0.1369	0.675	0.258	1
U21_18652		I	APETALA2-like protein	tae	0	Transcription Factor	RNA Cellular Processes	8.78957	8.47398	8.53521	9.25128	8.4141	1	7285908	TTATGCTGCAGCATCATCAGGATTCTCTACCG	1.6411	(*0.2±0.32)	0.6274	(*0.1±0.15)	0.3555	(0±0)	6	3194736	GAATCTTGATGATGCTGCAT	20	1.5	Cleavage	1	0.4106	0.135	0.6451	1
U21_18652		I	APETALA2-like protein	tae	0	Transcription Factor	RNA Cellular Processes	8.78957	8.47398	8.53521	9.25128	8.4141	1	7285908	TTATGCTGCAGCATCATCAGGATTCTCTACCG	1.6411	(*0.2±0.32)	0.6274	(*0.1±0.15)	0.3555	(0±0)	6	1567160	AGGGAGATGTGATGATGGTGC	21	5	Translation	-2	0.6843	0.405	0.129	1
U21_18652		I	APETALA2-like protein	tae	0	Transcription Factor	RNA Cellular Processes	8.78957	8.47398	8.53521	9.25128	8.4141	1	7285908	TTATGCTGCAGCATCATCAGGATTCTCTACCG	1.6411	(*0.2±0.32)	0.6274	(*0.1±0.15)	0.3555	(0±0)	6	1206866	AGAATCTTGATGATGCTGCA	20	0.5	Cleavage	0	0	0.675	0.6451	1
U21_12845	B	I	ARF1 (AtARF6-like)	osa	1e-119	Transcription Factor	Hormone Signal	10.8532	9.83225	9.27472	10.232	8.70153	8	5947115	CCCGATAGATCAGGCTGGCAGCTTGTATTCGT	3.9058	(*0.3±0.44)	1.8163	(*0.22±0.72)	2.6308	(0.58±1.15)	42	hvu-miR167g	TGAAGCTGCCAGCATGATCTT	20	4.5	Cleavage	0	2.46	4.19	2.71	3
U21_12845	B	I	ARF1 (AtARF6-like)	osa	1e-119	Transcription Factor	Hormone Signal	10.8532	9.83225	9.27472	10.232	8.70153	8	5947115	CCCGATAGATCAGGCTGGCAGCTTGTATTCGT	3.9058	(*0.3±0.44)	1.8163	(*0.22±0.72)	2.6308	(0.58±1.15)	42	hvu-miR167f	TGAAGCTGACAGCATGATCTA	21	4.5	Translation	0	0.41	0.54	0.26	3
U21_12845	B	I	ARF1 (AtARF6-like)	osa	1e-119	Transcription Factor	Hormone Signal	10.8532	9.83225	9.27472	10.232	8.70153	8	5947115	CCCGATAGATCAGGCTGGCAGCTTGTATTCGT	3.9058	(*0.3±0.44)	1.8163	(*0.22±0.72)	2.6308	(0.58±1.15)	42	hvu-miR167e	TGAAGCTGCCAGCATGATCTGG	22	5	Cleavage	0	0.41	0.81	0.77	3
U21_12845	B	I	ARF1 (AtARF6-like)	osa	1e-119	Transcription Factor	Hormone Signal	10.8532	9.83225	9.27472	10.232	8.70153	8	5947115	CCCGATAGATCAGGCTGGCAGCTTGTATTCGT	3.9058	(*0.3±0.44)	1.8163	(*0.22±0.72)	2.6308	(0.58±1.15)	42	hvu-miR167d	TGAAGCTGCCAGCATGATCTGA	21	4	Cleavage	0	477.53	1339	1896.53	3
U21_12845	B	I	ARF1 (AtARF6-like)	osa	1e-119	Transcription Factor	Hormone Signal	10.8532	9.83225	9.27472	10.232	8.70153	8	5947115	CCCGATAGATCAGGCTGGCAGCTTGTATTCGT	3.9058	(*0.3±0.44)	1.8163	(*0.22±0.72)	2.6308	(0.58±1.15)	42	hvu-miR167c	TGAAGCTGCCAGCATGATCTC	21	4.5	Cleavage	0	0.68	2.3	1.55	3
U21_12845	B	I	ARF1 (AtARF6-like)	osa	1e-119	Transcription Factor	Hormone Signal	10.8532	9.83225	9.27472	10.232	8.70153	8	5947115	CCCGATAGATCAGGCTGGCAGCTTGTATTCGT	3.9058	(*0.3±0.44)	1.8163	(*0.22±0.72)	2.6308	(0.58±1.15)	42	hvu-miR167b	TGAAGCTGCCAGCATGATCTGC	21	4	Cleavage	0	34.76	90.45	79.99	3
U21_12845	B	I	ARF1 (AtARF6-like)	osa	1e-119	Transcription Factor	Hormone Signal	10.8532	9.83225	9.27472	10.232	8.70153	8	5947115	CCCGATAGATCAGGCTGGCAGCTTGTATTCGT	3.9058	(*0.3±0.44)	1.8163	(*0.22±0.72)	2.6308	(0.58±1.15)	42	hvu-miR167a	TGAAGCTGCCAGCATGATCTA	21	3.5	Cleavage	0	862.82	723.1	540.45	3
U21_12845	B	I	ARF1 (AtARF6-like)	osa	1e-119	Transcription Factor	Hormone Signal	10.8532	9.83225	9.27472	10.232	8.70153	8	5947115	CCCGATAGATCAGGCTGGCAGCTTGTATTCGT	3.9058	(*0.3±0.44)	1.8163	(*0.22±0.72)	2.6308	(0.58±1.15)	42	4693871	TGAAGCTGTCAGCATGATCTA	21	4	Cleavage	0	0.4106	0.135	0.5161	3
U21_12845	B	I	ARF1 (AtARF6-like)	osa	1e-119	Transcription Factor	Hormone Signal	10.8532	9.83225	9.27472	10.232	8.70153	8	5947115	CCCGATAGATCAGGCTGGCAGCTTGTATTCGT	3.9058	(*0.3±0.44)	1.8163	(*0.22±0.72)	2.6308	(0.58±1.15)	42	4693725	TGAAGCTGCCAGTATGATCTA	21	4	Cleavage	0	0.4106	0.135	0.5161	3
U21_12845	B	I	ARF1 (AtARF6-like)	osa	1e-119	Transcription Factor	Hormone Signal	10.8532	9.83225	9.27472	10.232	8.70153	8	5947115	CCCGATAGATCAGGCTGGCAGCTTGTATTCGT	3.9058	(*0.3±0.44)	1.8163	(*0.22±0.72)	2.6308	(0.58±1.15)	42	4693712	TGAAGCTGCCAGCTTGATCTGA	22	4.5	Cleavage	0	0.1369	0.27	1.8062	3
U21_12845	B	I	ARF1 (AtARF6-like)	osa	1e-119	Transcription Factor	Hormone Signal	10.8532	9.83225	9.27472	10.232	8.70153	8	5947115	CCCGATAGATCAGGCTGGCAGCTTGTATTCGT	3.9058	(*0.3±0.44)	1.8163	(*0.22±0.72)	2.6308	(0.58±1.15)	42	4693703	TGAAGCTGCCAGCGTGATCTGA	22	5	Cleavage	0	0.4106	0.81	1.2902	3
U21_12845	B	I	ARF1 (AtARF6-like)	osa	1e-119	Transcription Factor	Hormone Signal	10.8532	9.83225	9.27472	10.232	8.70153	8	5947115	CCCGATAGATCAGGCTGGCAGCTTGTATTCGT	3.9058	(*0.3±0.44)	1.8163	(*0.22±0.72)	2.6308	(0.58±1.15)	42	4693701	TGAAGCTGCCAGCGTGATCTA	21	3.5	Cleavage	0	0.8212	0.81	0.129	3
U21_12845	B	I	ARF1 (AtARF6-like)	osa	1e-119	Transcription Factor	Hormone Signal	10.8532	9.83225	9.27472	10.232	8.70153	8	5947115	CCCGATAGATCAGGCTGGCAGCTTGTATTCGT	3.9058	(*0.3±0.44)	1.8163	(*0.22±0.72)	2.6308	(0.58±1.15)	42	4693684	TGAAGCTGCCAGCCTGATCTGA	22	4	Cleavage	0	0.5475	2.4301	1.8062	3
U21_12845	B	I	ARF1 (AtARF6-like)	osa	1e-119	Transcription Factor	Hormone Signal	10.8532	9.83225	9.27472	10.232	8.70153	8	5947115	CCCGATAGATCAGGCTGGCAGCTTGTATTCGT	3.9058	(*0.3±0.44)	1.8163	(*0.22±0.72)	2.6308	(0.58±1.15)	42	4693681	TGAAGCTGCCAGCCTGATCTA	21	2.5	Cleavage	0	0.6843	0.81	0.258	3
U21_12845	B	I	ARF1 (AtARF6-like)	osa	1e-119	Transcription Factor	Hormone Signal	10.8532	9.83225	9.27472	10.232	8.70153	8	5947115	CCCGATAGATCAGGCTGGCAGCTTGTATTCGT	3.9058	(*0.3±0.44)	1.8163	(*0.22±0.72)	2.6308	(0.58±1.15)	42	4693655	TGAAGCTGCCAGCATGGTCTA	21	4	Cleavage	0	0.4106	0.675	0.258	3
U21_12845	B	I	ARF1 (AtARF6-like)	osa	1e-119	Transcription Factor	Hormone Signal	10.8532	9.83225	9.27472	10.232	8.70153	8	5947115	CCCGATAGATCAGGCTGGCAGCTTGTATTCGT	3.9058	(*0.3±0.44)	1.8163	(*0.22±0.72)	2.6308	(0.58±1.15)	42	4693645	TGAAGCTGCCAGCATGCTCTA	21	4.5	Cleavage	0	0.9581	1.6201	0.258	3
U21_12845	B	I	ARF1 (AtARF6-like)	osa	1e-119	Transcription Factor	Hormone Signal	10.8532	9.83225	9.27472	10.232	8.70153	8	5947115	CCCGATAGATCAGGCTGGCAGCTTGTATTCGT	3.9058	(*0.3±0.44)	1.8163	(*0.22±0.72)	2.6308	(0.58±1.15)	42	4693634	TGAAGCTGCCAGCATGATTTA	21	4	Cleavage	0	0.8212	0.54	0.6451	3
U21_12845	B	I	ARF1 (AtARF6-like)	osa	1e-119	Transcription Factor	Hormone Signal	10.8532	9.83225	9.27472	10.232	8.70153	8	5947115	CCCGATAGATCAGGCTGGCAGCTTGTATTCGT	3.9058	(*0.3±0.44)	1.8163	(*0.22±0.72)	2.6308	(0.58±1.15)	42	4693624	TGAAGCTGCCAGCATGATGTA	21	4.5	Cleavage	0	0.8212	0.135	0.258	3
U21_12845	B	I	ARF1 (AtARF6-like)	osa	1e-119	Transcription Factor	Hormone Signal	10.8532	9.83225	9.27472	10.232	8.70153	8	5947115	CCCGATAGATCAGGCTGGCAGCTTGTATTCGT	3.9058	(*0.3±0.44)	1.8163	(*0.22±0.72)	2.6308	(0.58±1.15)	42	4693611	TGAAGCTGCCAGCATGATCTGT	22	4	Cleavage	0	1.3687	6.0753	10.7083	3
U21_12845	B	I	ARF1 (AtARF6-like)	osa	1e-119	Transcription Factor	Hormone Signal	10.8532	9.83225	9.27472	10.232	8.70153	8	5947115	CCCGATAGATCAGGCTGGCAGCTTGTATTCGT	3.9058	(*0.3±0.44)	1.8163	(*0.22±0.72)	2.6308	(0.58±1.15)	42	4693583	TGAAGCTGCCAGCATGATCTGAC	23	5	Cleavage	0	0	0.54	1.4192	3
U21_12845	B	I	ARF1 (AtARF6-like)	osa	1e-119	Transcription Factor	Hormone Signal	10.8532	9.83225	9.27472	10.232	8.70153	8	5947115	CCCGATAGATCAGGCTGGCAGCTTGTATTCGT	3.9058	(*0.3±0.44)	1.8163	(*0.22±0.72)	2.6308	(0.58±1.15)	42	4693573	TGAAGCTGCCAGCATGATCTG	21	4	Cleavage	0	1.3687	4.3202	5.0316	3
U21_12845	B	I	ARF1 (AtARF6-like)	osa	1e-119	Transcription Factor	Hormone Signal	10.8532	9.83225	9.27472	10.232	8.70153	8	5947115	CCCGATAGATCAGGCTGGCAGCTTGTATTCGT	3.9058	(*0.3±0.44)	1.8163	(*0.22±0.72)	2.6308	(0.58±1.15)	42	4693561	TGAAGCTGCCAGCATGATCTAT	22	3.5	Cleavage	0	0.9581	1.0801	0.6451	3
U21_12845	B	I	ARF1 (AtARF6-like)	osa	1e-119	Transcription Factor	Hormone Signal	10.8532	9.83225	9.27472	10.232	8.70153	8	5947115	CCCGATAGATCAGGCTGGCAGCTTGTATTCGT	3.9058	(*0.3±0.44)	1.8163	(*0.22±0.72)	2.6308	(0.58±1.15)	42	4693559	TGAAGCTGCCAGCATGATCTAG	22	4.5	Cleavage	0	0.6843	1.4851	0.9031	3
U21_12845	B	I	ARF1 (AtARF6-like)	osa	1e-119	Transcription Factor	Hormone Signal	10.8532	9.83225	9.27472	10.232	8.70153	8	5947115	CCCGATAGATCAGGCTGGCAGCTTGTATTCGT	3.9058	(*0.3±0.44)	1.8163	(*0.22±0.72)	2.6308	(0.58±1.15)	42	4693553	TGAAGCTGCCAGCATGATCT	20	3.5	Cleavage	0	21.8989	27.4064	16.385	3
U21_12845	B	I	ARF1 (AtARF6-like)	osa	1e-119	Transcription Factor	Hormone Signal	10.8532	9.83225	9.27472	10.232	8.70153	8	5947115	CCCGATAGATCAGGCTGGCAGCTTGTATTCGT	3.9058	(*0.3±0.44)	1.8163	(*0.22±0.72)	2.6308	(0.58±1.15)	42	4693546	TGAAGCTGCCAGCATGATCGA	21	4.5	Cleavage	0	1.6424	0.54	0.387	3
U21_12845	B	I	ARF1 (AtARF6-like)	osa	1e-119	Transcription Factor	Hormone Signal	10.8532	9.83225	9.27472	10.232	8.70153	8	5947115	CCCGATAGATCAGGCTGGCAGCTTGTATTCGT	3.9058	(*0.3±0.44)	1.8163	(*0.22±0.72)	2.6308	(0.58±1.15)	42	4693529	TGAAGCTGCCAGCATGATC	19	3.5	Cleavage	0	4.2429	15.5258	10.3213	3
U21_12845	B	I	ARF1 (AtARF6-like)	osa	1e-119	Transcription Factor	Hormone Signal	10.8532	9.83225	9.27472	10.232	8.70153	8	5947115	CCCGATAGATCAGGCTGGCAGCTTGTATTCGT	3.9058	(*0.3±0.44)	1.8163	(*0.22±0.72)	2.6308	(0.58±1.15)	42	4693518	TGAAGCTGCCAGCATGATATA	21	4.5	Cleavage	0	1.9162	0.81	1.1611	3
U21_12845	B	I	ARF1 (AtARF6-like)	osa	1e-119	Transcription Factor	Hormone Signal	10.8532	9.83225	9.27472	10.232	8.70153	8	5947115	CCCGATAGATCAGGCTGGCAGCTTGTATTCGT	3.9058	(*0.3±0.44)	1.8163	(*0.22±0.72)	2.6308	(0.58±1.15)	42	4693504	TGAAGCTGCCAGCATGAGCTA	21	4.5	Cleavage	0	0.8212	1.3501	0.6451	3
U21_12845	B	I	ARF1 (AtARF6-like)	osa	1e-119	Transcription Factor	Hormone Signal	10.8532	9.83225	9.27472	10.232	8.70153	8	5947115	CCCGATAGATCAGGCTGGCAGCTTGTATTCGT	3.9058	(*0.3±0.44)	1.8163	(*0.22±0.72)	2.6308	(0.58±1.15)	42	4693463	TGAAGCTGCCAGCAGGATCTA	21	4.5	Cleavage	0	0.6843	0.27	0.5161	3
U21_12845	B	I	ARF1 (AtARF6-like)	osa	1e-119	Transcription Factor	Hormone Signal	10.8532	9.83225	9.27472	10.232	8.70153	8	5947115	CCCGATAGATCAGGCTGGCAGCTTGTATTCGT	3.9058	(*0.3±0.44)	1.8163	(*0.22±0.72)	2.6308	(0.58±1.15)	42	4693445	TGAAGCTGCCAGCACGATCTA	21	4.5	Cleavage	0	0.5475	0.135	0.387	3
U21_12845	B	I	ARF1 (AtARF6-like)	osa	1e-119	Transcription Factor	Hormone Signal	10.8532	9.83225	9.27472	10.232	8.70153	8	5947115	CCCGATAGATCAGGCTGGCAGCTTGTATTCGT	3.9058	(*0.3±0.44)	1.8163	(*0.22±0.72)	2.6308	(0.58±1.15)	42	4693411	TGAAGCTGCCAGAATGATCTA	21	4.5	Cleavage	0	0.8212	1.0801	1.1611	3
U21_12845	B	I	ARF1 (AtARF6-like)	osa	1e-119	Transcription Factor	Hormone Signal	10.8532	9.83225	9.27472	10.232	8.70153	8	5947115	CCCGATAGATCAGGCTGGCAGCTTGTATTCGT	3.9058	(*0.3±0.44)	1.8163	(*0.22±0.72)	2.6308	(0.58±1.15)	42	4693374	TGAAGCTGCAAGCATGATCTA	21	4.5	Translation	0	0.4106	0.54	0.6451	3
U21_12845	B	I	ARF1 (AtARF6-like)	osa	1e-119	Transcription Factor	Hormone Signal	10.8532	9.83225	9.27472	10.232	8.70153	8	5947115	CCCGATAGATCAGGCTGGCAGCTTGTATTCGT	3.9058	(*0.3±0.44)	1.8163	(*0.22±0.72)	2.6308	(0.58±1.15)	42	4692919	TGAAGCGGCCAGCATGATCTA	21	5	Cleavage	0	0.8212	0.945	0.129	3
U21_12845	B	I	ARF1 (AtARF6-like)	osa	1e-119	Transcription Factor	Hormone Signal	10.8532	9.83225	9.27472	10.232	8.70153	8	5947115	CCCGATAGATCAGGCTGGCAGCTTGTATTCGT	3.9058	(*0.3±0.44)	1.8163	(*0.22±0.72)	2.6308	(0.58±1.15)	42	4691214	TGAAGATGCCAGCATGATCTA	21	5	Cleavage	0	0.4106	0.675	0.5161	3
U21_12845	B	I	ARF1 (AtARF6-like)	osa	1e-119	Transcription Factor	Hormone Signal	10.8532	9.83225	9.27472	10.232	8.70153	8	5947115	CCCGATAGATCAGGCTGGCAGCTTGTATTCGT	3.9058	(*0.3±0.44)	1.8163	(*0.22±0.72)	2.6308	(0.58±1.15)	42	3674246	GGAAGCTGCCAGCATGATCTGA	22	5	Cleavage	0	0.1369	1.4851	1.4192	3
U21_12845	B	I	ARF1 (AtARF6-like)	osa	1e-119	Transcription Factor	Hormone Signal	10.8532	9.83225	9.27472	10.232	8.70153	8	5947115	CCCGATAGATCAGGCTGGCAGCTTGTATTCGT	3.9058	(*0.3±0.44)	1.8163	(*0.22±0.72)	2.6308	(0.58±1.15)	42	3171308	GAAGCTGCCAGCATGATCTGA	21	3.5	Cleavage	1	0.1369	0.945	1.6772	3
U21_12845	B	I	ARF1 (AtARF6-like)	osa	1e-119	Transcription Factor	Hormone Signal	10.8532	9.83225	9.27472	10.232	8.70153	8	5947115	CCCGATAGATCAGGCTGGCAGCTTGTATTCGT	3.9058	(*0.3±0.44)	1.8163	(*0.22±0.72)	2.6308	(0.58±1.15)	42	3171306	GAAGCTGCCAGCATGATCTA	20	2	Cleavage	1	1.3687	0.675	0.258	3
U21_12845	B	I	ARF1 (AtARF6-like)	osa	1e-119	Transcription Factor	Hormone Signal	10.8532	9.83225	9.27472	10.232	8.70153	8	5947115	CCCGATAGATCAGGCTGGCAGCTTGTATTCGT	3.9058	(*0.3±0.44)	1.8163	(*0.22±0.72)	2.6308	(0.58±1.15)	42	2998428	CTGAAGCTGCCAGCATGATCT	21	5	Cleavage	-1	0.4106	1.3501	0.9031	3
U21_12845	B	I	ARF1 (AtARF6-like)	osa	1e-119	Transcription Factor	Hormone Signal	10.8532	9.83225	9.27472	10.232	8.70153	8	5947115	CCCGATAGATCAGGCTGGCAGCTTGTATTCGT	3.9058	(*0.3±0.44)	1.8163	(*0.22±0.72)	2.6308	(0.58±1.15)	42	2998425	CTGAAGCTGCCAGCATGATC	20	5	Cleavage	-1	1.2318	2.8351	1.8062	3
U21_12845	B	I	ARF1 (AtARF6-like)	osa	1e-119	Transcription Factor	Hormone Signal	10.8532	9.83225	9.27472	10.232	8.70153	8	5947115	CCCGATAGATCAGGCTGGCAGCTTGTATTCGT	3.9058	(*0.3±0.44)	1.8163	(*0.22±0.72)	2.6308	(0.58±1.15)	42	2693732	CGAAGCTGCCAGCATGATCTGA	22	5	Cleavage	0	0.4106	0.945	1.1611	3
U21_12845	B	I	ARF1 (AtARF6-like)	osa	1e-119	Transcription Factor	Hormone Signal	10.8532	9.83225	9.27472	10.232	8.70153	8	5947115	CCCGATAGATCAGGCTGGCAGCTTGTATTCGT	3.9058	(*0.3±0.44)	1.8163	(*0.22±0.72)	2.6308	(0.58±1.15)	42	1189663	AGAAGCTGCCAGCATGATCTGA	22	4	Cleavage	0	0.1369	0.54	0.387	3
U21_12845	B	I	ARF1 (AtARF6-like)	osa	1e-119	Transcription Factor	Hormone Signal	10.8532	9.83225	9.27472	10.232	8.70153	8	5947115	CCCGATAGATCAGGCTGGCAGCTTGTATTCGT	3.9058	(*0.3±0.44)	1.8163	(*0.22±0.72)	2.6308	(0.58±1.15)	42	495387	AAGCTGCCAGCATGATCTGA	20	2.5	Cleavage	2	0	0.81	0.387	3
U21_8147	B	I	ARF2 (AtARF6-like)	osa	8e-176	Transcription Factor	Hormone Signal	#N/A	#N/A	#N/A	#N/A	#N/A	5	5947115	CCCGATAGATCAGGCTGGCAGCTTGTATTCGT	3.9058	(*0.3±0.44)	1.8163	(*0.22±0.72)	2.6308	(0.58±1.15)	42	hvu-miR167g	TGAAGCTGCCAGCATGATCTT	20	4.5	Cleavage	0	2.46	4.19	2.71	3
U21_8147	B	I	ARF2 (AtARF6-like)	osa	8e-176	Transcription Factor	Hormone Signal	#N/A	#N/A	#N/A	#N/A	#N/A	5	5947115	CCCGATAGATCAGGCTGGCAGCTTGTATTCGT	3.9058	(*0.3±0.44)	1.8163	(*0.22±0.72)	2.6308	(0.58±1.15)	42	hvu-miR167f	TGAAGCTGACAGCATGATCTA	21	4.5	Translation	0	0.41	0.54	0.26	3
U21_8147	B	I	ARF2 (AtARF6-like)	osa	8e-176	Transcription Factor	Hormone Signal	#N/A	#N/A	#N/A	#N/A	#N/A	5	5947115	CCCGATAGATCAGGCTGGCAGCTTGTATTCGT	3.9058	(*0.3±0.44)	1.8163	(*0.22±0.72)	2.6308	(0.58±1.15)	42	hvu-miR167e	TGAAGCTGCCAGCATGATCTGG	22	5	Cleavage	0	0.41	0.81	0.77	3
U21_8147	B	I	ARF2 (AtARF6-like)	osa	8e-176	Transcription Factor	Hormone Signal	#N/A	#N/A	#N/A	#N/A	#N/A	5	5947115	CCCGATAGATCAGGCTGGCAGCTTGTATTCGT	3.9058	(*0.3±0.44)	1.8163	(*0.22±0.72)	2.6308	(0.58±1.15)	42	hvu-miR167d	TGAAGCTGCCAGCATGATCTGA	21	4	Cleavage	0	477.53	1339	1896.53	3
U21_8147	B	I	ARF2 (AtARF6-like)	osa	8e-176	Transcription Factor	Hormone Signal	#N/A	#N/A	#N/A	#N/A	#N/A	5	5947115	CCCGATAGATCAGGCTGGCAGCTTGTATTCGT	3.9058	(*0.3±0.44)	1.8163	(*0.22±0.72)	2.6308	(0.58±1.15)	42	hvu-miR167c	TGAAGCTGCCAGCATGATCTC	21	4.5	Cleavage	0	0.68	2.3	1.55	3
U21_8147	B	I	ARF2 (AtARF6-like)	osa	8e-176	Transcription Factor	Hormone Signal	#N/A	#N/A	#N/A	#N/A	#N/A	5	5947115	CCCGATAGATCAGGCTGGCAGCTTGTATTCGT	3.9058	(*0.3±0.44)	1.8163	(*0.22±0.72)	2.6308	(0.58±1.15)	42	hvu-miR167b	TGAAGCTGCCAGCATGATCTGC	21	4	Cleavage	0	34.76	90.45	79.99	3
U21_8147	B	I	ARF2 (AtARF6-like)	osa	8e-176	Transcription Factor	Hormone Signal	#N/A	#N/A	#N/A	#N/A	#N/A	5	5947115	CCCGATAGATCAGGCTGGCAGCTTGTATTCGT	3.9058	(*0.3±0.44)	1.8163	(*0.22±0.72)	2.6308	(0.58±1.15)	42	hvu-miR167a	TGAAGCTGCCAGCATGATCTA	21	3.5	Cleavage	0	862.82	723.1	540.45	3
U21_8147	B	I	ARF2 (AtARF6-like)	osa	8e-176	Transcription Factor	Hormone Signal	#N/A	#N/A	#N/A	#N/A	#N/A	5	5947115	CCCGATAGATCAGGCTGGCAGCTTGTATTCGT	3.9058	(*0.3±0.44)	1.8163	(*0.22±0.72)	2.6308	(0.58±1.15)	42	4693871	TGAAGCTGTCAGCATGATCTA	21	4	Cleavage	0	0.4106	0.135	0.5161	3
U21_8147	B	I	ARF2 (AtARF6-like)	osa	8e-176	Transcription Factor	Hormone Signal	#N/A	#N/A	#N/A	#N/A	#N/A	5	5947115	CCCGATAGATCAGGCTGGCAGCTTGTATTCGT	3.9058	(*0.3±0.44)	1.8163	(*0.22±0.72)	2.6308	(0.58±1.15)	42	4693725	TGAAGCTGCCAGTATGATCTA	21	4	Cleavage	0	0.4106	0.135	0.5161	3
U21_8147	B	I	ARF2 (AtARF6-like)	osa	8e-176	Transcription Factor	Hormone Signal	#N/A	#N/A	#N/A	#N/A	#N/A	5	5947115	CCCGATAGATCAGGCTGGCAGCTTGTATTCGT	3.9058	(*0.3±0.44)	1.8163	(*0.22±0.72)	2.6308	(0.58±1.15)	42	4693712	TGAAGCTGCCAGCTTGATCTGA	22	4.5	Cleavage	0	0.1369	0.27	1.8062	3
U21_8147	B	I	ARF2 (AtARF6-like)	osa	8e-176	Transcription Factor	Hormone Signal	#N/A	#N/A	#N/A	#N/A	#N/A	5	5947115	CCCGATAGATCAGGCTGGCAGCTTGTATTCGT	3.9058	(*0.3±0.44)	1.8163	(*0.22±0.72)	2.6308	(0.58±1.15)	42	4693703	TGAAGCTGCCAGCGTGATCTGA	22	5	Cleavage	0	0.4106	0.81	1.2902	3
U21_8147	B	I	ARF2 (AtARF6-like)	osa	8e-176	Transcription Factor	Hormone Signal	#N/A	#N/A	#N/A	#N/A	#N/A	5	5947115	CCCGATAGATCAGGCTGGCAGCTTGTATTCGT	3.9058	(*0.3±0.44)	1.8163	(*0.22±0.72)	2.6308	(0.58±1.15)	42	4693701	TGAAGCTGCCAGCGTGATCTA	21	3.5	Cleavage	0	0.8212	0.81	0.129	3
U21_8147	B	I	ARF2 (AtARF6-like)	osa	8e-176	Transcription Factor	Hormone Signal	#N/A	#N/A	#N/A	#N/A	#N/A	5	5947115	CCCGATAGATCAGGCTGGCAGCTTGTATTCGT	3.9058	(*0.3±0.44)	1.8163	(*0.22±0.72)	2.6308	(0.58±1.15)	42	4693684	TGAAGCTGCCAGCCTGATCTGA	22	4	Cleavage	0	0.5475	2.4301	1.8062	3
U21_8147	B	I	ARF2 (AtARF6-like)	osa	8e-176	Transcription Factor	Hormone Signal	#N/A	#N/A	#N/A	#N/A	#N/A	5	5947115	CCCGATAGATCAGGCTGGCAGCTTGTATTCGT	3.9058	(*0.3±0.44)	1.8163	(*0.22±0.72)	2.6308	(0.58±1.15)	42	4693681	TGAAGCTGCCAGCCTGATCTA	21	2.5	Cleavage	0	0.6843	0.81	0.258	3
U21_8147	B	I	ARF2 (AtARF6-like)	osa	8e-176	Transcription Factor	Hormone Signal	#N/A	#N/A	#N/A	#N/A	#N/A	5	5947115	CCCGATAGATCAGGCTGGCAGCTTGTATTCGT	3.9058	(*0.3±0.44)	1.8163	(*0.22±0.72)	2.6308	(0.58±1.15)	42	4693655	TGAAGCTGCCAGCATGGTCTA	21	4	Cleavage	0	0.4106	0.675	0.258	3
U21_8147	B	I	ARF2 (AtARF6-like)	osa	8e-176	Transcription Factor	Hormone Signal	#N/A	#N/A	#N/A	#N/A	#N/A	5	5947115	CCCGATAGATCAGGCTGGCAGCTTGTATTCGT	3.9058	(*0.3±0.44)	1.8163	(*0.22±0.72)	2.6308	(0.58±1.15)	42	4693645	TGAAGCTGCCAGCATGCTCTA	21	4.5	Cleavage	0	0.9581	1.6201	0.258	3
U21_8147	B	I	ARF2 (AtARF6-like)	osa	8e-176	Transcription Factor	Hormone Signal	#N/A	#N/A	#N/A	#N/A	#N/A	5	5947115	CCCGATAGATCAGGCTGGCAGCTTGTATTCGT	3.9058	(*0.3±0.44)	1.8163	(*0.22±0.72)	2.6308	(0.58±1.15)	42	4693634	TGAAGCTGCCAGCATGATTTA	21	4	Cleavage	0	0.8212	0.54	0.6451	3
U21_8147	B	I	ARF2 (AtARF6-like)	osa	8e-176	Transcription Factor	Hormone Signal	#N/A	#N/A	#N/A	#N/A	#N/A	5	5947115	CCCGATAGATCAGGCTGGCAGCTTGTATTCGT	3.9058	(*0.3±0.44)	1.8163	(*0.22±0.72)	2.6308	(0.58±1.15)	42	4693624	TGAAGCTGCCAGCATGATGTA	21	4.5	Cleavage	0	0.8212	0.135	0.258	3
U21_8147	B	I	ARF2 (AtARF6-like)	osa	8e-176	Transcription Factor	Hormone Signal	#N/A	#N/A	#N/A	#N/A	#N/A	5	5947115	CCCGATAGATCAGGCTGGCAGCTTGTATTCGT	3.9058	(*0.3±0.44)	1.8163	(*0.22±0.72)	2.6308	(0.58±1.15)	42	4693611	TGAAGCTGCCAGCATGATCTGT	22	4	Cleavage	0	1.3687	6.0753	10.7083	3
U21_8147	B	I	ARF2 (AtARF6-like)	osa	8e-176	Transcription Factor	Hormone Signal	#N/A	#N/A	#N/A	#N/A	#N/A	5	5947115	CCCGATAGATCAGGCTGGCAGCTTGTATTCGT	3.9058	(*0.3±0.44)	1.8163	(*0.22±0.72)	2.6308	(0.58±1.15)	42	4693583	TGAAGCTGCCAGCATGATCTGAC	23	5	Cleavage	0	0	0.54	1.4192	3
U21_8147	B	I	ARF2 (AtARF6-like)	osa	8e-176	Transcription Factor	Hormone Signal	#N/A	#N/A	#N/A	#N/A	#N/A	5	5947115	CCCGATAGATCAGGCTGGCAGCTTGTATTCGT	3.9058	(*0.3±0.44)	1.8163	(*0.22±0.72)	2.6308	(0.58±1.15)	42	4693573	TGAAGCTGCCAGCATGATCTG	21	4	Cleavage	0	1.3687	4.3202	5.0316	3
U21_8147	B	I	ARF2 (AtARF6-like)	osa	8e-176	Transcription Factor	Hormone Signal	#N/A	#N/A	#N/A	#N/A	#N/A	5	5947115	CCCGATAGATCAGGCTGGCAGCTTGTATTCGT	3.9058	(*0.3±0.44)	1.8163	(*0.22±0.72)	2.6308	(0.58±1.15)	42	4693561	TGAAGCTGCCAGCATGATCTAT	22	3.5	Cleavage	0	0.9581	1.0801	0.6451	3
U21_8147	B	I	ARF2 (AtARF6-like)	osa	8e-176	Transcription Factor	Hormone Signal	#N/A	#N/A	#N/A	#N/A	#N/A	5	5947115	CCCGATAGATCAGGCTGGCAGCTTGTATTCGT	3.9058	(*0.3±0.44)	1.8163	(*0.22±0.72)	2.6308	(0.58±1.15)	42	4693559	TGAAGCTGCCAGCATGATCTAG	22	4.5	Cleavage	0	0.6843	1.4851	0.9031	3
U21_8147	B	I	ARF2 (AtARF6-like)	osa	8e-176	Transcription Factor	Hormone Signal	#N/A	#N/A	#N/A	#N/A	#N/A	5	5947115	CCCGATAGATCAGGCTGGCAGCTTGTATTCGT	3.9058	(*0.3±0.44)	1.8163	(*0.22±0.72)	2.6308	(0.58±1.15)	42	4693553	TGAAGCTGCCAGCATGATCT	20	3.5	Cleavage	0	21.8989	27.4064	16.385	3
U21_8147	B	I	ARF2 (AtARF6-like)	osa	8e-176	Transcription Factor	Hormone Signal	#N/A	#N/A	#N/A	#N/A	#N/A	5	5947115	CCCGATAGATCAGGCTGGCAGCTTGTATTCGT	3.9058	(*0.3±0.44)	1.8163	(*0.22±0.72)	2.6308	(0.58±1.15)	42	4693546	TGAAGCTGCCAGCATGATCGA	21	4.5	Cleavage	0	1.6424	0.54	0.387	3
U21_8147	B	I	ARF2 (AtARF6-like)	osa	8e-176	Transcription Factor	Hormone Signal	#N/A	#N/A	#N/A	#N/A	#N/A	5	5947115	CCCGATAGATCAGGCTGGCAGCTTGTATTCGT	3.9058	(*0.3±0.44)	1.8163	(*0.22±0.72)	2.6308	(0.58±1.15)	42	4693529	TGAAGCTGCCAGCATGATC	19	3.5	Cleavage	0	4.2429	15.5258	10.3213	3
U21_8147	B	I	ARF2 (AtARF6-like)	osa	8e-176	Transcription Factor	Hormone Signal	#N/A	#N/A	#N/A	#N/A	#N/A	5	5947115	CCCGATAGATCAGGCTGGCAGCTTGTATTCGT	3.9058	(*0.3±0.44)	1.8163	(*0.22±0.72)	2.6308	(0.58±1.15)	42	4693518	TGAAGCTGCCAGCATGATATA	21	4.5	Cleavage	0	1.9162	0.81	1.1611	3
U21_8147	B	I	ARF2 (AtARF6-like)	osa	8e-176	Transcription Factor	Hormone Signal	#N/A	#N/A	#N/A	#N/A	#N/A	5	5947115	CCCGATAGATCAGGCTGGCAGCTTGTATTCGT	3.9058	(*0.3±0.44)	1.8163	(*0.22±0.72)	2.6308	(0.58±1.15)	42	4693504	TGAAGCTGCCAGCATGAGCTA	21	4.5	Cleavage	0	0.8212	1.3501	0.6451	3
U21_8147	B	I	ARF2 (AtARF6-like)	osa	8e-176	Transcription Factor	Hormone Signal	#N/A	#N/A	#N/A	#N/A	#N/A	5	5947115	CCCGATAGATCAGGCTGGCAGCTTGTATTCGT	3.9058	(*0.3±0.44)	1.8163	(*0.22±0.72)	2.6308	(0.58±1.15)	42	4693463	TGAAGCTGCCAGCAGGATCTA	21	4.5	Cleavage	0	0.6843	0.27	0.5161	3
U21_8147	B	I	ARF2 (AtARF6-like)	osa	8e-176	Transcription Factor	Hormone Signal	#N/A	#N/A	#N/A	#N/A	#N/A	5	5947115	CCCGATAGATCAGGCTGGCAGCTTGTATTCGT	3.9058	(*0.3±0.44)	1.8163	(*0.22±0.72)	2.6308	(0.58±1.15)	42	4693445	TGAAGCTGCCAGCACGATCTA	21	4.5	Cleavage	0	0.5475	0.135	0.387	3
U21_8147	B	I	ARF2 (AtARF6-like)	osa	8e-176	Transcription Factor	Hormone Signal	#N/A	#N/A	#N/A	#N/A	#N/A	5	5947115	CCCGATAGATCAGGCTGGCAGCTTGTATTCGT	3.9058	(*0.3±0.44)	1.8163	(*0.22±0.72)	2.6308	(0.58±1.15)	42	4693411	TGAAGCTGCCAGAATGATCTA	21	4.5	Cleavage	0	0.8212	1.0801	1.1611	3
U21_8147	B	I	ARF2 (AtARF6-like)	osa	8e-176	Transcription Factor	Hormone Signal	#N/A	#N/A	#N/A	#N/A	#N/A	5	5947115	CCCGATAGATCAGGCTGGCAGCTTGTATTCGT	3.9058	(*0.3±0.44)	1.8163	(*0.22±0.72)	2.6308	(0.58±1.15)	42	4693374	TGAAGCTGCAAGCATGATCTA	21	4.5	Translation	0	0.4106	0.54	0.6451	3
U21_8147	B	I	ARF2 (AtARF6-like)	osa	8e-176	Transcription Factor	Hormone Signal	#N/A	#N/A	#N/A	#N/A	#N/A	5	5947115	CCCGATAGATCAGGCTGGCAGCTTGTATTCGT	3.9058	(*0.3±0.44)	1.8163	(*0.22±0.72)	2.6308	(0.58±1.15)	42	4692919	TGAAGCGGCCAGCATGATCTA	21	5	Cleavage	0	0.8212	0.945	0.129	3
U21_8147	B	I	ARF2 (AtARF6-like)	osa	8e-176	Transcription Factor	Hormone Signal	#N/A	#N/A	#N/A	#N/A	#N/A	5	5947115	CCCGATAGATCAGGCTGGCAGCTTGTATTCGT	3.9058	(*0.3±0.44)	1.8163	(*0.22±0.72)	2.6308	(0.58±1.15)	42	4691214	TGAAGATGCCAGCATGATCTA	21	5	Cleavage	0	0.4106	0.675	0.5161	3
U21_8147	B	I	ARF2 (AtARF6-like)	osa	8e-176	Transcription Factor	Hormone Signal	#N/A	#N/A	#N/A	#N/A	#N/A	5	5947115	CCCGATAGATCAGGCTGGCAGCTTGTATTCGT	3.9058	(*0.3±0.44)	1.8163	(*0.22±0.72)	2.6308	(0.58±1.15)	42	3674246	GGAAGCTGCCAGCATGATCTGA	22	5	Cleavage	0	0.1369	1.4851	1.4192	3
U21_8147	B	I	ARF2 (AtARF6-like)	osa	8e-176	Transcription Factor	Hormone Signal	#N/A	#N/A	#N/A	#N/A	#N/A	5	5947115	CCCGATAGATCAGGCTGGCAGCTTGTATTCGT	3.9058	(*0.3±0.44)	1.8163	(*0.22±0.72)	2.6308	(0.58±1.15)	42	3171308	GAAGCTGCCAGCATGATCTGA	21	3.5	Cleavage	1	0.1369	0.945	1.6772	3
U21_8147	B	I	ARF2 (AtARF6-like)	osa	8e-176	Transcription Factor	Hormone Signal	#N/A	#N/A	#N/A	#N/A	#N/A	5	5947115	CCCGATAGATCAGGCTGGCAGCTTGTATTCGT	3.9058	(*0.3±0.44)	1.8163	(*0.22±0.72)	2.6308	(0.58±1.15)	42	3171306	GAAGCTGCCAGCATGATCTA	20	2	Cleavage	1	1.3687	0.675	0.258	3
U21_8147	B	I	ARF2 (AtARF6-like)	osa	8e-176	Transcription Factor	Hormone Signal	#N/A	#N/A	#N/A	#N/A	#N/A	5	5947115	CCCGATAGATCAGGCTGGCAGCTTGTATTCGT	3.9058	(*0.3±0.44)	1.8163	(*0.22±0.72)	2.6308	(0.58±1.15)	42	2998428	CTGAAGCTGCCAGCATGATCT	21	5	Cleavage	-1	0.4106	1.3501	0.9031	3
U21_8147	B	I	ARF2 (AtARF6-like)	osa	8e-176	Transcription Factor	Hormone Signal	#N/A	#N/A	#N/A	#N/A	#N/A	5	5947115	CCCGATAGATCAGGCTGGCAGCTTGTATTCGT	3.9058	(*0.3±0.44)	1.8163	(*0.22±0.72)	2.6308	(0.58±1.15)	42	2998425	CTGAAGCTGCCAGCATGATC	20	5	Cleavage	-1	1.2318	2.8351	1.8062	3
U21_8147	B	I	ARF2 (AtARF6-like)	osa	8e-176	Transcription Factor	Hormone Signal	#N/A	#N/A	#N/A	#N/A	#N/A	5	5947115	CCCGATAGATCAGGCTGGCAGCTTGTATTCGT	3.9058	(*0.3±0.44)	1.8163	(*0.22±0.72)	2.6308	(0.58±1.15)	42	2693732	CGAAGCTGCCAGCATGATCTGA	22	5	Cleavage	0	0.4106	0.945	1.1611	3
U21_8147	B	I	ARF2 (AtARF6-like)	osa	8e-176	Transcription Factor	Hormone Signal	#N/A	#N/A	#N/A	#N/A	#N/A	5	5947115	CCCGATAGATCAGGCTGGCAGCTTGTATTCGT	3.9058	(*0.3±0.44)	1.8163	(*0.22±0.72)	2.6308	(0.58±1.15)	42	1189663	AGAAGCTGCCAGCATGATCTGA	22	4	Cleavage	0	0.1369	0.54	0.387	3
U21_8147	B	I	ARF2 (AtARF6-like)	osa	8e-176	Transcription Factor	Hormone Signal	#N/A	#N/A	#N/A	#N/A	#N/A	5	5947115	CCCGATAGATCAGGCTGGCAGCTTGTATTCGT	3.9058	(*0.3±0.44)	1.8163	(*0.22±0.72)	2.6308	(0.58±1.15)	42	495387	AAGCTGCCAGCATGATCTGA	20	2.5	Cleavage	2	0	0.81	0.387	3
U21_19718	B	I	ARF3 (AtARF6-like)	osa	1e-116	Transcription Factor	Hormone Signal	#N/A	#N/A	#N/A	#N/A	#N/A	4	5947115	CCCGATAGATCAGGCTGGCAGCTTGTATTCGT	3.9058	(*0.3±0.44)	1.8163	(*0.22±0.72)	2.6308	(0.58±1.15)	42	hvu-miR167g	TGAAGCTGCCAGCATGATCTT	20	4.5	Cleavage	0	2.46	4.19	2.71	3
U21_19718	B	I	ARF3 (AtARF6-like)	osa	1e-116	Transcription Factor	Hormone Signal	#N/A	#N/A	#N/A	#N/A	#N/A	4	5947115	CCCGATAGATCAGGCTGGCAGCTTGTATTCGT	3.9058	(*0.3±0.44)	1.8163	(*0.22±0.72)	2.6308	(0.58±1.15)	42	hvu-miR167f	TGAAGCTGACAGCATGATCTA	21	4.5	Translation	0	0.41	0.54	0.26	3
U21_19718	B	I	ARF3 (AtARF6-like)	osa	1e-116	Transcription Factor	Hormone Signal	#N/A	#N/A	#N/A	#N/A	#N/A	4	5947115	CCCGATAGATCAGGCTGGCAGCTTGTATTCGT	3.9058	(*0.3±0.44)	1.8163	(*0.22±0.72)	2.6308	(0.58±1.15)	42	hvu-miR167e	TGAAGCTGCCAGCATGATCTGG	22	5	Cleavage	0	0.41	0.81	0.77	3
U21_19718	B	I	ARF3 (AtARF6-like)	osa	1e-116	Transcription Factor	Hormone Signal	#N/A	#N/A	#N/A	#N/A	#N/A	4	5947115	CCCGATAGATCAGGCTGGCAGCTTGTATTCGT	3.9058	(*0.3±0.44)	1.8163	(*0.22±0.72)	2.6308	(0.58±1.15)	42	hvu-miR167d	TGAAGCTGCCAGCATGATCTGA	21	4	Cleavage	0	477.53	1339	1896.53	3
U21_19718	B	I	ARF3 (AtARF6-like)	osa	1e-116	Transcription Factor	Hormone Signal	#N/A	#N/A	#N/A	#N/A	#N/A	4	5947115	CCCGATAGATCAGGCTGGCAGCTTGTATTCGT	3.9058	(*0.3±0.44)	1.8163	(*0.22±0.72)	2.6308	(0.58±1.15)	42	hvu-miR167c	TGAAGCTGCCAGCATGATCTC	21	4.5	Cleavage	0	0.68	2.3	1.55	3
U21_19718	B	I	ARF3 (AtARF6-like)	osa	1e-116	Transcription Factor	Hormone Signal	#N/A	#N/A	#N/A	#N/A	#N/A	4	5947115	CCCGATAGATCAGGCTGGCAGCTTGTATTCGT	3.9058	(*0.3±0.44)	1.8163	(*0.22±0.72)	2.6308	(0.58±1.15)	42	hvu-miR167b	TGAAGCTGCCAGCATGATCTGC	21	4	Cleavage	0	34.76	90.45	79.99	3
U21_19718	B	I	ARF3 (AtARF6-like)	osa	1e-116	Transcription Factor	Hormone Signal	#N/A	#N/A	#N/A	#N/A	#N/A	4	5947115	CCCGATAGATCAGGCTGGCAGCTTGTATTCGT	3.9058	(*0.3±0.44)	1.8163	(*0.22±0.72)	2.6308	(0.58±1.15)	42	hvu-miR167a	TGAAGCTGCCAGCATGATCTA	21	3.5	Cleavage	0	862.82	723.1	540.45	3
U21_19718	B	I	ARF3 (AtARF6-like)	osa	1e-116	Transcription Factor	Hormone Signal	#N/A	#N/A	#N/A	#N/A	#N/A	4	5947115	CCCGATAGATCAGGCTGGCAGCTTGTATTCGT	3.9058	(*0.3±0.44)	1.8163	(*0.22±0.72)	2.6308	(0.58±1.15)	42	4693871	TGAAGCTGTCAGCATGATCTA	21	4	Cleavage	0	0.4106	0.135	0.5161	3
U21_19718	B	I	ARF3 (AtARF6-like)	osa	1e-116	Transcription Factor	Hormone Signal	#N/A	#N/A	#N/A	#N/A	#N/A	4	5947115	CCCGATAGATCAGGCTGGCAGCTTGTATTCGT	3.9058	(*0.3±0.44)	1.8163	(*0.22±0.72)	2.6308	(0.58±1.15)	42	4693725	TGAAGCTGCCAGTATGATCTA	21	4	Cleavage	0	0.4106	0.135	0.5161	3
U21_19718	B	I	ARF3 (AtARF6-like)	osa	1e-116	Transcription Factor	Hormone Signal	#N/A	#N/A	#N/A	#N/A	#N/A	4	5947115	CCCGATAGATCAGGCTGGCAGCTTGTATTCGT	3.9058	(*0.3±0.44)	1.8163	(*0.22±0.72)	2.6308	(0.58±1.15)	42	4693712	TGAAGCTGCCAGCTTGATCTGA	22	4.5	Cleavage	0	0.1369	0.27	1.8062	3
U21_19718	B	I	ARF3 (AtARF6-like)	osa	1e-116	Transcription Factor	Hormone Signal	#N/A	#N/A	#N/A	#N/A	#N/A	4	5947115	CCCGATAGATCAGGCTGGCAGCTTGTATTCGT	3.9058	(*0.3±0.44)	1.8163	(*0.22±0.72)	2.6308	(0.58±1.15)	42	4693703	TGAAGCTGCCAGCGTGATCTGA	22	5	Cleavage	0	0.4106	0.81	1.2902	3
U21_19718	B	I	ARF3 (AtARF6-like)	osa	1e-116	Transcription Factor	Hormone Signal	#N/A	#N/A	#N/A	#N/A	#N/A	4	5947115	CCCGATAGATCAGGCTGGCAGCTTGTATTCGT	3.9058	(*0.3±0.44)	1.8163	(*0.22±0.72)	2.6308	(0.58±1.15)	42	4693701	TGAAGCTGCCAGCGTGATCTA	21	3.5	Cleavage	0	0.8212	0.81	0.129	3
U21_19718	B	I	ARF3 (AtARF6-like)	osa	1e-116	Transcription Factor	Hormone Signal	#N/A	#N/A	#N/A	#N/A	#N/A	4	5947115	CCCGATAGATCAGGCTGGCAGCTTGTATTCGT	3.9058	(*0.3±0.44)	1.8163	(*0.22±0.72)	2.6308	(0.58±1.15)	42	4693684	TGAAGCTGCCAGCCTGATCTGA	22	4	Cleavage	0	0.5475	2.4301	1.8062	3
U21_19718	B	I	ARF3 (AtARF6-like)	osa	1e-116	Transcription Factor	Hormone Signal	#N/A	#N/A	#N/A	#N/A	#N/A	4	5947115	CCCGATAGATCAGGCTGGCAGCTTGTATTCGT	3.9058	(*0.3±0.44)	1.8163	(*0.22±0.72)	2.6308	(0.58±1.15)	42	4693681	TGAAGCTGCCAGCCTGATCTA	21	2.5	Cleavage	0	0.6843	0.81	0.258	3
U21_19718	B	I	ARF3 (AtARF6-like)	osa	1e-116	Transcription Factor	Hormone Signal	#N/A	#N/A	#N/A	#N/A	#N/A	4	5947115	CCCGATAGATCAGGCTGGCAGCTTGTATTCGT	3.9058	(*0.3±0.44)	1.8163	(*0.22±0.72)	2.6308	(0.58±1.15)	42	4693655	TGAAGCTGCCAGCATGGTCTA	21	4	Cleavage	0	0.4106	0.675	0.258	3
U21_19718	B	I	ARF3 (AtARF6-like)	osa	1e-116	Transcription Factor	Hormone Signal	#N/A	#N/A	#N/A	#N/A	#N/A	4	5947115	CCCGATAGATCAGGCTGGCAGCTTGTATTCGT	3.9058	(*0.3±0.44)	1.8163	(*0.22±0.72)	2.6308	(0.58±1.15)	42	4693645	TGAAGCTGCCAGCATGCTCTA	21	4.5	Cleavage	0	0.9581	1.6201	0.258	3
U21_19718	B	I	ARF3 (AtARF6-like)	osa	1e-116	Transcription Factor	Hormone Signal	#N/A	#N/A	#N/A	#N/A	#N/A	4	5947115	CCCGATAGATCAGGCTGGCAGCTTGTATTCGT	3.9058	(*0.3±0.44)	1.8163	(*0.22±0.72)	2.6308	(0.58±1.15)	42	4693634	TGAAGCTGCCAGCATGATTTA	21	4	Cleavage	0	0.8212	0.54	0.6451	3
U21_19718	B	I	ARF3 (AtARF6-like)	osa	1e-116	Transcription Factor	Hormone Signal	#N/A	#N/A	#N/A	#N/A	#N/A	4	5947115	CCCGATAGATCAGGCTGGCAGCTTGTATTCGT	3.9058	(*0.3±0.44)	1.8163	(*0.22±0.72)	2.6308	(0.58±1.15)	42	4693624	TGAAGCTGCCAGCATGATGTA	21	4.5	Cleavage	0	0.8212	0.135	0.258	3
U21_19718	B	I	ARF3 (AtARF6-like)	osa	1e-116	Transcription Factor	Hormone Signal	#N/A	#N/A	#N/A	#N/A	#N/A	4	5947115	CCCGATAGATCAGGCTGGCAGCTTGTATTCGT	3.9058	(*0.3±0.44)	1.8163	(*0.22±0.72)	2.6308	(0.58±1.15)	42	4693611	TGAAGCTGCCAGCATGATCTGT	22	4	Cleavage	0	1.3687	6.0753	10.7083	3
U21_19718	B	I	ARF3 (AtARF6-like)	osa	1e-116	Transcription Factor	Hormone Signal	#N/A	#N/A	#N/A	#N/A	#N/A	4	5947115	CCCGATAGATCAGGCTGGCAGCTTGTATTCGT	3.9058	(*0.3±0.44)	1.8163	(*0.22±0.72)	2.6308	(0.58±1.15)	42	4693583	TGAAGCTGCCAGCATGATCTGAC	23	5	Cleavage	0	0	0.54	1.4192	3
U21_19718	B	I	ARF3 (AtARF6-like)	osa	1e-116	Transcription Factor	Hormone Signal	#N/A	#N/A	#N/A	#N/A	#N/A	4	5947115	CCCGATAGATCAGGCTGGCAGCTTGTATTCGT	3.9058	(*0.3±0.44)	1.8163	(*0.22±0.72)	2.6308	(0.58±1.15)	42	4693573	TGAAGCTGCCAGCATGATCTG	21	4	Cleavage	0	1.3687	4.3202	5.0316	3
U21_19718	B	I	ARF3 (AtARF6-like)	osa	1e-116	Transcription Factor	Hormone Signal	#N/A	#N/A	#N/A	#N/A	#N/A	4	5947115	CCCGATAGATCAGGCTGGCAGCTTGTATTCGT	3.9058	(*0.3±0.44)	1.8163	(*0.22±0.72)	2.6308	(0.58±1.15)	42	4693561	TGAAGCTGCCAGCATGATCTAT	22	3.5	Cleavage	0	0.9581	1.0801	0.6451	3
U21_19718	B	I	ARF3 (AtARF6-like)	osa	1e-116	Transcription Factor	Hormone Signal	#N/A	#N/A	#N/A	#N/A	#N/A	4	5947115	CCCGATAGATCAGGCTGGCAGCTTGTATTCGT	3.9058	(*0.3±0.44)	1.8163	(*0.22±0.72)	2.6308	(0.58±1.15)	42	4693559	TGAAGCTGCCAGCATGATCTAG	22	4.5	Cleavage	0	0.6843	1.4851	0.9031	3
U21_19718	B	I	ARF3 (AtARF6-like)	osa	1e-116	Transcription Factor	Hormone Signal	#N/A	#N/A	#N/A	#N/A	#N/A	4	5947115	CCCGATAGATCAGGCTGGCAGCTTGTATTCGT	3.9058	(*0.3±0.44)	1.8163	(*0.22±0.72)	2.6308	(0.58±1.15)	42	4693553	TGAAGCTGCCAGCATGATCT	20	3.5	Cleavage	0	21.8989	27.4064	16.385	3
U21_19718	B	I	ARF3 (AtARF6-like)	osa	1e-116	Transcription Factor	Hormone Signal	#N/A	#N/A	#N/A	#N/A	#N/A	4	5947115	CCCGATAGATCAGGCTGGCAGCTTGTATTCGT	3.9058	(*0.3±0.44)	1.8163	(*0.22±0.72)	2.6308	(0.58±1.15)	42	4693546	TGAAGCTGCCAGCATGATCGA	21	4.5	Cleavage	0	1.6424	0.54	0.387	3
U21_19718	B	I	ARF3 (AtARF6-like)	osa	1e-116	Transcription Factor	Hormone Signal	#N/A	#N/A	#N/A	#N/A	#N/A	4	5947115	CCCGATAGATCAGGCTGGCAGCTTGTATTCGT	3.9058	(*0.3±0.44)	1.8163	(*0.22±0.72)	2.6308	(0.58±1.15)	42	4693529	TGAAGCTGCCAGCATGATC	19	3.5	Cleavage	0	4.2429	15.5258	10.3213	3
U21_19718	B	I	ARF3 (AtARF6-like)	osa	1e-116	Transcription Factor	Hormone Signal	#N/A	#N/A	#N/A	#N/A	#N/A	4	5947115	CCCGATAGATCAGGCTGGCAGCTTGTATTCGT	3.9058	(*0.3±0.44)	1.8163	(*0.22±0.72)	2.6308	(0.58±1.15)	42	4693518	TGAAGCTGCCAGCATGATATA	21	4.5	Cleavage	0	1.9162	0.81	1.1611	3
U21_19718	B	I	ARF3 (AtARF6-like)	osa	1e-116	Transcription Factor	Hormone Signal	#N/A	#N/A	#N/A	#N/A	#N/A	4	5947115	CCCGATAGATCAGGCTGGCAGCTTGTATTCGT	3.9058	(*0.3±0.44)	1.8163	(*0.22±0.72)	2.6308	(0.58±1.15)	42	4693504	TGAAGCTGCCAGCATGAGCTA	21	4.5	Cleavage	0	0.8212	1.3501	0.6451	3
U21_19718	B	I	ARF3 (AtARF6-like)	osa	1e-116	Transcription Factor	Hormone Signal	#N/A	#N/A	#N/A	#N/A	#N/A	4	5947115	CCCGATAGATCAGGCTGGCAGCTTGTATTCGT	3.9058	(*0.3±0.44)	1.8163	(*0.22±0.72)	2.6308	(0.58±1.15)	42	4693463	TGAAGCTGCCAGCAGGATCTA	21	4.5	Cleavage	0	0.6843	0.27	0.5161	3
U21_19718	B	I	ARF3 (AtARF6-like)	osa	1e-116	Transcription Factor	Hormone Signal	#N/A	#N/A	#N/A	#N/A	#N/A	4	5947115	CCCGATAGATCAGGCTGGCAGCTTGTATTCGT	3.9058	(*0.3±0.44)	1.8163	(*0.22±0.72)	2.6308	(0.58±1.15)	42	4693445	TGAAGCTGCCAGCACGATCTA	21	4.5	Cleavage	0	0.5475	0.135	0.387	3
U21_19718	B	I	ARF3 (AtARF6-like)	osa	1e-116	Transcription Factor	Hormone Signal	#N/A	#N/A	#N/A	#N/A	#N/A	4	5947115	CCCGATAGATCAGGCTGGCAGCTTGTATTCGT	3.9058	(*0.3±0.44)	1.8163	(*0.22±0.72)	2.6308	(0.58±1.15)	42	4693411	TGAAGCTGCCAGAATGATCTA	21	4.5	Cleavage	0	0.8212	1.0801	1.1611	3
U21_19718	B	I	ARF3 (AtARF6-like)	osa	1e-116	Transcription Factor	Hormone Signal	#N/A	#N/A	#N/A	#N/A	#N/A	4	5947115	CCCGATAGATCAGGCTGGCAGCTTGTATTCGT	3.9058	(*0.3±0.44)	1.8163	(*0.22±0.72)	2.6308	(0.58±1.15)	42	4693374	TGAAGCTGCAAGCATGATCTA	21	4.5	Translation	0	0.4106	0.54	0.6451	3
U21_19718	B	I	ARF3 (AtARF6-like)	osa	1e-116	Transcription Factor	Hormone Signal	#N/A	#N/A	#N/A	#N/A	#N/A	4	5947115	CCCGATAGATCAGGCTGGCAGCTTGTATTCGT	3.9058	(*0.3±0.44)	1.8163	(*0.22±0.72)	2.6308	(0.58±1.15)	42	4692919	TGAAGCGGCCAGCATGATCTA	21	5	Cleavage	0	0.8212	0.945	0.129	3
U21_19718	B	I	ARF3 (AtARF6-like)	osa	1e-116	Transcription Factor	Hormone Signal	#N/A	#N/A	#N/A	#N/A	#N/A	4	5947115	CCCGATAGATCAGGCTGGCAGCTTGTATTCGT	3.9058	(*0.3±0.44)	1.8163	(*0.22±0.72)	2.6308	(0.58±1.15)	42	4691214	TGAAGATGCCAGCATGATCTA	21	5	Cleavage	0	0.4106	0.675	0.5161	3
U21_19718	B	I	ARF3 (AtARF6-like)	osa	1e-116	Transcription Factor	Hormone Signal	#N/A	#N/A	#N/A	#N/A	#N/A	4	5947115	CCCGATAGATCAGGCTGGCAGCTTGTATTCGT	3.9058	(*0.3±0.44)	1.8163	(*0.22±0.72)	2.6308	(0.58±1.15)	42	3674246	GGAAGCTGCCAGCATGATCTGA	22	5	Cleavage	0	0.1369	1.4851	1.4192	3
U21_19718	B	I	ARF3 (AtARF6-like)	osa	1e-116	Transcription Factor	Hormone Signal	#N/A	#N/A	#N/A	#N/A	#N/A	4	5947115	CCCGATAGATCAGGCTGGCAGCTTGTATTCGT	3.9058	(*0.3±0.44)	1.8163	(*0.22±0.72)	2.6308	(0.58±1.15)	42	3171308	GAAGCTGCCAGCATGATCTGA	21	3.5	Cleavage	1	0.1369	0.945	1.6772	3
U21_19718	B	I	ARF3 (AtARF6-like)	osa	1e-116	Transcription Factor	Hormone Signal	#N/A	#N/A	#N/A	#N/A	#N/A	4	5947115	CCCGATAGATCAGGCTGGCAGCTTGTATTCGT	3.9058	(*0.3±0.44)	1.8163	(*0.22±0.72)	2.6308	(0.58±1.15)	42	3171306	GAAGCTGCCAGCATGATCTA	20	2	Cleavage	1	1.3687	0.675	0.258	3
U21_19718	B	I	ARF3 (AtARF6-like)	osa	1e-116	Transcription Factor	Hormone Signal	#N/A	#N/A	#N/A	#N/A	#N/A	4	5947115	CCCGATAGATCAGGCTGGCAGCTTGTATTCGT	3.9058	(*0.3±0.44)	1.8163	(*0.22±0.72)	2.6308	(0.58±1.15)	42	2998428	CTGAAGCTGCCAGCATGATCT	21	5	Cleavage	-1	0.4106	1.3501	0.9031	3
U21_19718	B	I	ARF3 (AtARF6-like)	osa	1e-116	Transcription Factor	Hormone Signal	#N/A	#N/A	#N/A	#N/A	#N/A	4	5947115	CCCGATAGATCAGGCTGGCAGCTTGTATTCGT	3.9058	(*0.3±0.44)	1.8163	(*0.22±0.72)	2.6308	(0.58±1.15)	42	2998425	CTGAAGCTGCCAGCATGATC	20	5	Cleavage	-1	1.2318	2.8351	1.8062	3
U21_19718	B	I	ARF3 (AtARF6-like)	osa	1e-116	Transcription Factor	Hormone Signal	#N/A	#N/A	#N/A	#N/A	#N/A	4	5947115	CCCGATAGATCAGGCTGGCAGCTTGTATTCGT	3.9058	(*0.3±0.44)	1.8163	(*0.22±0.72)	2.6308	(0.58±1.15)	42	2693732	CGAAGCTGCCAGCATGATCTGA	22	5	Cleavage	0	0.4106	0.945	1.1611	3
U21_19718	B	I	ARF3 (AtARF6-like)	osa	1e-116	Transcription Factor	Hormone Signal	#N/A	#N/A	#N/A	#N/A	#N/A	4	5947115	CCCGATAGATCAGGCTGGCAGCTTGTATTCGT	3.9058	(*0.3±0.44)	1.8163	(*0.22±0.72)	2.6308	(0.58±1.15)	42	1189663	AGAAGCTGCCAGCATGATCTGA	22	4	Cleavage	0	0.1369	0.54	0.387	3
U21_19718	B	I	ARF3 (AtARF6-like)	osa	1e-116	Transcription Factor	Hormone Signal	#N/A	#N/A	#N/A	#N/A	#N/A	4	5947115	CCCGATAGATCAGGCTGGCAGCTTGTATTCGT	3.9058	(*0.3±0.44)	1.8163	(*0.22±0.72)	2.6308	(0.58±1.15)	42	495387	AAGCTGCCAGCATGATCTGA	20	2.5	Cleavage	2	0	0.81	0.387	3
U21_1664	B	II	ARF4 (AtARF2-like)	osa	5e-302	Transcription Factor	Hormone Signal	10.6289	10.155	9.85687	10.9701	9.72566	18	399720	AACAGCATGGTCTTGCAAGGTCAAGAGCACAT	0.8205	(*0.22±0.16)	0.1321	(0.1±0.09)	0	(0.29±0.2)	12	5109925	TTCTTGACCTTGTAAGACCCA	21	3	Cleavage	-1	9.9914	4.3202	1.2902	4
U21_1664	B	II	ARF4 (AtARF2-like)	osa	5e-302	Transcription Factor	Hormone Signal	10.6289	10.155	9.85687	10.9701	9.72566	18	399720	AACAGCATGGTCTTGCAAGGTCAAGAGCACAT	0.8205	(*0.22±0.16)	0.1321	(0.1±0.09)	0	(0.29±0.2)	12	5109919	TTCTTGACCTTGCAAGACTTT	21	2	Cleavage	-1	38.5967	9.8555	3.0964	4
U21_1664	B	II	ARF4 (AtARF2-like)	osa	5e-302	Transcription Factor	Hormone Signal	10.6289	10.155	9.85687	10.9701	9.72566	18	399720	AACAGCATGGTCTTGCAAGGTCAAGAGCACAT	0.8205	(*0.22±0.16)	0.1321	(0.1±0.09)	0	(0.29±0.2)	12	5109917	TTCTTGACCTTGCAAGACTT	20	2	Cleavage	-1	1.0949	0	0	4
U21_1664	B	II	ARF4 (AtARF2-like)	osa	5e-302	Transcription Factor	Hormone Signal	10.6289	10.155	9.85687	10.9701	9.72566	18	399720	AACAGCATGGTCTTGCAAGGTCAAGAGCACAT	0.8205	(*0.22±0.16)	0.1321	(0.1±0.09)	0	(0.29±0.2)	12	4715659	TGACCTTGCAAGACTTTGCCC	21	3.5	Cleavage	3	3.8323	1.4851	0.129	3
U21_1664	B	II	ARF4 (AtARF2-like)	osa	5e-302	Transcription Factor	Hormone Signal	10.6289	10.155	9.85687	10.9701	9.72566	18	399720	AACAGCATGGTCTTGCAAGGTCAAGAGCACAT	0.8205	(*0.22±0.16)	0.1321	(0.1±0.09)	0	(0.29±0.2)	12	4658278	TCTTGACCTTGTAATACCCAA	21	4.5	Cleavage	0	1.6424	0.405	0	4
U21_1664	B	II	ARF4 (AtARF2-like)	osa	5e-302	Transcription Factor	Hormone Signal	10.6289	10.155	9.85687	10.9701	9.72566	18	399720	AACAGCATGGTCTTGCAAGGTCAAGAGCACAT	0.8205	(*0.22±0.16)	0.1321	(0.1±0.09)	0	(0.29±0.2)	12	4658266	TCTTGACCTTGTAAGACCCAT	21	3.5	Cleavage	0	1.9162	2.0251	0.6451	4
U21_1664	B	II	ARF4 (AtARF2-like)	osa	5e-302	Transcription Factor	Hormone Signal	10.6289	10.155	9.85687	10.9701	9.72566	18	399720	AACAGCATGGTCTTGCAAGGTCAAGAGCACAT	0.8205	(*0.22±0.16)	0.1321	(0.1±0.09)	0	(0.29±0.2)	12	4658265	TCTTGACCTTGTAAGACCCAC	21	3.5	Cleavage	0	0.6843	0.405	0	4
U21_1664	B	II	ARF4 (AtARF2-like)	osa	5e-302	Transcription Factor	Hormone Signal	10.6289	10.155	9.85687	10.9701	9.72566	18	399720	AACAGCATGGTCTTGCAAGGTCAAGAGCACAT	0.8205	(*0.22±0.16)	0.1321	(0.1±0.09)	0	(0.29±0.2)	12	4658260	TCTTGACCTTGTAAGACCCAA	21	3.5	Cleavage	0	287.423	125.017	34.9632	4
U21_1664	B	II	ARF4 (AtARF2-like)	osa	5e-302	Transcription Factor	Hormone Signal	10.6289	10.155	9.85687	10.9701	9.72566	18	399720	AACAGCATGGTCTTGCAAGGTCAAGAGCACAT	0.8205	(*0.22±0.16)	0.1321	(0.1±0.09)	0	(0.29±0.2)	12	4658259	TCTTGACCTTGTAAGACCCA	20	2.5	Cleavage	0	0.6843	0.405	0.129	4
U21_1664	B	II	ARF4 (AtARF2-like)	osa	5e-302	Transcription Factor	Hormone Signal	10.6289	10.155	9.85687	10.9701	9.72566	18	399720	AACAGCATGGTCTTGCAAGGTCAAGAGCACAT	0.8205	(*0.22±0.16)	0.1321	(0.1±0.09)	0	(0.29±0.2)	12	4658258	TCTTGACCTTGTAAGACCC	19	1.5	Cleavage	0	1.0949	0.135	0	4
U21_1664	B	II	ARF4 (AtARF2-like)	osa	5e-302	Transcription Factor	Hormone Signal	10.6289	10.155	9.85687	10.9701	9.72566	18	399720	AACAGCATGGTCTTGCAAGGTCAAGAGCACAT	0.8205	(*0.22±0.16)	0.1321	(0.1±0.09)	0	(0.29±0.2)	12	4658245	TCTTGACCTTGCAAGACTTTG	21	1.5	Cleavage	0	0.9581	0.405	0	4
U21_1664	B	II	ARF4 (AtARF2-like)	osa	5e-302	Transcription Factor	Hormone Signal	10.6289	10.155	9.85687	10.9701	9.72566	18	399720	AACAGCATGGTCTTGCAAGGTCAAGAGCACAT	0.8205	(*0.22±0.16)	0.1321	(0.1±0.09)	0	(0.29±0.2)	12	4658242	TCTTGACCTTGCAAGACCTTT	21	2	Cleavage	0	5.201	0.81	0.258	4
U21_19004	B	II	ARF5 (AtARF3-like)	0	1e-56	Transcription Factor	Hormone Signal	#N/A	#N/A	#N/A	#N/A	#N/A	2	399697	TTCTCAGAGGTCTTGCAAGGTCAAGAAATGTC	0.2626	(0±0)	0.1981	(*0.08±0.05)	0	(0.23±0.17)	12	5109925	TTCTTGACCTTGTAAGACCCA	21	2.5	Cleavage	-1	9.9914	4.3202	1.2902	4
U21_19004	B	II	ARF5 (AtARF3-like)	0	1e-56	Transcription Factor	Hormone Signal	#N/A	#N/A	#N/A	#N/A	#N/A	2	399697	TTCTCAGAGGTCTTGCAAGGTCAAGAAATGTC	0.2626	(0±0)	0.1981	(*0.08±0.05)	0	(0.23±0.17)	12	5109919	TTCTTGACCTTGCAAGACTTT	21	1	Cleavage	-1	38.5967	9.8555	3.0964	4
U21_19004	B	II	ARF5 (AtARF3-like)	0	1e-56	Transcription Factor	Hormone Signal	#N/A	#N/A	#N/A	#N/A	#N/A	2	399697	TTCTCAGAGGTCTTGCAAGGTCAAGAAATGTC	0.2626	(0±0)	0.1981	(*0.08±0.05)	0	(0.23±0.17)	12	5109917	TTCTTGACCTTGCAAGACTT	20	0.5	Cleavage	-1	1.0949	0	0	4
U21_19004	B	II	ARF5 (AtARF3-like)	0	1e-56	Transcription Factor	Hormone Signal	#N/A	#N/A	#N/A	#N/A	#N/A	2	399697	TTCTCAGAGGTCTTGCAAGGTCAAGAAATGTC	0.2626	(0±0)	0.1981	(*0.08±0.05)	0	(0.23±0.17)	12	4715659	TGACCTTGCAAGACTTTGCCC	21	5	Cleavage	3	3.8323	1.4851	0.129	3
U21_19004	B	II	ARF5 (AtARF3-like)	0	1e-56	Transcription Factor	Hormone Signal	#N/A	#N/A	#N/A	#N/A	#N/A	2	399697	TTCTCAGAGGTCTTGCAAGGTCAAGAAATGTC	0.2626	(0±0)	0.1981	(*0.08±0.05)	0	(0.23±0.17)	12	4658278	TCTTGACCTTGTAATACCCAA	21	4.5	Cleavage	0	1.6424	0.405	0	4
U21_19004	B	II	ARF5 (AtARF3-like)	0	1e-56	Transcription Factor	Hormone Signal	#N/A	#N/A	#N/A	#N/A	#N/A	2	399697	TTCTCAGAGGTCTTGCAAGGTCAAGAAATGTC	0.2626	(0±0)	0.1981	(*0.08±0.05)	0	(0.23±0.17)	12	4658266	TCTTGACCTTGTAAGACCCAT	21	3.5	Cleavage	0	1.9162	2.0251	0.6451	4
U21_19004	B	II	ARF5 (AtARF3-like)	0	1e-56	Transcription Factor	Hormone Signal	#N/A	#N/A	#N/A	#N/A	#N/A	2	399697	TTCTCAGAGGTCTTGCAAGGTCAAGAAATGTC	0.2626	(0±0)	0.1981	(*0.08±0.05)	0	(0.23±0.17)	12	4658265	TCTTGACCTTGTAAGACCCAC	21	3.5	Cleavage	0	0.6843	0.405	0	4
U21_19004	B	II	ARF5 (AtARF3-like)	0	1e-56	Transcription Factor	Hormone Signal	#N/A	#N/A	#N/A	#N/A	#N/A	2	399697	TTCTCAGAGGTCTTGCAAGGTCAAGAAATGTC	0.2626	(0±0)	0.1981	(*0.08±0.05)	0	(0.23±0.17)	12	4658260	TCTTGACCTTGTAAGACCCAA	21	3.5	Cleavage	0	287.423	125.017	34.9632	4
U21_19004	B	II	ARF5 (AtARF3-like)	0	1e-56	Transcription Factor	Hormone Signal	#N/A	#N/A	#N/A	#N/A	#N/A	2	399697	TTCTCAGAGGTCTTGCAAGGTCAAGAAATGTC	0.2626	(0±0)	0.1981	(*0.08±0.05)	0	(0.23±0.17)	12	4658259	TCTTGACCTTGTAAGACCCA	20	2.5	Cleavage	0	0.6843	0.405	0.129	4
U21_19004	B	II	ARF5 (AtARF3-like)	0	1e-56	Transcription Factor	Hormone Signal	#N/A	#N/A	#N/A	#N/A	#N/A	2	399697	TTCTCAGAGGTCTTGCAAGGTCAAGAAATGTC	0.2626	(0±0)	0.1981	(*0.08±0.05)	0	(0.23±0.17)	12	4658258	TCTTGACCTTGTAAGACCC	19	1.5	Cleavage	0	1.0949	0.135	0	4
U21_19004	B	II	ARF5 (AtARF3-like)	0	1e-56	Transcription Factor	Hormone Signal	#N/A	#N/A	#N/A	#N/A	#N/A	2	399697	TTCTCAGAGGTCTTGCAAGGTCAAGAAATGTC	0.2626	(0±0)	0.1981	(*0.08±0.05)	0	(0.23±0.17)	12	4658245	TCTTGACCTTGCAAGACTTTG	21	2	Cleavage	0	0.9581	0.405	0	4
U21_19004	B	II	ARF5 (AtARF3-like)	0	1e-56	Transcription Factor	Hormone Signal	#N/A	#N/A	#N/A	#N/A	#N/A	2	399697	TTCTCAGAGGTCTTGCAAGGTCAAGAAATGTC	0.2626	(0±0)	0.1981	(*0.08±0.05)	0	(0.23±0.17)	12	4658242	TCTTGACCTTGCAAGACCTTT	21	0.5	Cleavage	0	5.201	0.81	0.258	4
U21_24760	B	II	ARF6 (AtARF3-like)	tae	1e-119	Transcription Factor	Hormone Signal	#N/A	#N/A	#N/A	#N/A	#N/A	2	399709	CTCCGCAAGGTCTTGCAAGGTCAAGAATTATT	1.1159	(*0.24±0.31)	0.4953	(*0.09±0.11)	0	(0±0)	13	5109925	TTCTTGACCTTGTAAGACCCA	21	2.5	Cleavage	-1	9.9914	4.3202	1.2902	4
U21_24760	B	II	ARF6 (AtARF3-like)	tae	1e-119	Transcription Factor	Hormone Signal	#N/A	#N/A	#N/A	#N/A	#N/A	2	399709	CTCCGCAAGGTCTTGCAAGGTCAAGAATTATT	1.1159	(*0.24±0.31)	0.4953	(*0.09±0.11)	0	(0±0)	13	5109919	TTCTTGACCTTGCAAGACTTT	21	0.5	Cleavage	-1	38.5967	9.8555	3.0964	4
U21_24760	B	II	ARF6 (AtARF3-like)	tae	1e-119	Transcription Factor	Hormone Signal	#N/A	#N/A	#N/A	#N/A	#N/A	2	399709	CTCCGCAAGGTCTTGCAAGGTCAAGAATTATT	1.1159	(*0.24±0.31)	0.4953	(*0.09±0.11)	0	(0±0)	13	5109917	TTCTTGACCTTGCAAGACTT	20	0.5	Cleavage	-1	1.0949	0	0	4
U21_24760	B	II	ARF6 (AtARF3-like)	tae	1e-119	Transcription Factor	Hormone Signal	#N/A	#N/A	#N/A	#N/A	#N/A	2	399709	CTCCGCAAGGTCTTGCAAGGTCAAGAATTATT	1.1159	(*0.24±0.31)	0.4953	(*0.09±0.11)	0	(0±0)	13	4715659	TGACCTTGCAAGACTTTGCCC	21	2.5	Cleavage	3	3.8323	1.4851	0.129	3
U21_24760	B	II	ARF6 (AtARF3-like)	tae	1e-119	Transcription Factor	Hormone Signal	#N/A	#N/A	#N/A	#N/A	#N/A	2	399709	CTCCGCAAGGTCTTGCAAGGTCAAGAATTATT	1.1159	(*0.24±0.31)	0.4953	(*0.09±0.11)	0	(0±0)	13	4658278	TCTTGACCTTGTAATACCCAA	21	4.5	Cleavage	0	1.6424	0.405	0	4
U21_24760	B	II	ARF6 (AtARF3-like)	tae	1e-119	Transcription Factor	Hormone Signal	#N/A	#N/A	#N/A	#N/A	#N/A	2	399709	CTCCGCAAGGTCTTGCAAGGTCAAGAATTATT	1.1159	(*0.24±0.31)	0.4953	(*0.09±0.11)	0	(0±0)	13	4658266	TCTTGACCTTGTAAGACCCAT	21	3.5	Cleavage	0	1.9162	2.0251	0.6451	4
U21_24760	B	II	ARF6 (AtARF3-like)	tae	1e-119	Transcription Factor	Hormone Signal	#N/A	#N/A	#N/A	#N/A	#N/A	2	399709	CTCCGCAAGGTCTTGCAAGGTCAAGAATTATT	1.1159	(*0.24±0.31)	0.4953	(*0.09±0.11)	0	(0±0)	13	4658265	TCTTGACCTTGTAAGACCCAC	21	3.5	Cleavage	0	0.6843	0.405	0	4
U21_24760	B	II	ARF6 (AtARF3-like)	tae	1e-119	Transcription Factor	Hormone Signal	#N/A	#N/A	#N/A	#N/A	#N/A	2	399709	CTCCGCAAGGTCTTGCAAGGTCAAGAATTATT	1.1159	(*0.24±0.31)	0.4953	(*0.09±0.11)	0	(0±0)	13	4658260	TCTTGACCTTGTAAGACCCAA	21	3.5	Cleavage	0	287.423	125.017	34.9632	4
U21_24760	B	II	ARF6 (AtARF3-like)	tae	1e-119	Transcription Factor	Hormone Signal	#N/A	#N/A	#N/A	#N/A	#N/A	2	399709	CTCCGCAAGGTCTTGCAAGGTCAAGAATTATT	1.1159	(*0.24±0.31)	0.4953	(*0.09±0.11)	0	(0±0)	13	4658259	TCTTGACCTTGTAAGACCCA	20	2.5	Cleavage	0	0.6843	0.405	0.129	4
U21_24760	B	II	ARF6 (AtARF3-like)	tae	1e-119	Transcription Factor	Hormone Signal	#N/A	#N/A	#N/A	#N/A	#N/A	2	399709	CTCCGCAAGGTCTTGCAAGGTCAAGAATTATT	1.1159	(*0.24±0.31)	0.4953	(*0.09±0.11)	0	(0±0)	13	4658258	TCTTGACCTTGTAAGACCC	19	1.5	Cleavage	0	1.0949	0.135	0	4
U21_24760	B	II	ARF6 (AtARF3-like)	tae	1e-119	Transcription Factor	Hormone Signal	#N/A	#N/A	#N/A	#N/A	#N/A	2	399709	CTCCGCAAGGTCTTGCAAGGTCAAGAATTATT	1.1159	(*0.24±0.31)	0.4953	(*0.09±0.11)	0	(0±0)	13	4658245	TCTTGACCTTGCAAGACTTTG	21	0.5	Cleavage	0	0.9581	0.405	0	4
U21_24760	B	II	ARF6 (AtARF3-like)	tae	1e-119	Transcription Factor	Hormone Signal	#N/A	#N/A	#N/A	#N/A	#N/A	2	399709	CTCCGCAAGGTCTTGCAAGGTCAAGAATTATT	1.1159	(*0.24±0.31)	0.4953	(*0.09±0.11)	0	(0±0)	13	4658242	TCTTGACCTTGCAAGACCTTT	21	1	Cleavage	0	5.201	0.81	0.258	4
U21_24760	B	II	ARF6 (AtARF3-like)	tae	1e-119	Transcription Factor	Hormone Signal	#N/A	#N/A	#N/A	#N/A	#N/A	2	399709	CTCCGCAAGGTCTTGCAAGGTCAAGAATTATT	1.1159	(*0.24±0.31)	0.4953	(*0.09±0.11)	0	(0±0)	13	708912	AATTCTTGGATTTATGAAA	19	5	Translation	-3	0.5475	0	0.9031	1
U21_26602	B	III	ARF7 (AtARF3-like)	tae	1e-124	Transcription Factor	Hormone Signal	#N/A	#N/A	#N/A	#N/A	#N/A	2	1665474	TCCCGGAGGTCTTGCAAGGTCAAGAAGTTTGT	3.2493	(*0.29±0.61)	0.4293	(*0.1±0.08)	0.6399	(*0.26±0.14)	11	5109925	TTCTTGACCTTGTAAGACCCA	21	2.5	Cleavage	0	9.9914	4.3202	1.2902	4
U21_26602	B	III	ARF7 (AtARF3-like)	tae	1e-124	Transcription Factor	Hormone Signal	#N/A	#N/A	#N/A	#N/A	#N/A	2	1665474	TCCCGGAGGTCTTGCAAGGTCAAGAAGTTTGT	3.2493	(*0.29±0.61)	0.4293	(*0.1±0.08)	0.6399	(*0.26±0.14)	11	5109919	TTCTTGACCTTGCAAGACTTT	21	1	Cleavage	0	38.5967	9.8555	3.0964	4
U21_26602	B	III	ARF7 (AtARF3-like)	tae	1e-124	Transcription Factor	Hormone Signal	#N/A	#N/A	#N/A	#N/A	#N/A	2	1665474	TCCCGGAGGTCTTGCAAGGTCAAGAAGTTTGT	3.2493	(*0.29±0.61)	0.4293	(*0.1±0.08)	0.6399	(*0.26±0.14)	11	5109917	TTCTTGACCTTGCAAGACTT	20	0.5	Cleavage	0	1.0949	0	0	4
U21_26602	B	III	ARF7 (AtARF3-like)	tae	1e-124	Transcription Factor	Hormone Signal	#N/A	#N/A	#N/A	#N/A	#N/A	2	1665474	TCCCGGAGGTCTTGCAAGGTCAAGAAGTTTGT	3.2493	(*0.29±0.61)	0.4293	(*0.1±0.08)	0.6399	(*0.26±0.14)	11	4658278	TCTTGACCTTGTAATACCCAA	21	4.5	Cleavage	1	1.6424	0.405	0	4
U21_26602	B	III	ARF7 (AtARF3-like)	tae	1e-124	Transcription Factor	Hormone Signal	#N/A	#N/A	#N/A	#N/A	#N/A	2	1665474	TCCCGGAGGTCTTGCAAGGTCAAGAAGTTTGT	3.2493	(*0.29±0.61)	0.4293	(*0.1±0.08)	0.6399	(*0.26±0.14)	11	4658266	TCTTGACCTTGTAAGACCCAT	21	3.5	Cleavage	1	1.9162	2.0251	0.6451	4		TTCTTGACCTTGTAAGGCCTT
U21_26602	B	III	ARF7 (AtARF3-like)	tae	1e-124	Transcription Factor	Hormone Signal	#N/A	#N/A	#N/A	#N/A	#N/A	2	1665474	TCCCGGAGGTCTTGCAAGGTCAAGAAGTTTGT	3.2493	(*0.29±0.61)	0.4293	(*0.1±0.08)	0.6399	(*0.26±0.14)	11	4658265	TCTTGACCTTGTAAGACCCAC	21	3.5	Cleavage	1	0.6843	0.405	0	4
U21_26602	B	III	ARF7 (AtARF3-like)	tae	1e-124	Transcription Factor	Hormone Signal	#N/A	#N/A	#N/A	#N/A	#N/A	2	1665474	TCCCGGAGGTCTTGCAAGGTCAAGAAGTTTGT	3.2493	(*0.29±0.61)	0.4293	(*0.1±0.08)	0.6399	(*0.26±0.14)	11	4658260	TCTTGACCTTGTAAGACCCAA	21	3.5	Cleavage	1	287.423	125.017	34.9632	4
U21_26602	B	III	ARF7 (AtARF3-like)	tae	1e-124	Transcription Factor	Hormone Signal	#N/A	#N/A	#N/A	#N/A	#N/A	2	1665474	TCCCGGAGGTCTTGCAAGGTCAAGAAGTTTGT	3.2493	(*0.29±0.61)	0.4293	(*0.1±0.08)	0.6399	(*0.26±0.14)	11	4658259	TCTTGACCTTGTAAGACCCA	20	2.5	Cleavage	1	0.6843	0.405	0.129	4
U21_26602	B	III	ARF7 (AtARF3-like)	tae	1e-124	Transcription Factor	Hormone Signal	#N/A	#N/A	#N/A	#N/A	#N/A	2	1665474	TCCCGGAGGTCTTGCAAGGTCAAGAAGTTTGT	3.2493	(*0.29±0.61)	0.4293	(*0.1±0.08)	0.6399	(*0.26±0.14)	11	4658258	TCTTGACCTTGTAAGACCC	19	1.5	Cleavage	1	1.0949	0.135	0	4
U21_26602	B	III	ARF7 (AtARF3-like)	tae	1e-124	Transcription Factor	Hormone Signal	#N/A	#N/A	#N/A	#N/A	#N/A	2	1665474	TCCCGGAGGTCTTGCAAGGTCAAGAAGTTTGT	3.2493	(*0.29±0.61)	0.4293	(*0.1±0.08)	0.6399	(*0.26±0.14)	11	4658245	TCTTGACCTTGCAAGACTTTG	21	2	Cleavage	1	0.9581	0.405	0	4
U21_26602	B	III	ARF7 (AtARF3-like)	tae	1e-124	Transcription Factor	Hormone Signal	#N/A	#N/A	#N/A	#N/A	#N/A	2	1665474	TCCCGGAGGTCTTGCAAGGTCAAGAAGTTTGT	3.2493	(*0.29±0.61)	0.4293	(*0.1±0.08)	0.6399	(*0.26±0.14)	11	4658242	TCTTGACCTTGCAAGACCTTT	21	1	Cleavage	1	5.201	0.81	0.258	4
U21_15425		III	ATBRXL4 (BREVIS RADIX-LIKE 4)	ath	2e-71	Protein Interaction	Unknown	9.66622	9.16274	9.30413	10.5598	9.23549	11	1551668	GATGGATGCGTCGATGAGGACGAGTTCATCTC	0	(0.22±0.17)	0.2312	(0.1±0.1)	0.6399	(*0.25±0.15)	3	4585636	TCGTACTCATAACCGCATC	19	4.5	Translation	3	2.053	2.2951	2.3223	1
U21_15425		III	ATBRXL4 (BREVIS RADIX-LIKE 4)	ath	2e-71	Protein Interaction	Unknown	9.66622	9.16274	9.30413	10.5598	9.23549	11	1551668	GATGGATGCGTCGATGAGGACGAGTTCATCTC	0	(0.22±0.17)	0.2312	(0.1±0.1)	0.6399	(*0.25±0.15)	3	3246485	GACGCGTCCTCAGCGACGGA	20	4	Cleavage	0	0.2737	0.675	0.129	1
U21_15425		III	ATBRXL4 (BREVIS RADIX-LIKE 4)	ath	2e-71	Protein Interaction	Unknown	9.66622	9.16274	9.30413	10.5598	9.23549	11	1551668	GATGGATGCGTCGATGAGGACGAGTTCATCTC	0	(0.22±0.17)	0.2312	(0.1±0.1)	0.6399	(*0.25±0.15)	3	981847	ACGCGTCCTCAGCGACGGA	19	3.5	Cleavage	1	1.0949	0.54	1.4192	1
U21_9761		III	beta-galactosidase	osa	0	Hydrolase	Metabolic Pathways	9.99422	9.91547	10.1641	10.6758	10.364	2	133717	TCATTGGTGAGACTGAAACAATAATGTTCGAG	0.5251	(0.21±0.16)	31.3717	(*0.34±2.56)	45.2572	(*1.34±6.5)	3	4497048	TCATTATAGTTTTCGTCTCTCC	22	4.5	Cleavage	-1	0.8212	0.945	1.0321	1
U21_9761		III	beta-galactosidase	osa	0	Hydrolase	Metabolic Pathways	9.99422	9.91547	10.1641	10.6758	10.364	2	133717	TCATTGGTGAGACTGAAACAATAATGTTCGAG	0.5251	(0.21±0.16)	31.3717	(*0.34±2.56)	45.2572	(*1.34±6.5)	3	4497047	TCATTATAGTTTTCGTCTCTC	21	4.5	Cleavage	-1	7.254	7.1554	5.9347	1
U21_9761		III	beta-galactosidase	osa	0	Hydrolase	Metabolic Pathways	9.99422	9.91547	10.1641	10.6758	10.364	2	133717	TCATTGGTGAGACTGAAACAATAATGTTCGAG	0.5251	(0.21±0.16)	31.3717	(*0.34±2.56)	45.2572	(*1.34±6.5)	3	2531054	CATTATAGTTTTCGTCTCTCC	21	4	Cleavage	0	4.5166	3.2402	2.9674	1
U21_35459		III	Biopterin transport-related protein BT1	zma	3e-31	Transporter	Miscellaneous	#N/A	#N/A	#N/A	#N/A	#N/A	1	3853200	AGTCTTAGGCCTTGCCCGACTTGCTGTGAGCT	0	(0±0)	0.1651	(*0.06±0.04)	0.2844	(0±0)	8	3497768	GCAGCAAGTCGGACAATGTTC	21	4.5	Cleavage	-1	0	0	1.0321	1
U21_35459		III	Biopterin transport-related protein BT1	zma	3e-31	Transporter	Miscellaneous	#N/A	#N/A	#N/A	#N/A	#N/A	1	3853200	AGTCTTAGGCCTTGCCCGACTTGCTGTGAGCT	0	(0±0)	0.1651	(*0.06±0.04)	0.2844	(0±0)	8	3497766	GCAGCAAGTCGGACAATGTT	20	3.5	Cleavage	-1	0	0	1.4192	1
U21_35459		III	Biopterin transport-related protein BT1	zma	3e-31	Transporter	Miscellaneous	#N/A	#N/A	#N/A	#N/A	#N/A	1	3853200	AGTCTTAGGCCTTGCCCGACTTGCTGTGAGCT	0	(0±0)	0.1651	(*0.06±0.04)	0.2844	(0±0)	8	3497765	GCAGCAAGTCGGACAATGT	19	3	Cleavage	-1	0	0.405	1.0321	1
U21_35459		III	Biopterin transport-related protein BT1	zma	3e-31	Transporter	Miscellaneous	#N/A	#N/A	#N/A	#N/A	#N/A	1	3853200	AGTCTTAGGCCTTGCCCGACTTGCTGTGAGCT	0	(0±0)	0.1651	(*0.06±0.04)	0.2844	(0±0)	8	2470106	CAGTTGGTAGAGCAAGGCT	19	5	Translation	0	0	0.675	0.6451	1
U21_35459		III	Biopterin transport-related protein BT1	zma	3e-31	Transporter	Miscellaneous	#N/A	#N/A	#N/A	#N/A	#N/A	1	3853200	AGTCTTAGGCCTTGCCCGACTTGCTGTGAGCT	0	(0±0)	0.1651	(*0.06±0.04)	0.2844	(0±0)	8	2391856	CACGGGATGTCAGGCAGGGTC	21	5	Cleavage	-2	1.9162	0.54	0.6451	1
U21_35459		III	Biopterin transport-related protein BT1	zma	3e-31	Transporter	Miscellaneous	#N/A	#N/A	#N/A	#N/A	#N/A	1	3853200	AGTCTTAGGCCTTGCCCGACTTGCTGTGAGCT	0	(0±0)	0.1651	(*0.06±0.04)	0.2844	(0±0)	8	1369579	AGCAGCAAGTCGGACAATGTT	21	4.5	Cleavage	-2	0	0.135	1.9352	1
U21_35459		III	Biopterin transport-related protein BT1	zma	3e-31	Transporter	Miscellaneous	#N/A	#N/A	#N/A	#N/A	#N/A	1	3853200	AGTCTTAGGCCTTGCCCGACTTGCTGTGAGCT	0	(0±0)	0.1651	(*0.06±0.04)	0.2844	(0±0)	8	1369578	AGCAGCAAGTCGGACAATGT	20	4	Cleavage	-2	0	0.27	2.0643	1
U21_35459		III	Biopterin transport-related protein BT1	zma	3e-31	Transporter	Miscellaneous	#N/A	#N/A	#N/A	#N/A	#N/A	1	3853200	AGTCTTAGGCCTTGCCCGACTTGCTGTGAGCT	0	(0±0)	0.1651	(*0.06±0.04)	0.2844	(0±0)	8	1369576	AGCAGCAAGTCGGACAATG	19	3.5	Cleavage	-2	0	0.27	0.7741	1
U21_8468	B	II	Calmodulin-binding protein	osa	1e-128	Ion Binding	Signalling	8.44099	7.89491	7.53993	8.1816	7.4822	4	9197190	TATGTTCATCTTCTTATTTGACCTTGAGGTGC	1.1159	(*0.26±0.35)	1.1558	(*0.18±0.34)	0.6044	(0.31±0.36)	5	hvu-miR6001	CGAGGATGAAGAAGAAAAT	19	5	Translation	0	3.15	1.62	0.9	1
U21_8468	B	II	Calmodulin-binding protein	osa	1e-128	Ion Binding	Signalling	8.44099	7.89491	7.53993	8.1816	7.4822	4	9197190	TATGTTCATCTTCTTATTTGACCTTGAGGTGC	1.1159	(*0.26±0.35)	1.1558	(*0.18±0.34)	0.6044	(0.31±0.36)	5	2302854	CAACGTCGAGTGGGGAGAGGA	21	5	Cleavage	0	1.5055	0.945	0.6451	1
U21_8468	B	II	Calmodulin-binding protein	osa	1e-128	Ion Binding	Signalling	8.44099	7.89491	7.53993	8.1816	7.4822	4	9197190	TATGTTCATCTTCTTATTTGACCTTGAGGTGC	1.1159	(*0.26±0.35)	1.1558	(*0.18±0.34)	0.6044	(0.31±0.36)	5	2302853	CAACGTCGAGTGGGGAGAGG	20	5	Cleavage	0	0.5475	0.405	0.129	1
U21_8468	B	II	Calmodulin-binding protein	osa	1e-128	Ion Binding	Signalling	8.44099	7.89491	7.53993	8.1816	7.4822	4	9197190	TATGTTCATCTTCTTATTTGACCTTGAGGTGC	1.1159	(*0.26±0.35)	1.1558	(*0.18±0.34)	0.6044	(0.31±0.36)	5	1196033	AGAAGGTGGAATAAGAAGATGA	22	4	Cleavage	-1	0.9581	0	0.258	1
U21_8468	B	II	Calmodulin-binding protein	osa	1e-128	Ion Binding	Signalling	8.44099	7.89491	7.53993	8.1816	7.4822	4	9197190	TATGTTCATCTTCTTATTTGACCTTGAGGTGC	1.1159	(*0.26±0.35)	1.1558	(*0.18±0.34)	0.6044	(0.31±0.36)	5	551405	AAGGTGGAATAAGAAGATGAA	21	2	Cleavage	1	4.9272	2.2951	0.387	1
U21_495	B	III	Carbonic anhydrase, chloroplastic	osa	1e-115	Hydrolase	Energy Mobilization	#N/A	#N/A	#N/A	#N/A	#N/A	63	7545377	AATCAAGGCTCTGCTCTCGCTCAAGGATGGCG	0.2626	(0.41±0.54)	0.3963	(0.29±0.36)	1.5643	(*0.44±0.46)	5	4817479	TGCTTGGGCGAGAGTAGTA	19	4.5	Cleavage	-1	0.2737	0.405	0.387	1
U21_495	B	III	Carbonic anhydrase, chloroplastic	osa	1e-115	Hydrolase	Energy Mobilization	#N/A	#N/A	#N/A	#N/A	#N/A	63	7545377	AATCAAGGCTCTGCTCTCGCTCAAGGATGGCG	0.2626	(0.41±0.54)	0.3963	(0.29±0.36)	1.5643	(*0.44±0.46)	5	4045404	GTGCTTGGGCGAGAGTAGT	19	4	Cleavage	-2	0.5475	0.675	0.5161	1
U21_495	B	III	Carbonic anhydrase, chloroplastic	osa	1e-115	Hydrolase	Energy Mobilization	#N/A	#N/A	#N/A	#N/A	#N/A	63	7545377	AATCAAGGCTCTGCTCTCGCTCAAGGATGGCG	0.2626	(0.41±0.54)	0.3963	(0.29±0.36)	1.5643	(*0.44±0.46)	5	3655435	GCTTGGGCGAGAGTAGTAC	19	5	Cleavage	0	1.6424	1.0801	1.1611	1
U21_495	B	III	Carbonic anhydrase, chloroplastic	osa	1e-115	Hydrolase	Energy Mobilization	#N/A	#N/A	#N/A	#N/A	#N/A	63	7545377	AATCAAGGCTCTGCTCTCGCTCAAGGATGGCG	0.2626	(0.41±0.54)	0.3963	(0.29±0.36)	1.5643	(*0.44±0.46)	5	2894451	CGTGCTTGGGCGAGAGTAGT	20	4	Cleavage	-3	1.0949	0.405	0.5161	1
U21_495	B	III	Carbonic anhydrase, chloroplastic	osa	1e-115	Hydrolase	Energy Mobilization	#N/A	#N/A	#N/A	#N/A	#N/A	63	7545377	AATCAAGGCTCTGCTCTCGCTCAAGGATGGCG	0.2626	(0.41±0.54)	0.3963	(0.29±0.36)	1.5643	(*0.44±0.46)	5	2894449	CGTGCTTGGGCGAGAGTAG	19	3	Cleavage	-3	1.0949	1.0801	0.9031	1
U21_45754		III	CAT2 (Catalase isozyme 2)	hvu	3e-78	Catalase	Stress Response	#N/A	#N/A	#N/A	#N/A	#N/A	1	4149517	CGCGCACGCCGGTCATCGTCCGCTTCTCCACC	0	(0±0)	0.1321	(*0.06±0.03)	0	(0±0)	29	3786287	GGGAAGCGGATGGGGGCCGGCGA	23	4	Cleavage	-2	1.2318	0.135	0.387	1
U21_45754		III	CAT2 (Catalase isozyme 2)	hvu	3e-78	Catalase	Stress Response	#N/A	#N/A	#N/A	#N/A	#N/A	1	4149517	CGCGCACGCCGGTCATCGTCCGCTTCTCCACC	0	(0±0)	0.1321	(*0.06±0.03)	0	(0±0)	29	3786286	GGGAAGCGGATGGGGGCCGGCG	22	3	Cleavage	-2	1.2318	0.135	0.6451	1
U21_45754		III	CAT2 (Catalase isozyme 2)	hvu	3e-78	Catalase	Stress Response	#N/A	#N/A	#N/A	#N/A	#N/A	1	4149517	CGCGCACGCCGGTCATCGTCCGCTTCTCCACC	0	(0±0)	0.1321	(*0.06±0.03)	0	(0±0)	29	3786284	GGGAAGCGGATGGGGGCCGGC	21	3	Cleavage	-2	2.053	0.945	1.4192	1
U21_45754		III	CAT2 (Catalase isozyme 2)	hvu	3e-78	Catalase	Stress Response	#N/A	#N/A	#N/A	#N/A	#N/A	1	4149517	CGCGCACGCCGGTCATCGTCCGCTTCTCCACC	0	(0±0)	0.1321	(*0.06±0.03)	0	(0±0)	29	3786281	GGGAAGCGGATGGGGGCCGG	20	3	Cleavage	-2	7.1171	2.5651	3.9995	1
U21_45754		III	CAT2 (Catalase isozyme 2)	hvu	3e-78	Catalase	Stress Response	#N/A	#N/A	#N/A	#N/A	#N/A	1	4149517	CGCGCACGCCGGTCATCGTCCGCTTCTCCACC	0	(0±0)	0.1321	(*0.06±0.03)	0	(0±0)	29	3786280	GGGAAGCGGATGGGGGCCG	19	3	Cleavage	-2	4.5166	2.8351	4.2575	1
U21_45754		III	CAT2 (Catalase isozyme 2)	hvu	3e-78	Catalase	Stress Response	#N/A	#N/A	#N/A	#N/A	#N/A	1	4149517	CGCGCACGCCGGTCATCGTCCGCTTCTCCACC	0	(0±0)	0.1321	(*0.06±0.03)	0	(0±0)	29	3673794	GGAAGCGGATGGGGGGCGGC	20	4	Cleavage	-1	0.6843	0.54	0.387	1
U21_45754		III	CAT2 (Catalase isozyme 2)	hvu	3e-78	Catalase	Stress Response	#N/A	#N/A	#N/A	#N/A	#N/A	1	4149517	CGCGCACGCCGGTCATCGTCCGCTTCTCCACC	0	(0±0)	0.1321	(*0.06±0.03)	0	(0±0)	29	3673741	GGAAGCGGATGGGGGCCGGG	20	4	Cleavage	-1	1.6424	0.135	0.7741	1
U21_45754		III	CAT2 (Catalase isozyme 2)	hvu	3e-78	Catalase	Stress Response	#N/A	#N/A	#N/A	#N/A	#N/A	1	4149517	CGCGCACGCCGGTCATCGTCCGCTTCTCCACC	0	(0±0)	0.1321	(*0.06±0.03)	0	(0±0)	29	3673706	GGAAGCGGATGGGGGCCGGCGGT	23	5	Cleavage	-1	0.6843	0.81	0.5161	1
U21_45754		III	CAT2 (Catalase isozyme 2)	hvu	3e-78	Catalase	Stress Response	#N/A	#N/A	#N/A	#N/A	#N/A	1	4149517	CGCGCACGCCGGTCATCGTCCGCTTCTCCACC	0	(0±0)	0.1321	(*0.06±0.03)	0	(0±0)	29	3673699	GGAAGCGGATGGGGGCCGGCGG	22	4	Cleavage	-1	1.5055	0.54	0.7741	1
U21_45754		III	CAT2 (Catalase isozyme 2)	hvu	3e-78	Catalase	Stress Response	#N/A	#N/A	#N/A	#N/A	#N/A	1	4149517	CGCGCACGCCGGTCATCGTCCGCTTCTCCACC	0	(0±0)	0.1321	(*0.06±0.03)	0	(0±0)	29	3673671	GGAAGCGGATGGGGGCCGGCGAT	23	5	Cleavage	-1	7.8015	3.6452	6.4508	1
U21_45754		III	CAT2 (Catalase isozyme 2)	hvu	3e-78	Catalase	Stress Response	#N/A	#N/A	#N/A	#N/A	#N/A	1	4149517	CGCGCACGCCGGTCATCGTCCGCTTCTCCACC	0	(0±0)	0.1321	(*0.06±0.03)	0	(0±0)	29	3673663	GGAAGCGGATGGGGGCCGGCGA	22	4	Cleavage	-1	4.106	3.2402	5.0316	1
U21_45754		III	CAT2 (Catalase isozyme 2)	hvu	3e-78	Catalase	Stress Response	#N/A	#N/A	#N/A	#N/A	#N/A	1	4149517	CGCGCACGCCGGTCATCGTCCGCTTCTCCACC	0	(0±0)	0.1321	(*0.06±0.03)	0	(0±0)	29	3673662	GGAAGCGGATGGGGGCCGGCG	21	3	Cleavage	-1	9.4439	5.2653	8.9021	1
U21_45754		III	CAT2 (Catalase isozyme 2)	hvu	3e-78	Catalase	Stress Response	#N/A	#N/A	#N/A	#N/A	#N/A	1	4149517	CGCGCACGCCGGTCATCGTCCGCTTCTCCACC	0	(0±0)	0.1321	(*0.06±0.03)	0	(0±0)	29	3673658	GGAAGCGGATGGGGGCCGGC	20	3	Cleavage	-1	10.6757	6.7504	9.8052	1
U21_45754		III	CAT2 (Catalase isozyme 2)	hvu	3e-78	Catalase	Stress Response	#N/A	#N/A	#N/A	#N/A	#N/A	1	4149517	CGCGCACGCCGGTCATCGTCCGCTTCTCCACC	0	(0±0)	0.1321	(*0.06±0.03)	0	(0±0)	29	3673654	GGAAGCGGATGGGGGCCGG	19	3	Cleavage	-1	31.8902	22.5462	29.2866	1
U21_45754		III	CAT2 (Catalase isozyme 2)	hvu	3e-78	Catalase	Stress Response	#N/A	#N/A	#N/A	#N/A	#N/A	1	4149517	CGCGCACGCCGGTCATCGTCCGCTTCTCCACC	0	(0±0)	0.1321	(*0.06±0.03)	0	(0±0)	29	3169854	GAAGCGGATGGGGGGCGGCG	20	3.5	Cleavage	0	1.2318	0.27	0	1
U21_45754		III	CAT2 (Catalase isozyme 2)	hvu	3e-78	Catalase	Stress Response	#N/A	#N/A	#N/A	#N/A	#N/A	1	4149517	CGCGCACGCCGGTCATCGTCCGCTTCTCCACC	0	(0±0)	0.1321	(*0.06±0.03)	0	(0±0)	29	3169852	GAAGCGGATGGGGGGCGGC	19	3.5	Cleavage	0	1.0949	0.405	1.0321	1
U21_45754		III	CAT2 (Catalase isozyme 2)	hvu	3e-78	Catalase	Stress Response	#N/A	#N/A	#N/A	#N/A	#N/A	1	4149517	CGCGCACGCCGGTCATCGTCCGCTTCTCCACC	0	(0±0)	0.1321	(*0.06±0.03)	0	(0±0)	29	3169818	GAAGCGGATGGGGGCCGGGG	20	3.5	Cleavage	0	1.0949	0.135	0.5161	1
U21_45754		III	CAT2 (Catalase isozyme 2)	hvu	3e-78	Catalase	Stress Response	#N/A	#N/A	#N/A	#N/A	#N/A	1	4149517	CGCGCACGCCGGTCATCGTCCGCTTCTCCACC	0	(0±0)	0.1321	(*0.06±0.03)	0	(0±0)	29	3169813	GAAGCGGATGGGGGCCGGG	19	3.5	Cleavage	0	0.9581	0.135	0.387	1
U21_45754		III	CAT2 (Catalase isozyme 2)	hvu	3e-78	Catalase	Stress Response	#N/A	#N/A	#N/A	#N/A	#N/A	1	4149517	CGCGCACGCCGGTCATCGTCCGCTTCTCCACC	0	(0±0)	0.1321	(*0.06±0.03)	0	(0±0)	29	3169738	GAAGCGGATGGGGGCCGGCG	20	2.5	Cleavage	0	14.508	6.4803	10.4503	1
U21_45754		III	CAT2 (Catalase isozyme 2)	hvu	3e-78	Catalase	Stress Response	#N/A	#N/A	#N/A	#N/A	#N/A	1	4149517	CGCGCACGCCGGTCATCGTCCGCTTCTCCACC	0	(0±0)	0.1321	(*0.06±0.03)	0	(0±0)	29	3169729	GAAGCGGATGGGGGCCGGC	19	2.5	Cleavage	0	18.0666	10.5306	13.5466	1
U21_45754		III	CAT2 (Catalase isozyme 2)	hvu	3e-78	Catalase	Stress Response	#N/A	#N/A	#N/A	#N/A	#N/A	1	4149517	CGCGCACGCCGGTCATCGTCCGCTTCTCCACC	0	(0±0)	0.1321	(*0.06±0.03)	0	(0±0)	29	1558244	AGGGAAGCGGATGGGGGCCGGCG	23	4	Cleavage	-3	2.053	0.81	1.4192	1
U21_45754		III	CAT2 (Catalase isozyme 2)	hvu	3e-78	Catalase	Stress Response	#N/A	#N/A	#N/A	#N/A	#N/A	1	4149517	CGCGCACGCCGGTCATCGTCCGCTTCTCCACC	0	(0±0)	0.1321	(*0.06±0.03)	0	(0±0)	29	1558243	AGGGAAGCGGATGGGGGCCGGC	22	4	Cleavage	-3	2.1899	1.2151	1.0321	1
U21_45754		III	CAT2 (Catalase isozyme 2)	hvu	3e-78	Catalase	Stress Response	#N/A	#N/A	#N/A	#N/A	#N/A	1	4149517	CGCGCACGCCGGTCATCGTCCGCTTCTCCACC	0	(0±0)	0.1321	(*0.06±0.03)	0	(0±0)	29	1558242	AGGGAAGCGGATGGGGGCCGG	21	4	Cleavage	-3	8.3489	6.6153	4.7736	1
U21_45754		III	CAT2 (Catalase isozyme 2)	hvu	3e-78	Catalase	Stress Response	#N/A	#N/A	#N/A	#N/A	#N/A	1	4149517	CGCGCACGCCGGTCATCGTCCGCTTCTCCACC	0	(0±0)	0.1321	(*0.06±0.03)	0	(0±0)	29	1558241	AGGGAAGCGGATGGGGGCCG	20	4	Cleavage	-3	11.36	5.2653	7.2249	1
U21_45754		III	CAT2 (Catalase isozyme 2)	hvu	3e-78	Catalase	Stress Response	#N/A	#N/A	#N/A	#N/A	#N/A	1	4149517	CGCGCACGCCGGTCATCGTCCGCTTCTCCACC	0	(0±0)	0.1321	(*0.06±0.03)	0	(0±0)	29	1558239	AGGGAAGCGGATGGGGGCC	19	4	Cleavage	-3	8.0752	7.0204	9.5472	1
U21_45754		III	CAT2 (Catalase isozyme 2)	hvu	3e-78	Catalase	Stress Response	#N/A	#N/A	#N/A	#N/A	#N/A	1	4149517	CGCGCACGCCGGTCATCGTCCGCTTCTCCACC	0	(0±0)	0.1321	(*0.06±0.03)	0	(0±0)	29	1412522	AGCGGATGGGGGCCGGCGATGCG	23	4.5	Translation	2	4.106	2.4301	3.8705	1
U21_45754		III	CAT2 (Catalase isozyme 2)	hvu	3e-78	Catalase	Stress Response	#N/A	#N/A	#N/A	#N/A	#N/A	1	4149517	CGCGCACGCCGGTCATCGTCCGCTTCTCCACC	0	(0±0)	0.1321	(*0.06±0.03)	0	(0±0)	29	1200020	AGAAGTGGGCGAACACTCGGC	21	5	Cleavage	-1	1.0949	0.135	0.387	1
U21_45754		III	CAT2 (Catalase isozyme 2)	hvu	3e-78	Catalase	Stress Response	#N/A	#N/A	#N/A	#N/A	#N/A	1	4149517	CGCGCACGCCGGTCATCGTCCGCTTCTCCACC	0	(0±0)	0.1321	(*0.06±0.03)	0	(0±0)	29	575036	AAGTGGGCGAACACTCGGC	19	5	Translation	1	0.6843	0.54	0.129	1
U21_45754		III	CAT2 (Catalase isozyme 2)	hvu	3e-78	Catalase	Stress Response	#N/A	#N/A	#N/A	#N/A	#N/A	1	4149517	CGCGCACGCCGGTCATCGTCCGCTTCTCCACC	0	(0±0)	0.1321	(*0.06±0.03)	0	(0±0)	29	486609	AAGCGGATGGGGGCCGGCG	19	2.5	Translation	1	16.1504	8.6405	8.644	1
U21_19162		I	CBF (NF-YA2 homolog)	osa	8e-80	Transcription Factor	RNA Cellular Processes	7.49906	7.54634	7.92165	8.51553	7.93317	5	8864749	GTCCGTGGGCAATTCATTCTTGGCTCATGGCA	1.0175	(0.4±0.49)	0.2972	(0.17±0.25)	1.5998	(*0.36±0.36)	2	hvu-miR169b	CAGCCAAGGATGACTTGCCGG	21	4.5	Cleavage	0	2.87	1.49	0.26	3
U21_19162		I	CBF (NF-YA2 homolog)	osa	8e-80	Transcription Factor	RNA Cellular Processes	7.49906	7.54634	7.92165	8.51553	7.93317	5	8864749	GTCCGTGGGCAATTCATTCTTGGCTCATGGCA	1.0175	(0.4±0.49)	0.2972	(0.17±0.25)	1.5998	(*0.36±0.36)	2	hvu-miR169a	CAGCCAAGGATGACTTGCCGA	21	3.5	Cleavage	0	1.23	0	0.52	3
U21_13817		I	CBF (NF-YA5 homolog)	osa	4e-29	Transcription Factor	RNA Cellular Processes	5.45045	4.94889	5.48815	5.80187	5.62089	2	7482237	ATGATCAGGCAACTCATCCTTGGCTTTATTTC	3.8401	(*0.29±0.66)	1.1558	(*0.11±0.19)	0.711	(*0.27±0.2)	4	hvu-miR169b	CAGCCAAGGATGACTTGCCGG	21	3	Cleavage	0	2.87	1.49	0.26	3
U21_13817		I	CBF (NF-YA5 homolog)	osa	4e-29	Transcription Factor	RNA Cellular Processes	5.45045	4.94889	5.48815	5.80187	5.62089	2	7482237	ATGATCAGGCAACTCATCCTTGGCTTTATTTC	3.8401	(*0.29±0.66)	1.1558	(*0.11±0.19)	0.711	(*0.27±0.2)	4	hvu-miR169a	CAGCCAAGGATGACTTGCCGA	21	4	Cleavage	0	1.23	0	0.52	3
U21_13817		I	CBF (NF-YA5 homolog)	osa	4e-29	Transcription Factor	RNA Cellular Processes	5.45045	4.94889	5.48815	5.80187	5.62089	2	7482237	ATGATCAGGCAACTCATCCTTGGCTTTATTTC	3.8401	(*0.29±0.66)	1.1558	(*0.11±0.19)	0.711	(*0.27±0.2)	4	477271	AAGCCAATGATTAGAGGCAT	20	5	Cleavage	0	0.1369	0.405	1.1611	1
U21_13817		I	CBF (NF-YA5 homolog)	osa	4e-29	Transcription Factor	RNA Cellular Processes	5.45045	4.94889	5.48815	5.80187	5.62089	2	7482237	ATGATCAGGCAACTCATCCTTGGCTTTATTTC	3.8401	(*0.29±0.66)	1.1558	(*0.11±0.19)	0.711	(*0.27±0.2)	4	477270	AAGCCAATGATTAGAGGCA	19	5	Cleavage	0	3.4217	3.6452	3.7415	1
U21_8533		II	CBF (WHAP13 / NF-YA9 homolog)	tae	5e-40	Transcription Factor	RNA Cellular Processes	7.97625	9.25372	9.5318	10.0842	10.1365	7	7482231	GCCCCCTGGCAAATCATCCTTGGCTTATGTGT	7.3849	(*0.31±0.62)	2.4107	(*0.19±0.43)	3.4841	(*0.44±0.7)	5	hvu-miR169b	CAGCCAAGGATGACTTGCCGG	21	2.5	Cleavage	0	2.87	1.49	0.26	3
U21_8533		II	CBF (WHAP13 / NF-YA9 homolog)	tae	5e-40	Transcription Factor	RNA Cellular Processes	7.97625	9.25372	9.5318	10.0842	10.1365	7	7482231	GCCCCCTGGCAAATCATCCTTGGCTTATGTGT	7.3849	(*0.31±0.62)	2.4107	(*0.19±0.43)	3.4841	(*0.44±0.7)	5	hvu-miR169a	CAGCCAAGGATGACTTGCCGA	21	3.5	Cleavage	0	1.23	0	0.52	3
U21_8533		II	CBF (WHAP13 / NF-YA9 homolog)	tae	5e-40	Transcription Factor	RNA Cellular Processes	7.97625	9.25372	9.5318	10.0842	10.1365	7	7482231	GCCCCCTGGCAAATCATCCTTGGCTTATGTGT	7.3849	(*0.31±0.62)	2.4107	(*0.19±0.43)	3.4841	(*0.44±0.7)	5	4985990	TTAAGACTAAGGATGTTTT	19	5	Cleavage	-2	0	0.405	2.0643	1
U21_8533		II	CBF (WHAP13 / NF-YA9 homolog)	tae	5e-40	Transcription Factor	RNA Cellular Processes	7.97625	9.25372	9.5318	10.0842	10.1365	7	7482231	GCCCCCTGGCAAATCATCCTTGGCTTATGTGT	7.3849	(*0.31±0.62)	2.4107	(*0.19±0.43)	3.4841	(*0.44±0.7)	5	2540252	CATTTGCCAAGGATGTTTT	19	4	Cleavage	-3	0.2737	0.135	0.6451	1
U21_8533		II	CBF (WHAP13 / NF-YA9 homolog)	tae	5e-40	Transcription Factor	RNA Cellular Processes	7.97625	9.25372	9.5318	10.0842	10.1365	7	7482231	GCCCCCTGGCAAATCATCCTTGGCTTATGTGT	7.3849	(*0.31±0.62)	2.4107	(*0.19±0.43)	3.4841	(*0.44±0.7)	5	2239678	ATTTGCCAAGGATGTTTTC	19	5	Cleavage	-2	0.6843	0.27	1.4192	1
U21_51676		III	Cell cycle checkpoint protein RAD17	osa	8e-25	DNA Binding	DNA Cellular Processes	#N/A	#N/A	#N/A	#N/A	#N/A	3	8772243	GGAACTACTCCCTTCGTTCCTAAATATAAGTC	0.2626	(0.29±0.17)	1.0237	(*0.26±0.35)	1.1732	(0.45±0.42)	24	hvu-miR1436b	TACATTATGGGACGGAGGGAG	21	5	Cleavage	-2	0.82	1.08	0.26	1
U21_51676		III	Cell cycle checkpoint protein RAD17	osa	8e-25	DNA Binding	DNA Cellular Processes	#N/A	#N/A	#N/A	#N/A	#N/A	3	8772243	GGAACTACTCCCTTCGTTCCTAAATATAAGTC	0.2626	(0.29±0.17)	1.0237	(*0.26±0.35)	1.1732	(0.45±0.42)	24	hvu-miR1436a	ATATTATGGGACGGAGGGAGT	21	4	Cleavage	-1	0.96	0.14	0.13	3
U21_51676		III	Cell cycle checkpoint protein RAD17	osa	8e-25	DNA Binding	DNA Cellular Processes	#N/A	#N/A	#N/A	#N/A	#N/A	3	8772243	GGAACTACTCCCTTCGTTCCTAAATATAAGTC	0.2626	(0.29±0.17)	1.0237	(*0.26±0.35)	1.1732	(0.45±0.42)	24	5314466	TTTTGGAATGGAGGGAGTATA	21	4.5	Cleavage	2	0.1369	0.54	0.5161	3
U21_51676		III	Cell cycle checkpoint protein RAD17	osa	8e-25	DNA Binding	DNA Cellular Processes	#N/A	#N/A	#N/A	#N/A	#N/A	3	8772243	GGAACTACTCCCTTCGTTCCTAAATATAAGTC	0.2626	(0.29±0.17)	1.0237	(*0.26±0.35)	1.1732	(0.45±0.42)	24	5300718	TTTTATTGTGGGATGGAGGGA	21	5	Translation	-3	0.2737	1.2151	0	2
U21_51676		III	Cell cycle checkpoint protein RAD17	osa	8e-25	DNA Binding	DNA Cellular Processes	#N/A	#N/A	#N/A	#N/A	#N/A	3	8772243	GGAACTACTCCCTTCGTTCCTAAATATAAGTC	0.2626	(0.29±0.17)	1.0237	(*0.26±0.35)	1.1732	(0.45±0.42)	24	5278195	TTTGGGACTAAAGGAAGAAGTT	22	5	Translation	2	0.8212	0.54	0.5161	1
U21_51676		III	Cell cycle checkpoint protein RAD17	osa	8e-25	DNA Binding	DNA Cellular Processes	#N/A	#N/A	#N/A	#N/A	#N/A	3	8772243	GGAACTACTCCCTTCGTTCCTAAATATAAGTC	0.2626	(0.29±0.17)	1.0237	(*0.26±0.35)	1.1732	(0.45±0.42)	24	5278184	TTTGGGACTAAAGGAAGAAGT	21	5	Translation	2	2.053	1.0801	0.7741	1
U21_51676		III	Cell cycle checkpoint protein RAD17	osa	8e-25	DNA Binding	DNA Cellular Processes	#N/A	#N/A	#N/A	#N/A	#N/A	3	8772243	GGAACTACTCCCTTCGTTCCTAAATATAAGTC	0.2626	(0.29±0.17)	1.0237	(*0.26±0.35)	1.1732	(0.45±0.42)	24	5047282	TTATTTAGGTACAGAGGGAGT	21	3.5	Translation	-1	0.8212	0.405	0.258	2
U21_51676		III	Cell cycle checkpoint protein RAD17	osa	8e-25	DNA Binding	DNA Cellular Processes	#N/A	#N/A	#N/A	#N/A	#N/A	3	8772243	GGAACTACTCCCTTCGTTCCTAAATATAAGTC	0.2626	(0.29±0.17)	1.0237	(*0.26±0.35)	1.1732	(0.45±0.42)	24	5035257	TTATATTTAGGAACGGAGGGA	21	0.5	Cleavage	-3	1.3687	0.405	0.387	1
U21_51676		III	Cell cycle checkpoint protein RAD17	osa	8e-25	DNA Binding	DNA Cellular Processes	#N/A	#N/A	#N/A	#N/A	#N/A	3	8772243	GGAACTACTCCCTTCGTTCCTAAATATAAGTC	0.2626	(0.29±0.17)	1.0237	(*0.26±0.35)	1.1732	(0.45±0.42)	24	5035221	TTATATTTAGGAACGAAGGGAGT	23	0	Cleavage	-3	0.4106	0.135	1.0321	1
U21_51676		III	Cell cycle checkpoint protein RAD17	osa	8e-25	DNA Binding	DNA Cellular Processes	#N/A	#N/A	#N/A	#N/A	#N/A	3	8772243	GGAACTACTCCCTTCGTTCCTAAATATAAGTC	0.2626	(0.29±0.17)	1.0237	(*0.26±0.35)	1.1732	(0.45±0.42)	24	5035046	TTATATTGTGGGACGGATGGA	21	4	Translation	-3	0.8212	1.2151	0.258	1
U21_51676		III	Cell cycle checkpoint protein RAD17	osa	8e-25	DNA Binding	DNA Cellular Processes	#N/A	#N/A	#N/A	#N/A	#N/A	3	8772243	GGAACTACTCCCTTCGTTCCTAAATATAAGTC	0.2626	(0.29±0.17)	1.0237	(*0.26±0.35)	1.1732	(0.45±0.42)	24	5034210	TTATATATAGGAACAGACGGTG	22	5	Cleavage	-3	1.3687	0.675	0.258	1
U21_51676		III	Cell cycle checkpoint protein RAD17	osa	8e-25	DNA Binding	DNA Cellular Processes	#N/A	#N/A	#N/A	#N/A	#N/A	3	8772243	GGAACTACTCCCTTCGTTCCTAAATATAAGTC	0.2626	(0.29±0.17)	1.0237	(*0.26±0.35)	1.1732	(0.45±0.42)	24	4425504	TATTTGGGACTAAAGGAAGAA	21	5	Translation	0	0.4106	1.0801	0.7741	1
U21_51676		III	Cell cycle checkpoint protein RAD17	osa	8e-25	DNA Binding	DNA Cellular Processes	#N/A	#N/A	#N/A	#N/A	#N/A	3	8772243	GGAACTACTCCCTTCGTTCCTAAATATAAGTC	0.2626	(0.29±0.17)	1.0237	(*0.26±0.35)	1.1732	(0.45±0.42)	24	4422695	TATTTAGGAACGGAGGGAGTACA	23	2.5	Cleavage	0	0.4106	0.675	0.6451	2
U21_51676		III	Cell cycle checkpoint protein RAD17	osa	8e-25	DNA Binding	DNA Cellular Processes	#N/A	#N/A	#N/A	#N/A	#N/A	3	8772243	GGAACTACTCCCTTCGTTCCTAAATATAAGTC	0.2626	(0.29±0.17)	1.0237	(*0.26±0.35)	1.1732	(0.45±0.42)	24	4377560	TATATTTTGGTACGGAGGAAG	21	3.5	Translation	-2	1.6424	1.0801	0.129	2
U21_51676		III	Cell cycle checkpoint protein RAD17	osa	8e-25	DNA Binding	DNA Cellular Processes	#N/A	#N/A	#N/A	#N/A	#N/A	3	8772243	GGAACTACTCCCTTCGTTCCTAAATATAAGTC	0.2626	(0.29±0.17)	1.0237	(*0.26±0.35)	1.1732	(0.45±0.42)	24	4377016	TATATTTAGGAACGGAGGGAGTA	23	0.5	Cleavage	-2	0.4106	2.4301	3.0964	2
U21_51676		III	Cell cycle checkpoint protein RAD17	osa	8e-25	DNA Binding	DNA Cellular Processes	#N/A	#N/A	#N/A	#N/A	#N/A	3	8772243	GGAACTACTCCCTTCGTTCCTAAATATAAGTC	0.2626	(0.29±0.17)	1.0237	(*0.26±0.35)	1.1732	(0.45±0.42)	24	4377013	TATATTTAGGAACGGAGGGAG	21	0.5	Cleavage	-2	1.0949	1.3501	0.7741	2
U21_51676		III	Cell cycle checkpoint protein RAD17	osa	8e-25	DNA Binding	DNA Cellular Processes	#N/A	#N/A	#N/A	#N/A	#N/A	3	8772243	GGAACTACTCCCTTCGTTCCTAAATATAAGTC	0.2626	(0.29±0.17)	1.0237	(*0.26±0.35)	1.1732	(0.45±0.42)	24	4376992	TATATTTAGGAACGGAGGAAGTA	23	1.5	Cleavage	-2	0	0.405	0.9031	1
U21_51676		III	Cell cycle checkpoint protein RAD17	osa	8e-25	DNA Binding	DNA Cellular Processes	#N/A	#N/A	#N/A	#N/A	#N/A	3	8772243	GGAACTACTCCCTTCGTTCCTAAATATAAGTC	0.2626	(0.29±0.17)	1.0237	(*0.26±0.35)	1.1732	(0.45±0.42)	24	4376951	TATATTTAGGAACGAAGGGAGTA	23	0	Cleavage	-2	0.1369	0.405	0.7741	1
U21_51676		III	Cell cycle checkpoint protein RAD17	osa	8e-25	DNA Binding	DNA Cellular Processes	#N/A	#N/A	#N/A	#N/A	#N/A	3	8772243	GGAACTACTCCCTTCGTTCCTAAATATAAGTC	0.2626	(0.29±0.17)	1.0237	(*0.26±0.35)	1.1732	(0.45±0.42)	24	4376135	TATATTATGGGATGGAGGGAG	21	4	Cleavage	-2	0.8212	0	0.387	2
U21_51676		III	Cell cycle checkpoint protein RAD17	osa	8e-25	DNA Binding	DNA Cellular Processes	#N/A	#N/A	#N/A	#N/A	#N/A	3	8772243	GGAACTACTCCCTTCGTTCCTAAATATAAGTC	0.2626	(0.29±0.17)	1.0237	(*0.26±0.35)	1.1732	(0.45±0.42)	24	4376129	TATATTATGGGACGGAGGGAG	21	3.5	Cleavage	-2	0.5475	0.54	0.129	2
U21_51676		III	Cell cycle checkpoint protein RAD17	osa	8e-25	DNA Binding	DNA Cellular Processes	#N/A	#N/A	#N/A	#N/A	#N/A	3	8772243	GGAACTACTCCCTTCGTTCCTAAATATAAGTC	0.2626	(0.29±0.17)	1.0237	(*0.26±0.35)	1.1732	(0.45±0.42)	24	2242391	ATTTGGGACTAAAGGAAGAAGT	22	5	Translation	1	0.9581	1.2151	0.6451	1
U21_51676		III	Cell cycle checkpoint protein RAD17	osa	8e-25	DNA Binding	DNA Cellular Processes	#N/A	#N/A	#N/A	#N/A	#N/A	3	8772243	GGAACTACTCCCTTCGTTCCTAAATATAAGTC	0.2626	(0.29±0.17)	1.0237	(*0.26±0.35)	1.1732	(0.45±0.42)	24	2242385	ATTTGGGACTAAAGGAAGA	19	5	Translation	1	0.1369	0.54	0.5161	1
U21_51676		III	Cell cycle checkpoint protein RAD17	osa	8e-25	DNA Binding	DNA Cellular Processes	#N/A	#N/A	#N/A	#N/A	#N/A	3	8772243	GGAACTACTCCCTTCGTTCCTAAATATAAGTC	0.2626	(0.29±0.17)	1.0237	(*0.26±0.35)	1.1732	(0.45±0.42)	24	2233344	ATTTCGGTACAGAAGGGAGTAG	22	4.5	Translation	1	0.2737	1.3501	0	1
U21_51676		III	Cell cycle checkpoint protein RAD17	osa	8e-25	DNA Binding	DNA Cellular Processes	#N/A	#N/A	#N/A	#N/A	#N/A	3	8772243	GGAACTACTCCCTTCGTTCCTAAATATAAGTC	0.2626	(0.29±0.17)	1.0237	(*0.26±0.35)	1.1732	(0.45±0.42)	24	1887697	ATATTTAGGAACGGAGGGAGT	21	0.5	Cleavage	-1	0.5475	1.2151	1.6772	2
U21_40749	B	II	Chlorophyll a-b binding protein, chloroplastic	tae	3e-40	Protein Interaction	Energy Mobilization	#N/A	#N/A	#N/A	#N/A	#N/A	1	8762897	TACTTGACTGGTGAGTTTCCCGGTGACTACGG	0	(0.25±0.22)	0.3963	(*0.09±0.07)	0	(0±0)	5	2392137	CACGGGGAAACTTACCAGG	19	3	Cleavage	1	1.2318	0.54	0.387	1
U21_40749	B	II	Chlorophyll a-b binding protein, chloroplastic	tae	3e-40	Protein Interaction	Energy Mobilization	#N/A	#N/A	#N/A	#N/A	#N/A	1	8762897	TACTTGACTGGTGAGTTTCCCGGTGACTACGG	0	(0.25±0.22)	0.3963	(*0.09±0.07)	0	(0±0)	5	798041	ACACGGGGAAACTTACCAGGT	21	5	Cleavage	0	0.5475	0.135	0.387	1
U21_40749	B	II	Chlorophyll a-b binding protein, chloroplastic	tae	3e-40	Protein Interaction	Energy Mobilization	#N/A	#N/A	#N/A	#N/A	#N/A	1	8762897	TACTTGACTGGTGAGTTTCCCGGTGACTACGG	0	(0.25±0.22)	0.3963	(*0.09±0.07)	0	(0±0)	5	798039	ACACGGGGAAACTTACCAGG	20	4	Cleavage	0	1.6424	0.675	0.7741	1
U21_40749	B	II	Chlorophyll a-b binding protein, chloroplastic	tae	3e-40	Protein Interaction	Energy Mobilization	#N/A	#N/A	#N/A	#N/A	#N/A	1	8762897	TACTTGACTGGTGAGTTTCCCGGTGACTACGG	0	(0.25±0.22)	0.3963	(*0.09±0.07)	0	(0±0)	5	798038	ACACGGGGAAACTTACCAG	19	3	Cleavage	0	1.0949	0.405	0.387	1
U21_40749	B	II	Chlorophyll a-b binding protein, chloroplastic	tae	3e-40	Protein Interaction	Energy Mobilization	#N/A	#N/A	#N/A	#N/A	#N/A	1	8762897	TACTTGACTGGTGAGTTTCCCGGTGACTACGG	0	(0.25±0.22)	0.3963	(*0.09±0.07)	0	(0±0)	5	292503	AACACGGGGAAACTTACCA	19	4.5	Cleavage	-1	0.5475	0.54	0.387	1
U21_18984		III	chloroplast signal recognition particle (cpSRP)	osa	5e-50	Protein Interaction	Subcellular Function	8.89461	8.67233	8.15818	7.77324	7.97214	2	7657772	ATCGTGCTCGGTTCGCTCTCCGGTTTTGTCGT	0.3939	(*0.16±0.1)	0.033	(0.07±0.06)	0	(0±0)	24	4346782	TAGTAACGGCGAGCGAACCG	20	5	Translation	-2	0.1369	0.135	1.2902	1
U21_18984		III	chloroplast signal recognition particle (cpSRP)	osa	5e-50	Protein Interaction	Subcellular Function	8.89461	8.67233	8.15818	7.77324	7.97214	2	7657772	ATCGTGCTCGGTTCGCTCTCCGGTTTTGTCGT	0.3939	(*0.16±0.1)	0.033	(0.07±0.06)	0	(0±0)	24	4346770	TAGTAACGGCGAGCGAACC	19	5	Translation	-2	7.254	6.4803	11.3534	1
U21_18984		III	chloroplast signal recognition particle (cpSRP)	osa	5e-50	Protein Interaction	Subcellular Function	8.89461	8.67233	8.15818	7.77324	7.97214	2	7657772	ATCGTGCTCGGTTCGCTCTCCGGTTTTGTCGT	0.3939	(*0.16±0.1)	0.033	(0.07±0.06)	0	(0±0)	24	4198618	TAACGGCGAGCGAACCGGG	19	4.5	Cleavage	1	1.6424	1.0801	1.9352	1
U21_18984		III	chloroplast signal recognition particle (cpSRP)	osa	5e-50	Protein Interaction	Subcellular Function	8.89461	8.67233	8.15818	7.77324	7.97214	2	7657772	ATCGTGCTCGGTTCGCTCTCCGGTTTTGTCGT	0.3939	(*0.16±0.1)	0.033	(0.07±0.06)	0	(0±0)	24	3753620	GGCCGGGGGACGGACCGGGAA	21	5	Translation	1	1.5055	0.945	1.2902	1
U21_18984		III	chloroplast signal recognition particle (cpSRP)	osa	5e-50	Protein Interaction	Subcellular Function	8.89461	8.67233	8.15818	7.77324	7.97214	2	7657772	ATCGTGCTCGGTTCGCTCTCCGGTTTTGTCGT	0.3939	(*0.16±0.1)	0.033	(0.07±0.06)	0	(0±0)	24	3753619	GGCCGGGGGACGGACCGGGA	20	5	Translation	1	2.3268	1.6201	2.8383	1
U21_18984		III	chloroplast signal recognition particle (cpSRP)	osa	5e-50	Protein Interaction	Subcellular Function	8.89461	8.67233	8.15818	7.77324	7.97214	2	7657772	ATCGTGCTCGGTTCGCTCTCCGGTTTTGTCGT	0.3939	(*0.16±0.1)	0.033	(0.07±0.06)	0	(0±0)	24	3753618	GGCCGGGGGACGGACCGGG	19	4	Translation	1	0.6843	1.3501	1.8062	1
U21_18984		III	chloroplast signal recognition particle (cpSRP)	osa	5e-50	Protein Interaction	Subcellular Function	8.89461	8.67233	8.15818	7.77324	7.97214	2	7657772	ATCGTGCTCGGTTCGCTCTCCGGTTTTGTCGT	0.3939	(*0.16±0.1)	0.033	(0.07±0.06)	0	(0±0)	24	3549420	GCCGGGGGACGGACCGGGAAT	21	5	Translation	2	4.7904	2.5651	3.9995	1
U21_18984		III	chloroplast signal recognition particle (cpSRP)	osa	5e-50	Protein Interaction	Subcellular Function	8.89461	8.67233	8.15818	7.77324	7.97214	2	7657772	ATCGTGCTCGGTTCGCTCTCCGGTTTTGTCGT	0.3939	(*0.16±0.1)	0.033	(0.07±0.06)	0	(0±0)	24	3549414	GCCGGGGGACGGACCGGGAA	20	4.5	Translation	2	2.4636	1.0801	1.4192	1
U21_18984		III	chloroplast signal recognition particle (cpSRP)	osa	5e-50	Protein Interaction	Subcellular Function	8.89461	8.67233	8.15818	7.77324	7.97214	2	7657772	ATCGTGCTCGGTTCGCTCTCCGGTTTTGTCGT	0.3939	(*0.16±0.1)	0.033	(0.07±0.06)	0	(0±0)	24	3549413	GCCGGGGGACGGACCGGGA	19	4.5	Translation	2	1.7793	0.81	1.1611	1
U21_18984		III	chloroplast signal recognition particle (cpSRP)	osa	5e-50	Protein Interaction	Subcellular Function	8.89461	8.67233	8.15818	7.77324	7.97214	2	7657772	ATCGTGCTCGGTTCGCTCTCCGGTTTTGTCGT	0.3939	(*0.16±0.1)	0.033	(0.07±0.06)	0	(0±0)	24	2826964	CGGCCGGGGGACGGACCGGG	20	5	Translation	0	0.5475	0.54	2.4513	1
U21_18984		III	chloroplast signal recognition particle (cpSRP)	osa	5e-50	Protein Interaction	Subcellular Function	8.89461	8.67233	8.15818	7.77324	7.97214	2	7657772	ATCGTGCTCGGTTCGCTCTCCGGTTTTGTCGT	0.3939	(*0.16±0.1)	0.033	(0.07±0.06)	0	(0±0)	24	2826961	CGGCCGGGGGACGGACCGG	19	5	Translation	0	0.5475	1.2151	4.1285	1
U21_18984		III	chloroplast signal recognition particle (cpSRP)	osa	5e-50	Protein Interaction	Subcellular Function	8.89461	8.67233	8.15818	7.77324	7.97214	2	7657772	ATCGTGCTCGGTTCGCTCTCCGGTTTTGTCGT	0.3939	(*0.16±0.1)	0.033	(0.07±0.06)	0	(0±0)	24	2755959	CGATTCCGGAGAGGGAGCC	19	5	Cleavage	-2	0.6843	0.135	1.1611	1
U21_18984		III	chloroplast signal recognition particle (cpSRP)	osa	5e-50	Protein Interaction	Subcellular Function	8.89461	8.67233	8.15818	7.77324	7.97214	2	7657772	ATCGTGCTCGGTTCGCTCTCCGGTTTTGTCGT	0.3939	(*0.16±0.1)	0.033	(0.07±0.06)	0	(0±0)	24	2682188	CGAAACTGTGAAGCGAGTCGG	21	5	Translation	-2	0.6843	0.405	0.129	1
U21_18984		III	chloroplast signal recognition particle (cpSRP)	osa	5e-50	Protein Interaction	Subcellular Function	8.89461	8.67233	8.15818	7.77324	7.97214	2	7657772	ATCGTGCTCGGTTCGCTCTCCGGTTTTGTCGT	0.3939	(*0.16±0.1)	0.033	(0.07±0.06)	0	(0±0)	24	2637794	CCGGGGGACGGACCGGGAAT	20	4.5	Cleavage	3	2.7374	3.2402	3.8705	1
U21_18984		III	chloroplast signal recognition particle (cpSRP)	osa	5e-50	Protein Interaction	Subcellular Function	8.89461	8.67233	8.15818	7.77324	7.97214	2	7657772	ATCGTGCTCGGTTCGCTCTCCGGTTTTGTCGT	0.3939	(*0.16±0.1)	0.033	(0.07±0.06)	0	(0±0)	24	2637788	CCGGGGGACGGACCGGGAA	19	4	Cleavage	3	5.7485	3.3752	3.3544	1
U21_18984		III	chloroplast signal recognition particle (cpSRP)	osa	5e-50	Protein Interaction	Subcellular Function	8.89461	8.67233	8.15818	7.77324	7.97214	2	7657772	ATCGTGCTCGGTTCGCTCTCCGGTTTTGTCGT	0.3939	(*0.16±0.1)	0.033	(0.07±0.06)	0	(0±0)	24	1626013	AGTAACGGCGAGCGAACCGGG	21	5	Translation	-1	0.5475	0.54	1.2902	1
U21_18984		III	chloroplast signal recognition particle (cpSRP)	osa	5e-50	Protein Interaction	Subcellular Function	8.89461	8.67233	8.15818	7.77324	7.97214	2	7657772	ATCGTGCTCGGTTCGCTCTCCGGTTTTGTCGT	0.3939	(*0.16±0.1)	0.033	(0.07±0.06)	0	(0±0)	24	1008348	ACGGCGAGCGAACCGGGGA	19	4	Cleavage	3	0.4106	0.135	0.5161	1
U21_18984		III	chloroplast signal recognition particle (cpSRP)	osa	5e-50	Protein Interaction	Subcellular Function	8.89461	8.67233	8.15818	7.77324	7.97214	2	7657772	ATCGTGCTCGGTTCGCTCTCCGGTTTTGTCGT	0.3939	(*0.16±0.1)	0.033	(0.07±0.06)	0	(0±0)	24	1008330	ACGGCGAGCGAACCGGGAAC	20	4	Cleavage	3	0.6843	0.54	0.6451	1
U21_18984		III	chloroplast signal recognition particle (cpSRP)	osa	5e-50	Protein Interaction	Subcellular Function	8.89461	8.67233	8.15818	7.77324	7.97214	2	7657772	ATCGTGCTCGGTTCGCTCTCCGGTTTTGTCGT	0.3939	(*0.16±0.1)	0.033	(0.07±0.06)	0	(0±0)	24	1008326	ACGGCGAGCGAACCGGGAA	19	4	Cleavage	3	2.6005	1.4851	2.5803	1
U21_18984		III	chloroplast signal recognition particle (cpSRP)	osa	5e-50	Protein Interaction	Subcellular Function	8.89461	8.67233	8.15818	7.77324	7.97214	2	7657772	ATCGTGCTCGGTTCGCTCTCCGGTTTTGTCGT	0.3939	(*0.16±0.1)	0.033	(0.07±0.06)	0	(0±0)	24	739182	ACAAAGCTGGAAAGAGTGTC	20	5	Cleavage	-3	0.9581	0.135	0.258	1
U21_18984		III	chloroplast signal recognition particle (cpSRP)	osa	5e-50	Protein Interaction	Subcellular Function	8.89461	8.67233	8.15818	7.77324	7.97214	2	7657772	ATCGTGCTCGGTTCGCTCTCCGGTTTTGTCGT	0.3939	(*0.16±0.1)	0.033	(0.07±0.06)	0	(0±0)	24	355432	AACGGCGAGCGAACCGGGG	19	4.5	Cleavage	2	0.6843	0	0.387	1
U21_18984		III	chloroplast signal recognition particle (cpSRP)	osa	5e-50	Protein Interaction	Subcellular Function	8.89461	8.67233	8.15818	7.77324	7.97214	2	7657772	ATCGTGCTCGGTTCGCTCTCCGGTTTTGTCGT	0.3939	(*0.16±0.1)	0.033	(0.07±0.06)	0	(0±0)	24	355421	AACGGCGAGCGAACCGGGAAC	21	4.5	Cleavage	2	0.5475	0.27	0.6451	1
U21_18984		III	chloroplast signal recognition particle (cpSRP)	osa	5e-50	Protein Interaction	Subcellular Function	8.89461	8.67233	8.15818	7.77324	7.97214	2	7657772	ATCGTGCTCGGTTCGCTCTCCGGTTTTGTCGT	0.3939	(*0.16±0.1)	0.033	(0.07±0.06)	0	(0±0)	24	355418	AACGGCGAGCGAACCGGGAA	20	4.5	Cleavage	2	1.0949	2.0251	2.7093	1
U21_18984		III	chloroplast signal recognition particle (cpSRP)	osa	5e-50	Protein Interaction	Subcellular Function	8.89461	8.67233	8.15818	7.77324	7.97214	2	7657772	ATCGTGCTCGGTTCGCTCTCCGGTTTTGTCGT	0.3939	(*0.16±0.1)	0.033	(0.07±0.06)	0	(0±0)	24	355417	AACGGCGAGCGAACCGGGA	19	4.5	Cleavage	2	3.4217	2.8351	3.2254	1
U21_28737		III	Cupin containing domain	tae	6e-30	Unknown	Unknown	#N/A	#N/A	#N/A	#N/A	#N/A	3	700263	CCCCCATTTTTGCCGAACAGATTTCATGTACA	0.5251	(0.33±0.39)	5.0855	(*0.5±1.31)	4.6217	(1.01±2.08)	11	5249563	TTTGAAATCTGTTGGGCTA	19	4.5	Cleavage	-2	0.1369	1.3501	1.0321	1
U21_28737		III	Cupin containing domain	tae	6e-30	Unknown	Unknown	#N/A	#N/A	#N/A	#N/A	#N/A	3	700263	CCCCCATTTTTGCCGAACAGATTTCATGTACA	0.5251	(0.33±0.39)	5.0855	(*0.5±1.31)	4.6217	(1.01±2.08)	11	5114678	TTGAAATCTGTTGGGCTACG	20	5	Cleavage	-1	0.6843	2.0251	3.2254	1
U21_28737		III	Cupin containing domain	tae	6e-30	Unknown	Unknown	#N/A	#N/A	#N/A	#N/A	#N/A	3	700263	CCCCCATTTTTGCCGAACAGATTTCATGTACA	0.5251	(0.33±0.39)	5.0855	(*0.5±1.31)	4.6217	(1.01±2.08)	11	5114677	TTGAAATCTGTTGGGCTAC	19	4	Cleavage	-1	3.2848	4.3202	4.1285	1
U21_28737		III	Cupin containing domain	tae	6e-30	Unknown	Unknown	#N/A	#N/A	#N/A	#N/A	#N/A	3	700263	CCCCCATTTTTGCCGAACAGATTTCATGTACA	0.5251	(0.33±0.39)	5.0855	(*0.5±1.31)	4.6217	(1.01±2.08)	11	4677281	TGAAATCTGTTGGGCTACGC	20	5	Cleavage	0	0.5475	0.54	0.6451	1
U21_28737		III	Cupin containing domain	tae	6e-30	Unknown	Unknown	#N/A	#N/A	#N/A	#N/A	#N/A	3	700263	CCCCCATTTTTGCCGAACAGATTTCATGTACA	0.5251	(0.33±0.39)	5.0855	(*0.5±1.31)	4.6217	(1.01±2.08)	11	4677280	TGAAATCTGTTGGGCTACG	19	4	Cleavage	0	0.8212	0.81	1.8062	1
U21_28737		III	Cupin containing domain	tae	6e-30	Unknown	Unknown	#N/A	#N/A	#N/A	#N/A	#N/A	3	700263	CCCCCATTTTTGCCGAACAGATTTCATGTACA	0.5251	(0.33±0.39)	5.0855	(*0.5±1.31)	4.6217	(1.01±2.08)	11	3123781	GAAATCTGTTGGGCTACGC	19	5	Translation	1	0.6843	0.405	1.5482	1
U21_28737		III	Cupin containing domain	tae	6e-30	Unknown	Unknown	#N/A	#N/A	#N/A	#N/A	#N/A	3	700263	CCCCCATTTTTGCCGAACAGATTTCATGTACA	0.5251	(0.33±0.39)	5.0855	(*0.5±1.31)	4.6217	(1.01±2.08)	11	2235995	ATTTGAAATCTGTTGGGCTAC	21	5	Cleavage	-3	1.0949	1.8901	4.1285	1
U21_28737		III	Cupin containing domain	tae	6e-30	Unknown	Unknown	#N/A	#N/A	#N/A	#N/A	#N/A	3	700263	CCCCCATTTTTGCCGAACAGATTTCATGTACA	0.5251	(0.33±0.39)	5.0855	(*0.5±1.31)	4.6217	(1.01±2.08)	11	2235994	ATTTGAAATCTGTTGGGCTA	20	4	Cleavage	-3	0.5475	2.0251	2.4513	2
U21_28737		III	Cupin containing domain	tae	6e-30	Unknown	Unknown	#N/A	#N/A	#N/A	#N/A	#N/A	3	700263	CCCCCATTTTTGCCGAACAGATTTCATGTACA	0.5251	(0.33±0.39)	5.0855	(*0.5±1.31)	4.6217	(1.01±2.08)	11	2235993	ATTTGAAATCTGTTGGGCT	19	4	Cleavage	-3	0	0.945	1.8062	2
U21_28737		III	Cupin containing domain	tae	6e-30	Unknown	Unknown	#N/A	#N/A	#N/A	#N/A	#N/A	3	700263	CCCCCATTTTTGCCGAACAGATTTCATGTACA	0.5251	(0.33±0.39)	5.0855	(*0.5±1.31)	4.6217	(1.01±2.08)	11	693449	AATGTGTTCGGCGAAGGTGGCGT	23	5	Cleavage	3	1.0949	0.405	0	1
U21_28737		III	Cupin containing domain	tae	6e-30	Unknown	Unknown	#N/A	#N/A	#N/A	#N/A	#N/A	3	700263	CCCCCATTTTTGCCGAACAGATTTCATGTACA	0.5251	(0.33±0.39)	5.0855	(*0.5±1.31)	4.6217	(1.01±2.08)	11	100439	AAAATGTGTTCGGCGAAGGTGGC	23	5	Cleavage	1	0.6843	0.405	0	1
U21_10263		III	Cupin domain containing protein	osa	2e-49	Unknown	Unknown	9.8291	8.94832	10.7575	7.88653	11.3872	3	992269	ACACGATCTTTATTATACGCTGTTGCGTCTCT	0.3282	(*0.13±0.1)	0	(0.07±0.05)	0	(0.2±0.17)	9	3573969	GCGCATTAGTGTCTGGTAA	19	5	Cleavage	-2	0.6843	0.27	0.129	1
U21_10263		III	Cupin domain containing protein	osa	2e-49	Unknown	Unknown	9.8291	8.94832	10.7575	7.88653	11.3872	3	992269	ACACGATCTTTATTATACGCTGTTGCGTCTCT	0.3282	(*0.13±0.1)	0	(0.07±0.05)	0	(0.2±0.17)	9	3260034	GACGTAATGGTGGATGAGGAAGA	23	5	Cleavage	-3	1.6424	0.27	0	1
U21_10263		III	Cupin domain containing protein	osa	2e-49	Unknown	Unknown	9.8291	8.94832	10.7575	7.88653	11.3872	3	992269	ACACGATCTTTATTATACGCTGTTGCGTCTCT	0.3282	(*0.13±0.1)	0	(0.07±0.05)	0	(0.2±0.17)	9	2773224	CGCGACGGGGCATTGTAAG	19	5	Translation	-1	4.106	2.8351	4.1285	1
U21_10263		III	Cupin domain containing protein	osa	2e-49	Unknown	Unknown	9.8291	8.94832	10.7575	7.88653	11.3872	3	992269	ACACGATCTTTATTATACGCTGTTGCGTCTCT	0.3282	(*0.13±0.1)	0	(0.07±0.05)	0	(0.2±0.17)	9	2553418	CCAATAGCGTATATTTAAGT	20	4.5	Cleavage	0	0.4106	0.27	0.387	1
U21_10263		III	Cupin domain containing protein	osa	2e-49	Unknown	Unknown	9.8291	8.94832	10.7575	7.88653	11.3872	3	992269	ACACGATCTTTATTATACGCTGTTGCGTCTCT	0.3282	(*0.13±0.1)	0	(0.07±0.05)	0	(0.2±0.17)	9	2553417	CCAATAGCGTATATTTAAG	19	3.5	Cleavage	0	0.4106	0.405	0.6451	1
U21_10263		III	Cupin domain containing protein	osa	2e-49	Unknown	Unknown	9.8291	8.94832	10.7575	7.88653	11.3872	3	992269	ACACGATCTTTATTATACGCTGTTGCGTCTCT	0.3282	(*0.13±0.1)	0	(0.07±0.05)	0	(0.2±0.17)	9	2341681	CAATAGCGTATATTTAAGT	19	3.5	Cleavage	1	0.5475	0.27	1.1611	1
U21_10263		III	Cupin domain containing protein	osa	2e-49	Unknown	Unknown	9.8291	8.94832	10.7575	7.88653	11.3872	3	992269	ACACGATCTTTATTATACGCTGTTGCGTCTCT	0.3282	(*0.13±0.1)	0	(0.07±0.05)	0	(0.2±0.17)	9	978398	ACGCGACGGGGCATTGTAAG	20	5	Translation	-2	3.2848	1.6201	3.3544	1
U21_10263		III	Cupin domain containing protein	osa	2e-49	Unknown	Unknown	9.8291	8.94832	10.7575	7.88653	11.3872	3	992269	ACACGATCTTTATTATACGCTGTTGCGTCTCT	0.3282	(*0.13±0.1)	0	(0.07±0.05)	0	(0.2±0.17)	9	978396	ACGCGACGGGGCATTGTAA	19	4.5	Translation	-2	1.9162	1.8901	2.0643	1
U21_10263		III	Cupin domain containing protein	osa	2e-49	Unknown	Unknown	9.8291	8.94832	10.7575	7.88653	11.3872	3	992269	ACACGATCTTTATTATACGCTGTTGCGTCTCT	0.3282	(*0.13±0.1)	0	(0.07±0.05)	0	(0.2±0.17)	9	609733	AATAGCGTATATTTAAGTTG	20	4.5	Cleavage	2	0.1369	0.135	0.7741	1
U21_27515		III	Cytochrome P450 reductase	tae	6e-39	Electron Transfer	Metabolic Pathways	#N/A	#N/A	#N/A	#N/A	#N/A	1	7105281	AACTGCACTTCTACGATATGCTGACTTACTCA	0	(0±0)	0.1981	(*0.08±0.05)	0	(0±0)	2	2430591	CAGCAAGGAGTAGAAGTGGA	20	5	Translation	3	0.5475	0.945	0.129	1
U21_27515		III	Cytochrome P450 reductase	tae	6e-39	Electron Transfer	Metabolic Pathways	#N/A	#N/A	#N/A	#N/A	#N/A	1	7105281	AACTGCACTTCTACGATATGCTGACTTACTCA	0	(0±0)	0.1981	(*0.08±0.05)	0	(0±0)	2	1533504	AGGCAGCATATCGAACAAC	19	4.5	Cleavage	0	0.5475	0.675	0	1
U21_29493		III	DJ-1 family protein	osa	4e-21	Protein Interaction	Miscellaneous	9.90701	9.37433	9.21812	8.74634	9.27891	8	5701848	CTCGCCGGCGCGGTGGGCGTGGAGGCCGAAGG	0.558	(*0.18±0.15)	0.0991	(0.11±0.11)	0	(0.29±0.21)	9	5099386	TTCTCCACGCTCACCGCACCA	21	4	Cleavage	0	0	0.135	1.0321	1
U21_29493		III	DJ-1 family protein	osa	4e-21	Protein Interaction	Miscellaneous	9.90701	9.37433	9.21812	8.74634	9.27891	8	5701848	CTCGCCGGCGCGGTGGGCGTGGAGGCCGAAGG	0.558	(*0.18±0.15)	0.0991	(0.11±0.11)	0	(0.29±0.21)	9	5071557	TTCCACGCTCACCGCACCA	19	3	Cleavage	2	0	0.81	2.5803	1
U21_29493		III	DJ-1 family protein	osa	4e-21	Protein Interaction	Miscellaneous	9.90701	9.37433	9.21812	8.74634	9.27891	8	5701848	CTCGCCGGCGCGGTGGGCGTGGAGGCCGAAGG	0.558	(*0.18±0.15)	0.0991	(0.11±0.11)	0	(0.29±0.21)	9	4612943	TCTCCACGCTCACCGCACCA	20	3	Cleavage	1	0	0.81	1.1611	1
U21_29493		III	DJ-1 family protein	osa	4e-21	Protein Interaction	Miscellaneous	9.90701	9.37433	9.21812	8.74634	9.27891	8	5701848	CTCGCCGGCGCGGTGGGCGTGGAGGCCGAAGG	0.558	(*0.18±0.15)	0.0991	(0.11±0.11)	0	(0.29±0.21)	9	4107555	GTTCCACGCTCACCGCACCA	20	4	Cleavage	1	0	1.3501	3.3544	1
U21_29493		III	DJ-1 family protein	osa	4e-21	Protein Interaction	Miscellaneous	9.90701	9.37433	9.21812	8.74634	9.27891	8	5701848	CTCGCCGGCGCGGTGGGCGTGGAGGCCGAAGG	0.558	(*0.18±0.15)	0.0991	(0.11±0.11)	0	(0.29±0.21)	9	3988720	GTCCACGCTCACCGCACCA	19	3.5	Cleavage	2	0	0.405	1.4192	1
U21_29493		III	DJ-1 family protein	osa	4e-21	Protein Interaction	Miscellaneous	9.90701	9.37433	9.21812	8.74634	9.27891	8	5701848	CTCGCCGGCGCGGTGGGCGTGGAGGCCGAAGG	0.558	(*0.18±0.15)	0.0991	(0.11±0.11)	0	(0.29±0.21)	9	3875006	GGTCCACGCTCACCGCACCA	20	5	Cleavage	1	0	0.405	3.4834	1
U21_29493		III	DJ-1 family protein	osa	4e-21	Protein Interaction	Miscellaneous	9.90701	9.37433	9.21812	8.74634	9.27891	8	5701848	CTCGCCGGCGCGGTGGGCGTGGAGGCCGAAGG	0.558	(*0.18±0.15)	0.0991	(0.11±0.11)	0	(0.29±0.21)	9	3394300	GATCCACGCTCACCGCACCA	20	5	Cleavage	1	0.1369	1.3501	4.1285	1
U21_29493		III	DJ-1 family protein	osa	4e-21	Protein Interaction	Miscellaneous	9.90701	9.37433	9.21812	8.74634	9.27891	8	5701848	CTCGCCGGCGCGGTGGGCGTGGAGGCCGAAGG	0.558	(*0.18±0.15)	0.0991	(0.11±0.11)	0	(0.29±0.21)	9	2966800	CTCCACGCTCACCGCACCA	19	2.5	Cleavage	2	0.1369	1.0801	3.2254	1
U21_29493		III	DJ-1 family protein	osa	4e-21	Protein Interaction	Miscellaneous	9.90701	9.37433	9.21812	8.74634	9.27891	8	5701848	CTCGCCGGCGCGGTGGGCGTGGAGGCCGAAGG	0.558	(*0.18±0.15)	0.0991	(0.11±0.11)	0	(0.29±0.21)	9	1925329	ATCCACGCTCACCGCACCA	19	3.5	Cleavage	2	0.6843	1.8901	8.515	1
U21_9373		III	DNA replication licensing factor MCM3	osa	2e-65	DNA Binding	DNA Cellular Processes	12.4053	12.2449	11.9316	12.4965	10.4752	27	1546067	TTTGCAATATTCCATAAGGAATTGACTGACAT	0.7549	(0.32±0.29)	0.6274	(*0.16±0.15)	0.32	(0.3±0.19)	4	5084607	TTCGATTTGTTGTGGATTG	19	5	Translation	0	0.8212	1.2151	1.4192	1
U21_9373		III	DNA replication licensing factor MCM3	osa	2e-65	DNA Binding	DNA Cellular Processes	12.4053	12.2449	11.9316	12.4965	10.4752	27	1546067	TTTGCAATATTCCATAAGGAATTGACTGACAT	0.7549	(0.32±0.29)	0.6274	(*0.16±0.15)	0.32	(0.3±0.19)	4	721366	AATTTCTTGTGGAAAATTGCA	21	2	Cleavage	3	0.1369	1.4851	2.1933	1
U21_9373		III	DNA replication licensing factor MCM3	osa	2e-65	DNA Binding	DNA Cellular Processes	12.4053	12.2449	11.9316	12.4965	10.4752	27	1546067	TTTGCAATATTCCATAAGGAATTGACTGACAT	0.7549	(0.32±0.29)	0.6274	(*0.16±0.15)	0.32	(0.3±0.19)	4	267810	AAATTTCTTGTGGAAAATTGCA	22	3	Cleavage	2	0	1.4851	0.7741	1
U21_9373		III	DNA replication licensing factor MCM3	osa	2e-65	DNA Binding	DNA Cellular Processes	12.4053	12.2449	11.9316	12.4965	10.4752	27	1546067	TTTGCAATATTCCATAAGGAATTGACTGACAT	0.7549	(0.32±0.29)	0.6274	(*0.16±0.15)	0.32	(0.3±0.19)	4	267809	AAATTTCTTGTGGAAAATTGC	21	3	Cleavage	2	0	0.675	1.2902	1
U21_13717	B	II	Dof1 (DNA-binding with one finger)	tae	1e-154	Transcription Factor	RNA Cellular Processes	8.87369	8.94593	8.41312	7.7369	8.57593	4	2738998	GCGAGTCCACCAACACCAAGTTCTGCTACTAC	0.3939	(*0.15±0.11)	0	(0.07±0.05)	0	(0±0)	5	4781295	TGCAGATCTTGGTGGTAGT	19	4.5	Cleavage	-1	14.6449	18.901	20.5135	2
U21_13717	B	II	Dof1 (DNA-binding with one finger)	tae	1e-154	Transcription Factor	RNA Cellular Processes	8.87369	8.94593	8.41312	7.7369	8.57593	4	2738998	GCGAGTCCACCAACACCAAGTTCTGCTACTAC	0.3939	(*0.15±0.11)	0	(0.07±0.05)	0	(0±0)	5	3496036	GCAGATCTTGGTGGTAGTAGA	21	4.5	Cleavage	0	0.2737	0.27	0.5161	2
U21_13717	B	II	Dof1 (DNA-binding with one finger)	tae	1e-154	Transcription Factor	RNA Cellular Processes	8.87369	8.94593	8.41312	7.7369	8.57593	4	2738998	GCGAGTCCACCAACACCAAGTTCTGCTACTAC	0.3939	(*0.15±0.11)	0	(0.07±0.05)	0	(0±0)	5	3496035	GCAGATCTTGGTGGTAGTAG	20	4.5	Cleavage	0	22.5832	24.9763	30.1897	2
U21_13717	B	II	Dof1 (DNA-binding with one finger)	tae	1e-154	Transcription Factor	RNA Cellular Processes	8.87369	8.94593	8.41312	7.7369	8.57593	4	2738998	GCGAGTCCACCAACACCAAGTTCTGCTACTAC	0.3939	(*0.15±0.11)	0	(0.07±0.05)	0	(0±0)	5	3496033	GCAGATCTTGGTGGTAGTA	19	4.5	Cleavage	0	2.7374	3.7802	4.9026	2
U21_13717	B	II	Dof1 (DNA-binding with one finger)	tae	1e-154	Transcription Factor	RNA Cellular Processes	8.87369	8.94593	8.41312	7.7369	8.57593	4	2738998	GCGAGTCCACCAACACCAAGTTCTGCTACTAC	0.3939	(*0.15±0.11)	0	(0.07±0.05)	0	(0±0)	5	2426899	CAGATCTTGGTGGTAGTAG	19	4.5	Cleavage	1	3.4217	3.6452	4.5155	2
U21_40651		III	EAP30/Vps36 family domain containing protein	osa	4e-33	Protein Interaction	RNA Cellular Processes	6.97379	7.51153	7.31976	7.50394	7.09226	2	3294395	AAACCCATGGACTATACCACACTTGGATCTCT	0.8534	(*0.29±0.22)	0.6274	(0.17±0.3)	0.1422	(0.3±0.11)	4	3394598	GATCCAGGTGCGGCATAGACC	21	3.5	Translation	-3	0	0.405	4.1285	1
U21_40651		III	EAP30/Vps36 family domain containing protein	osa	4e-33	Protein Interaction	RNA Cellular Processes	6.97379	7.51153	7.31976	7.50394	7.09226	2	3294395	AAACCCATGGACTATACCACACTTGGATCTCT	0.8534	(*0.29±0.22)	0.6274	(0.17±0.3)	0.1422	(0.3±0.11)	4	2552952	CCAAGTGTTGGATTGTTCAC	20	4.5	Translation	0	0.9581	1.6201	1.4192	1
U21_40651		III	EAP30/Vps36 family domain containing protein	osa	4e-33	Protein Interaction	RNA Cellular Processes	6.97379	7.51153	7.31976	7.50394	7.09226	2	3294395	AAACCCATGGACTATACCACACTTGGATCTCT	0.8534	(*0.29±0.22)	0.6274	(0.17±0.3)	0.1422	(0.3±0.11)	4	2338211	CAAGTGTTGGATTGTTCAC	19	4.5	Translation	1	1.7793	1.6201	2.1933	1
U21_40651		III	EAP30/Vps36 family domain containing protein	osa	4e-33	Protein Interaction	RNA Cellular Processes	6.97379	7.51153	7.31976	7.50394	7.09226	2	3294395	AAACCCATGGACTATACCACACTTGGATCTCT	0.8534	(*0.29±0.22)	0.6274	(0.17±0.3)	0.1422	(0.3±0.11)	4	877428	ACCAAGTGTTGGATTGTTCA	20	4.5	Translation	-1	0.1369	0.405	0.6451	1
U21_10655	B	II	Early responsive to dehydration protein	osa	5e-40	Unknown	Stress Response	4.34592	4.32028	4.33979	4.27528	4.34438	13	6754942	CAGAGCTCCGTCCTTTTAATGATATGTGATGA	0.1641	(0.21±0.15)	0.2972	(*0.11±0.08)	0	(0.33±0.22)	3	hvu-miR1436a	ATATTATGGGACGGAGGGAGT	21	5	Cleavage	1	0.96	0.14	0.13	3
U21_10655	B	II	Early responsive to dehydration protein	osa	5e-40	Unknown	Stress Response	4.34592	4.32028	4.33979	4.27528	4.34438	13	6754942	CAGAGCTCCGTCCTTTTAATGATATGTGATGA	0.1641	(0.21±0.15)	0.2972	(*0.11±0.08)	0	(0.33±0.22)	3	4376135	TATATTATGGGATGGAGGGAG	21	5	Translation	0	0.8212	0	0.387	2
U21_10655	B	II	Early responsive to dehydration protein	osa	5e-40	Unknown	Stress Response	4.34592	4.32028	4.33979	4.27528	4.34438	13	6754942	CAGAGCTCCGTCCTTTTAATGATATGTGATGA	0.1641	(0.21±0.15)	0.2972	(*0.11±0.08)	0	(0.33±0.22)	3	4376129	TATATTATGGGACGGAGGGAG	21	5	Translation	0	0.5475	0.54	0.129	2
U21_11881	B	II	EB1 (end-binding protein 1)	osa	1e-147	Cytoskeleton Interaction	Subcellular Function	9.61975	9.49076	8.38675	8.98191	6.63701	20	2493451	GAAGATCACCAAGCACATTGAGGTCAATAAGC	0	(0.32±0.35)	0	(0.12±0.12)	0.5333	(*0.23±0.12)	2	4726790	TGACTTGAATGTGATCGGTGA	21	4	Cleavage	0	1.3687	0.675	0.5161	1
U21_11881	B	II	EB1 (end-binding protein 1)	osa	1e-147	Cytoskeleton Interaction	Subcellular Function	9.61975	9.49076	8.38675	8.98191	6.63701	20	2493451	GAAGATCACCAAGCACATTGAGGTCAATAAGC	0	(0.32±0.35)	0	(0.12±0.12)	0.5333	(*0.23±0.12)	2	3003978	CTGACTTGAATGTGATCGGTGA	22	4.5	Cleavage	-1	1.0949	0.27	0	1
U21_20991		III	EMB1674 homolog (weak)	ath	5e-14	Unknown	Unknown	#N/A	#N/A	#N/A	#N/A	#N/A	1	6731047	GAAATGATGTTTCAACTAAGGAAAATTCTGCT	0.6564	(0±0)	0.3302	(*0.09±0.08)	0.4266	(0±0)	4	2249973	ATTTTCCTTGGTTGAAACATC	21	0.5	Cleavage	0	0.5475	0.405	0.7741	1
U21_20991		III	EMB1674 homolog (weak)	ath	5e-14	Unknown	Unknown	#N/A	#N/A	#N/A	#N/A	#N/A	1	6731047	GAAATGATGTTTCAACTAAGGAAAATTCTGCT	0.6564	(0±0)	0.3302	(*0.09±0.08)	0.4266	(0±0)	4	1622247	AGGTTTCCGTAGGTGAACC	19	5	Translation	-1	0.2737	1.2151	1.4192	1
U21_20991		III	EMB1674 homolog (weak)	ath	5e-14	Unknown	Unknown	#N/A	#N/A	#N/A	#N/A	#N/A	1	6731047	GAAATGATGTTTCAACTAAGGAAAATTCTGCT	0.6564	(0±0)	0.3302	(*0.09±0.08)	0.4266	(0±0)	4	1526455	AGGATTTTGCCTAGCTGGGACA	22	4.5	Translation	-3	1.5055	1.7551	0.5161	1
U21_20991		III	EMB1674 homolog (weak)	ath	5e-14	Unknown	Unknown	#N/A	#N/A	#N/A	#N/A	#N/A	1	6731047	GAAATGATGTTTCAACTAAGGAAAATTCTGCT	0.6564	(0±0)	0.3302	(*0.09±0.08)	0.4266	(0±0)	4	1526454	AGGATTTTGCCTAGCTGGGAC	21	4.5	Translation	-3	2.1899	4.5902	2.4513	1
U21_15354		II	F-box containing protein	osa	7e-24	Protein Interaction	Protein Cellular Processes	8.76875	8.23353	7.95393	8.02683	7.87099	2	172730	CCCAACGTGGTGTGGGAACCATCCAAGGATTT	0.6236	(*0.21±0.14)	0	(0.09±0.06)	0	(0.29±0.21)	2	5163471	TTGGATTGTTCACCCACCA	19	3.5	Cleavage	0	0.6843	0.81	1.0321	1
U21_15354		II	F-box containing protein	osa	7e-24	Protein Interaction	Protein Cellular Processes	8.76875	8.23353	7.95393	8.02683	7.87099	2	172730	CCCAACGTGGTGTGGGAACCATCCAAGGATTT	0.6236	(*0.21±0.14)	0	(0.09±0.06)	0	(0.29±0.21)	2	4130342	GTTGGATTGTTCACCCACC	19	4	Cleavage	-1	0.4106	0.405	0.387	1
U21_7409	B	III	F-box containing protein homolog to TIR1	osa	9e-231	Receptor	Hormone Signal	9.74291	9.07151	8.82295	9.66765	8.48474	14	7417007	GCTGGAGACAATGCGATCCCTTTGGATGTCGT	3.6432	(*0.46±1.12)	4.2599	(0.38±2.04)	2.5242	(0.74±3)	5	hvu-miR393b	TCCAAAGGGATCGCATTGATC	21	3	Cleavage	0	0.14	0.81	0.9	1
U21_7409	B	III	F-box containing protein homolog to TIR1	osa	9e-231	Receptor	Hormone Signal	9.74291	9.07151	8.82295	9.66765	8.48474	14	7417007	GCTGGAGACAATGCGATCCCTTTGGATGTCGT	3.6432	(*0.46±1.12)	4.2599	(0.38±2.04)	2.5242	(0.74±3)	5	hvu-miR393a	TTCCAAAGGGATCGCATTGAT	21	3	Cleavage	-1	8.21	55.76	53.8	1
U21_7409	B	III	F-box containing protein homolog to TIR1	osa	9e-231	Receptor	Hormone Signal	9.74291	9.07151	8.82295	9.66765	8.48474	14	7417007	GCTGGAGACAATGCGATCCCTTTGGATGTCGT	3.6432	(*0.46±1.12)	4.2599	(0.38±2.04)	2.5242	(0.74±3)	5	5070445	TTCCAAAGGGATCGCATTGA	20	2	Cleavage	-1	0.1369	1.3501	0.7741	1
U21_7409	B	III	F-box containing protein homolog to TIR1	osa	9e-231	Receptor	Hormone Signal	9.74291	9.07151	8.82295	9.66765	8.48474	14	7417007	GCTGGAGACAATGCGATCCCTTTGGATGTCGT	3.6432	(*0.46±1.12)	4.2599	(0.38±2.04)	2.5242	(0.74±3)	5	5070436	TTCCAAAGGGATAGCATTGAT	21	4	Cleavage	-1	0.1369	0.135	0.7741	1
U21_7409	B	III	F-box containing protein homolog to TIR1	osa	9e-231	Receptor	Hormone Signal	9.74291	9.07151	8.82295	9.66765	8.48474	14	7417007	GCTGGAGACAATGCGATCCCTTTGGATGTCGT	3.6432	(*0.46±1.12)	4.2599	(0.38±2.04)	2.5242	(0.74±3)	5	2176388	ATTCCAAAGGGATCGCATTGA	21	3.5	Cleavage	-2	0	0.54	0.9031	1
U21_1307	B	III	Ferredoxin, chloroplastic	tae	1e-54	Electron Transfer	Energy Mobilization	10.3729	11.0838	10.6311	8.09501	10.3583	1	2931180	GCTGGACCAGTCCGACCAGAGCTTCCTCGACG	91.0142	(*0.66±5.74)	112.872	(*0.55±6.41)	75.6183	(*0.82±6.13)	5	3662443	GGAAACTCTGGTGGAGGCT	19	5	Cleavage	0	0.5475	0.405	0.6451	1
U21_1307	B	III	Ferredoxin, chloroplastic	tae	1e-54	Electron Transfer	Energy Mobilization	10.3729	11.0838	10.6311	8.09501	10.3583	1	2931180	GCTGGACCAGTCCGACCAGAGCTTCCTCGACG	91.0142	(*0.66±5.74)	112.872	(*0.55±6.41)	75.6183	(*0.82±6.13)	5	3321130	GAGGAAACTCTGGTGGAGGCT	21	5	Cleavage	-2	1.9162	3.1052	3.0964	2
U21_1307	B	III	Ferredoxin, chloroplastic	tae	1e-54	Electron Transfer	Energy Mobilization	10.3729	11.0838	10.6311	8.09501	10.3583	1	2931180	GCTGGACCAGTCCGACCAGAGCTTCCTCGACG	91.0142	(*0.66±5.74)	112.872	(*0.55±6.41)	75.6183	(*0.82±6.13)	5	1445050	AGGAAACTCTGGTGGAGGCT	20	5	Cleavage	-1	4.6535	4.3202	7.7409	1
U21_1307	B	III	Ferredoxin, chloroplastic	tae	1e-54	Electron Transfer	Energy Mobilization	10.3729	11.0838	10.6311	8.09501	10.3583	1	2931180	GCTGGACCAGTCCGACCAGAGCTTCCTCGACG	91.0142	(*0.66±5.74)	112.872	(*0.55±6.41)	75.6183	(*0.82±6.13)	5	1279871	AGAGGAAACTCTGGTGGAG	19	5	Cleavage	-3	0.2737	0.54	1.1611	1
U21_1307	B	III	Ferredoxin, chloroplastic	tae	1e-54	Electron Transfer	Energy Mobilization	10.3729	11.0838	10.6311	8.09501	10.3583	1	2931180	GCTGGACCAGTCCGACCAGAGCTTCCTCGACG	91.0142	(*0.66±5.74)	112.872	(*0.55±6.41)	75.6183	(*0.82±6.13)	5	1189481	AGAAGCTCTGGTCGGAGTTGC	21	4	Cleavage	0	1.7793	0.675	0.387	1
U21_9888	B	I	GA 3-oxidase 1	hvu	0	Oxidoreductase	Hormone Signal	#N/A	#N/A	#N/A	#N/A	#N/A	6	4600594	CGGCGTGCCGACCGAGCTGCTGGCGCGCGTCG	0	(0±0)	0.2312	(*0.08±0.06)	0.1422	(0.16±0.12)	8	3625671	GCTCCCGTAGCTCAGTTGG	19	5	Cleavage	0	0.6843	2.5651	1.4192	1
U21_9888	B	I	GA 3-oxidase 1	hvu	0	Oxidoreductase	Hormone Signal	#N/A	#N/A	#N/A	#N/A	#N/A	6	4600594	CGGCGTGCCGACCGAGCTGCTGGCGCGCGTCG	0	(0±0)	0.2312	(*0.08±0.06)	0.1422	(0.16±0.12)	8	3575286	GCGCCTGTAGCTCCGTGGA	19	5	Cleavage	0	0.5475	0.81	0.387	1
U21_9888	B	I	GA 3-oxidase 1	hvu	0	Oxidoreductase	Hormone Signal	#N/A	#N/A	#N/A	#N/A	#N/A	6	4600594	CGGCGTGCCGACCGAGCTGCTGGCGCGCGTCG	0	(0±0)	0.2312	(*0.08±0.06)	0.1422	(0.16±0.12)	8	3575270	GCGCCTGTAGCTCAGTTGA	19	4.5	Cleavage	0	1.2318	0.405	0.129	1
U21_9888	B	I	GA 3-oxidase 1	hvu	0	Oxidoreductase	Hormone Signal	#N/A	#N/A	#N/A	#N/A	#N/A	6	4600594	CGGCGTGCCGACCGAGCTGCTGGCGCGCGTCG	0	(0±0)	0.2312	(*0.08±0.06)	0.1422	(0.16±0.12)	8	3575249	GCGCCTGTAGCTCAGTGGG	19	4	Cleavage	0	0.4106	0.27	0.5161	1
U21_9888	B	I	GA 3-oxidase 1	hvu	0	Oxidoreductase	Hormone Signal	#N/A	#N/A	#N/A	#N/A	#N/A	6	4600594	CGGCGTGCCGACCGAGCTGCTGGCGCGCGTCG	0	(0±0)	0.2312	(*0.08±0.06)	0.1422	(0.16±0.12)	8	3575246	GCGCCTGTAGCTCAGTGGC	19	5	Cleavage	0	0.6843	1.4851	1.5482	1
U21_9888	B	I	GA 3-oxidase 1	hvu	0	Oxidoreductase	Hormone Signal	#N/A	#N/A	#N/A	#N/A	#N/A	6	4600594	CGGCGTGCCGACCGAGCTGCTGGCGCGCGTCG	0	(0±0)	0.2312	(*0.08±0.06)	0.1422	(0.16±0.12)	8	3575177	GCGCCTGTAGCTCAGTGGA	19	5	Cleavage	0	142.343	161.064	124.758	1
U21_9888	B	I	GA 3-oxidase 1	hvu	0	Oxidoreductase	Hormone Signal	#N/A	#N/A	#N/A	#N/A	#N/A	6	4600594	CGGCGTGCCGACCGAGCTGCTGGCGCGCGTCG	0	(0±0)	0.2312	(*0.08±0.06)	0.1422	(0.16±0.12)	8	3537136	GCCCCTGTAGCTCAGTTGG	19	5	Cleavage	0	0	1.6201	1.1611	1
U21_9888	B	I	GA 3-oxidase 1	hvu	0	Oxidoreductase	Hormone Signal	#N/A	#N/A	#N/A	#N/A	#N/A	6	4600594	CGGCGTGCCGACCGAGCTGCTGGCGCGCGTCG	0	(0±0)	0.2312	(*0.08±0.06)	0.1422	(0.16±0.12)	8	2892864	CGTGCCATGGGCTAAGTCGG	20	5	Translation	-1	1.2318	3.2402	5.9347	1
U21_3667		I	GAMyb protein	hvu	0	Transcription Factor	RNA Cellular Processes	7.31752	7.05492	7.46861	7.73564	8.04071	6	7252211	GAAGATGGAGCTCCCTTCACTCCAAGATACCG	6.072	(*0.41±1.09)	6.8357	(*0.2±0.68)	2.2753	(*0.39±0.54)	5	hvu-miR159	TTTGGATTGAAGGGAGCTCTG	21	3	Cleavage	0	2.74	2.16	1.29	1
U21_3667		I	GAMyb protein	hvu	0	Transcription Factor	RNA Cellular Processes	7.31752	7.05492	7.46861	7.73564	8.04071	6	7252211	GAAGATGGAGCTCCCTTCACTCCAAGATACCG	6.072	(*0.41±1.09)	6.8357	(*0.2±0.68)	2.2753	(*0.39±0.54)	5	5275385	TTTGGATTGAAGGGATATTT	20	5	Cleavage	0	0.8212	0.135	0.5161	1
U21_3667		I	GAMyb protein	hvu	0	Transcription Factor	RNA Cellular Processes	7.31752	7.05492	7.46861	7.73564	8.04071	6	7252211	GAAGATGGAGCTCCCTTCACTCCAAGATACCG	6.072	(*0.41±1.09)	6.8357	(*0.2±0.68)	2.2753	(*0.39±0.54)	5	5275325	TTTGGATTGAAGGGAGTTT	19	3	Cleavage	0	0.6843	0.54	0	1
U21_3667		I	GAMyb protein	hvu	0	Transcription Factor	RNA Cellular Processes	7.31752	7.05492	7.46861	7.73564	8.04071	6	7252211	GAAGATGGAGCTCCCTTCACTCCAAGATACCG	6.072	(*0.41±1.09)	6.8357	(*0.2±0.68)	2.2753	(*0.39±0.54)	5	5275300	TTTGGATTGAAGGGAGCTCTGAA	23	5	Cleavage	0	1.3687	1.2151	0.6451	1
U21_3667		I	GAMyb protein	hvu	0	Transcription Factor	RNA Cellular Processes	7.31752	7.05492	7.46861	7.73564	8.04071	6	7252211	GAAGATGGAGCTCCCTTCACTCCAAGATACCG	6.072	(*0.41±1.09)	6.8357	(*0.2±0.68)	2.2753	(*0.39±0.54)	5	5275299	TTTGGATTGAAGGGAGCTCTGA	22	4	Cleavage	0	0.8212	0.405	0.9031	1
U21_9040	B	II	GID1-like gibberellin receptor	hvu	1e-133	Receptor	Hormone Signal	10.4353	10.1121	10.4479	10.2225	10.4429	11	5840700	TGGTGGTGGTGCTGCTGCTTGGGGATTGTTAT	0.4923	(*0.19±0.14)	0.066	(0.11±0.13)	0	(0.31±0.25)	21	5079094	TTCCTGGGCAGCAGCACCA	19	2	Cleavage	1	0.1369	1.6201	0.6451	2
U21_9040	B	II	GID1-like gibberellin receptor	hvu	1e-133	Receptor	Hormone Signal	10.4353	10.1121	10.4479	10.2225	10.4429	11	5840700	TGGTGGTGGTGCTGCTGCTTGGGGATTGTTAT	0.4923	(*0.19±0.14)	0.066	(0.11±0.13)	0	(0.31±0.25)	21	5074159	TTCCCCGGCAACGGCGCCA	19	4.5	Translation	1	1.0949	18.226	61.2824	1
U21_9040	B	II	GID1-like gibberellin receptor	hvu	1e-133	Receptor	Hormone Signal	10.4353	10.1121	10.4479	10.2225	10.4429	11	5840700	TGGTGGTGGTGCTGCTGCTTGGGGATTGTTAT	0.4923	(*0.19±0.14)	0.066	(0.11±0.13)	0	(0.31±0.25)	21	4614891	TCTCCTGGGCAGCAGCACCA	20	4.5	Cleavage	0	0.1369	1.3501	3.3544	1
U21_9040	B	II	GID1-like gibberellin receptor	hvu	1e-133	Receptor	Hormone Signal	10.4353	10.1121	10.4479	10.2225	10.4429	11	5840700	TGGTGGTGGTGCTGCTGCTTGGGGATTGTTAT	0.4923	(*0.19±0.14)	0.066	(0.11±0.13)	0	(0.31±0.25)	21	4613711	TCTCCCGGGCAGCAGCACCA	20	4	Cleavage	0	0.1369	1.4851	2.4513	2
U21_9040	B	II	GID1-like gibberellin receptor	hvu	1e-133	Receptor	Hormone Signal	10.4353	10.1121	10.4479	10.2225	10.4429	11	5840700	TGGTGGTGGTGCTGCTGCTTGGGGATTGTTAT	0.4923	(*0.19±0.14)	0.066	(0.11±0.13)	0	(0.31±0.25)	21	4613705	TCTCCCGGCAGACGCACCA	19	4.5	Cleavage	1	0	0.945	1.1611	1
U21_9040	B	II	GID1-like gibberellin receptor	hvu	1e-133	Receptor	Hormone Signal	10.4353	10.1121	10.4479	10.2225	10.4429	11	5840700	TGGTGGTGGTGCTGCTGCTTGGGGATTGTTAT	0.4923	(*0.19±0.14)	0.066	(0.11±0.13)	0	(0.31±0.25)	21	4107987	GTTCCCCGGCAACGGCGCCA	20	5	Cleavage	0	1.3687	30.6466	98.568	1
U21_9040	B	II	GID1-like gibberellin receptor	hvu	1e-133	Receptor	Hormone Signal	10.4353	10.1121	10.4479	10.2225	10.4429	11	5840700	TGGTGGTGGTGCTGCTGCTTGGGGATTGTTAT	0.4923	(*0.19±0.14)	0.066	(0.11±0.13)	0	(0.31±0.25)	21	4007049	GTCTCCCGGCAGACGCACCA	20	5	Cleavage	0	0.1369	0.675	1.0321	1
U21_9040	B	II	GID1-like gibberellin receptor	hvu	1e-133	Receptor	Hormone Signal	10.4353	10.1121	10.4479	10.2225	10.4429	11	5840700	TGGTGGTGGTGCTGCTGCTTGGGGATTGTTAT	0.4923	(*0.19±0.14)	0.066	(0.11±0.13)	0	(0.31±0.25)	21	3995753	GTCCTGGGCAGCAGCACCA	19	3	Cleavage	1	0	0.945	0.387	2
U21_9040	B	II	GID1-like gibberellin receptor	hvu	1e-133	Receptor	Hormone Signal	10.4353	10.1121	10.4479	10.2225	10.4429	11	5840700	TGGTGGTGGTGCTGCTGCTTGGGGATTGTTAT	0.4923	(*0.19±0.14)	0.066	(0.11±0.13)	0	(0.31±0.25)	21	3876194	GGTCCTGGGCAGCAGCACCA	20	4.5	Cleavage	0	0	0.54	1.1611	1
U21_9040	B	II	GID1-like gibberellin receptor	hvu	1e-133	Receptor	Hormone Signal	10.4353	10.1121	10.4479	10.2225	10.4429	11	5840700	TGGTGGTGGTGCTGCTGCTTGGGGATTGTTAT	0.4923	(*0.19±0.14)	0.066	(0.11±0.13)	0	(0.31±0.25)	21	3528103	GCCAAGCAGCAACTCCGACCA	21	5	Cleavage	3	2.7374	1.0801	0	1
U21_9040	B	II	GID1-like gibberellin receptor	hvu	1e-133	Receptor	Hormone Signal	10.4353	10.1121	10.4479	10.2225	10.4429	11	5840700	TGGTGGTGGTGCTGCTGCTTGGGGATTGTTAT	0.4923	(*0.19±0.14)	0.066	(0.11±0.13)	0	(0.31±0.25)	21	3396997	GATCCTGGGCAGCAGCACCA	20	4.5	Cleavage	0	0.2737	0.675	1.1611	2
U21_9040	B	II	GID1-like gibberellin receptor	hvu	1e-133	Receptor	Hormone Signal	10.4353	10.1121	10.4479	10.2225	10.4429	11	5840700	TGGTGGTGGTGCTGCTGCTTGGGGATTGTTAT	0.4923	(*0.19±0.14)	0.066	(0.11±0.13)	0	(0.31±0.25)	21	3395325	GATCCCGGGCAGCAGCACCA	20	4	Cleavage	0	0.6843	0.27	0.387	2
U21_9040	B	II	GID1-like gibberellin receptor	hvu	1e-133	Receptor	Hormone Signal	10.4353	10.1121	10.4479	10.2225	10.4429	11	5840700	TGGTGGTGGTGCTGCTGCTTGGGGATTGTTAT	0.4923	(*0.19±0.14)	0.066	(0.11±0.13)	0	(0.31±0.25)	21	3395217	GATCCCCGGCAACGGCGCCA	20	5	Cleavage	-1	3.5586	15.2558	42.8332	1
U21_9040	B	II	GID1-like gibberellin receptor	hvu	1e-133	Receptor	Hormone Signal	10.4353	10.1121	10.4479	10.2225	10.4429	11	5840700	TGGTGGTGGTGCTGCTGCTTGGGGATTGTTAT	0.4923	(*0.19±0.14)	0.066	(0.11±0.13)	0	(0.31±0.25)	21	2972055	CTCCTGGGCAGCAGCACCA	19	3	Cleavage	1	0	0.945	1.0321	2
U21_9040	B	II	GID1-like gibberellin receptor	hvu	1e-133	Receptor	Hormone Signal	10.4353	10.1121	10.4479	10.2225	10.4429	11	5840700	TGGTGGTGGTGCTGCTGCTTGGGGATTGTTAT	0.4923	(*0.19±0.14)	0.066	(0.11±0.13)	0	(0.31±0.25)	21	2972052	CTCCTGGGCAGCAACACCA	19	4	Cleavage	1	0	0.675	0.5161	2
U21_9040	B	II	GID1-like gibberellin receptor	hvu	1e-133	Receptor	Hormone Signal	10.4353	10.1121	10.4479	10.2225	10.4429	11	5840700	TGGTGGTGGTGCTGCTGCTTGGGGATTGTTAT	0.4923	(*0.19±0.14)	0.066	(0.11±0.13)	0	(0.31±0.25)	21	2903417	CGTTCCTGGGCAGCAACACCA	21	4.5	Cleavage	-1	0	0.405	0.7741	1
U21_9040	B	II	GID1-like gibberellin receptor	hvu	1e-133	Receptor	Hormone Signal	10.4353	10.1121	10.4479	10.2225	10.4429	11	5840700	TGGTGGTGGTGCTGCTGCTTGGGGATTGTTAT	0.4923	(*0.19±0.14)	0.066	(0.11±0.13)	0	(0.31±0.25)	21	2747088	CGATCCCCGGCAACGGCGCCA	21	5	Translation	-2	2.8742	8.1004	28.2544	1
U21_9040	B	II	GID1-like gibberellin receptor	hvu	1e-133	Receptor	Hormone Signal	10.4353	10.1121	10.4479	10.2225	10.4429	11	5840700	TGGTGGTGGTGCTGCTGCTTGGGGATTGTTAT	0.4923	(*0.19±0.14)	0.066	(0.11±0.13)	0	(0.31±0.25)	21	1939422	ATCCTGGGCAGCAGCACCA	19	3	Cleavage	1	0.2737	3.6452	3.9995	2
U21_9040	B	II	GID1-like gibberellin receptor	hvu	1e-133	Receptor	Hormone Signal	10.4353	10.1121	10.4479	10.2225	10.4429	11	5840700	TGGTGGTGGTGCTGCTGCTTGGGGATTGTTAT	0.4923	(*0.19±0.14)	0.066	(0.11±0.13)	0	(0.31±0.25)	21	1939420	ATCCTGGGCAGCAACACCA	19	4	Cleavage	1	0.1369	0.27	1.0321	2
U21_9040	B	II	GID1-like gibberellin receptor	hvu	1e-133	Receptor	Hormone Signal	10.4353	10.1121	10.4479	10.2225	10.4429	11	5840700	TGGTGGTGGTGCTGCTGCTTGGGGATTGTTAT	0.4923	(*0.19±0.14)	0.066	(0.11±0.13)	0	(0.31±0.25)	21	1930373	ATCCCGGGCAGCAGCACCA	19	2.5	Cleavage	1	0.2737	0.27	0.5161	2
U21_9040	B	II	GID1-like gibberellin receptor	hvu	1e-133	Receptor	Hormone Signal	10.4353	10.1121	10.4479	10.2225	10.4429	11	5840700	TGGTGGTGGTGCTGCTGCTTGGGGATTGTTAT	0.4923	(*0.19±0.14)	0.066	(0.11±0.13)	0	(0.31±0.25)	21	1929506	ATCCCCACGGACGGCGCCA	19	5	Translation	0	1.0949	2.2951	6.4508	1
U21_49402		III	Glucan endo-1,3-beta-glucosidase GIV	hvu	0	Hydrolase	Metabolic Pathways	4.85725	5.12032	5.04355	4.65183	5.26913	4	5684541	GGGTGGCCGTCGGCCGGCGGGTTCGCGGCCAC	0.558	(0.19±0.21)	1.5521	(*0.14±0.47)	0.6399	(*0.24±0.2)	29	4687056	TGAACTTGTTGACCCATGGCC	21	5	Cleavage	1	0	0.54	0.7741	1
U21_49402		III	Glucan endo-1,3-beta-glucosidase GIV	hvu	0	Hydrolase	Metabolic Pathways	4.85725	5.12032	5.04355	4.65183	5.26913	4	5684541	GGGTGGCCGTCGGCCGGCGGGTTCGCGGCCAC	0.558	(0.19±0.21)	1.5521	(*0.14±0.47)	0.6399	(*0.24±0.2)	29	3609936	GCGTGCCGGCCGGGGGACGG	20	5	Cleavage	0	0.8212	1.7551	1.2902	1
U21_49402		III	Glucan endo-1,3-beta-glucosidase GIV	hvu	0	Hydrolase	Metabolic Pathways	4.85725	5.12032	5.04355	4.65183	5.26913	4	5684541	GGGTGGCCGTCGGCCGGCGGGTTCGCGGCCAC	0.558	(0.19±0.21)	1.5521	(*0.14±0.47)	0.6399	(*0.24±0.2)	29	3135640	GAACCCGTCGGCTGTTGGGG	20	4.5	Cleavage	2	0.2737	0.405	0.5161	1
U21_49402		III	Glucan endo-1,3-beta-glucosidase GIV	hvu	0	Hydrolase	Metabolic Pathways	4.85725	5.12032	5.04355	4.65183	5.26913	4	5684541	GGGTGGCCGTCGGCCGGCGGGTTCGCGGCCAC	0.558	(0.19±0.21)	1.5521	(*0.14±0.47)	0.6399	(*0.24±0.2)	29	3135204	GAACCCGTCGGCTGTTGGCGG	21	4.5	Cleavage	2	0.2737	0.405	1.6772	1
U21_49402		III	Glucan endo-1,3-beta-glucosidase GIV	hvu	0	Hydrolase	Metabolic Pathways	4.85725	5.12032	5.04355	4.65183	5.26913	4	5684541	GGGTGGCCGTCGGCCGGCGGGTTCGCGGCCAC	0.558	(0.19±0.21)	1.5521	(*0.14±0.47)	0.6399	(*0.24±0.2)	29	3135202	GAACCCGTCGGCTGTTGGCG	20	3.5	Cleavage	2	0.8212	1.3501	5.9347	1
U21_49402		III	Glucan endo-1,3-beta-glucosidase GIV	hvu	0	Hydrolase	Metabolic Pathways	4.85725	5.12032	5.04355	4.65183	5.26913	4	5684541	GGGTGGCCGTCGGCCGGCGGGTTCGCGGCCAC	0.558	(0.19±0.21)	1.5521	(*0.14±0.47)	0.6399	(*0.24±0.2)	29	3135197	GAACCCGTCGGCTGTTGGC	19	2.5	Cleavage	2	0.8212	1.0801	3.4834	2
U21_49402		III	Glucan endo-1,3-beta-glucosidase GIV	hvu	0	Hydrolase	Metabolic Pathways	4.85725	5.12032	5.04355	4.65183	5.26913	4	5684541	GGGTGGCCGTCGGCCGGCGGGTTCGCGGCCAC	0.558	(0.19±0.21)	1.5521	(*0.14±0.47)	0.6399	(*0.24±0.2)	29	3134882	GAACCCGTCGGCTGGTGGCGGG	22	5	Cleavage	2	1.2318	3.7802	2.8383	1
U21_49402		III	Glucan endo-1,3-beta-glucosidase GIV	hvu	0	Hydrolase	Metabolic Pathways	4.85725	5.12032	5.04355	4.65183	5.26913	4	5684541	GGGTGGCCGTCGGCCGGCGGGTTCGCGGCCAC	0.558	(0.19±0.21)	1.5521	(*0.14±0.47)	0.6399	(*0.24±0.2)	29	3134867	GAACCCGTCGGCTGGTGGCGGA	22	5	Cleavage	2	0.8212	1.2151	3.2254	1
U21_49402		III	Glucan endo-1,3-beta-glucosidase GIV	hvu	0	Hydrolase	Metabolic Pathways	4.85725	5.12032	5.04355	4.65183	5.26913	4	5684541	GGGTGGCCGTCGGCCGGCGGGTTCGCGGCCAC	0.558	(0.19±0.21)	1.5521	(*0.14±0.47)	0.6399	(*0.24±0.2)	29	3134864	GAACCCGTCGGCTGGTGGCG	20	3	Cleavage	2	0.1369	0.81	0.9031	1
U21_49402		III	Glucan endo-1,3-beta-glucosidase GIV	hvu	0	Hydrolase	Metabolic Pathways	4.85725	5.12032	5.04355	4.65183	5.26913	4	5684541	GGGTGGCCGTCGGCCGGCGGGTTCGCGGCCAC	0.558	(0.19±0.21)	1.5521	(*0.14±0.47)	0.6399	(*0.24±0.2)	29	3134861	GAACCCGTCGGCTGGTGGC	19	2	Cleavage	2	0.1369	0.135	0.7741	1
U21_49402		III	Glucan endo-1,3-beta-glucosidase GIV	hvu	0	Hydrolase	Metabolic Pathways	4.85725	5.12032	5.04355	4.65183	5.26913	4	5684541	GGGTGGCCGTCGGCCGGCGGGTTCGCGGCCAC	0.558	(0.19±0.21)	1.5521	(*0.14±0.47)	0.6399	(*0.24±0.2)	29	3017171	CTGCGGGCTCCCCATCCGA	19	5	Translation	-2	0.5475	0.135	0.387	1
U21_49402		III	Glucan endo-1,3-beta-glucosidase GIV	hvu	0	Hydrolase	Metabolic Pathways	4.85725	5.12032	5.04355	4.65183	5.26913	4	5684541	GGGTGGCCGTCGGCCGGCGGGTTCGCGGCCAC	0.558	(0.19±0.21)	1.5521	(*0.14±0.47)	0.6399	(*0.24±0.2)	29	2781932	CGCGTGCCGGCCGGGGGACGG	21	5	Translation	-1	0.5475	0.405	0.9031	1
U21_49402		III	Glucan endo-1,3-beta-glucosidase GIV	hvu	0	Hydrolase	Metabolic Pathways	4.85725	5.12032	5.04355	4.65183	5.26913	4	5684541	GGGTGGCCGTCGGCCGGCGGGTTCGCGGCCAC	0.558	(0.19±0.21)	1.5521	(*0.14±0.47)	0.6399	(*0.24±0.2)	29	2781931	CGCGTGCCGGCCGGGGGACG	20	5	Translation	-1	0.8212	0.675	0.6451	1
U21_49402		III	Glucan endo-1,3-beta-glucosidase GIV	hvu	0	Hydrolase	Metabolic Pathways	4.85725	5.12032	5.04355	4.65183	5.26913	4	5684541	GGGTGGCCGTCGGCCGGCGGGTTCGCGGCCAC	0.558	(0.19±0.21)	1.5521	(*0.14±0.47)	0.6399	(*0.24±0.2)	29	2687055	CGAACCCGTCGGCTGTTGGG	20	3.5	Cleavage	1	0	0.27	0.7741	1
U21_49402		III	Glucan endo-1,3-beta-glucosidase GIV	hvu	0	Hydrolase	Metabolic Pathways	4.85725	5.12032	5.04355	4.65183	5.26913	4	5684541	GGGTGGCCGTCGGCCGGCGGGTTCGCGGCCAC	0.558	(0.19±0.21)	1.5521	(*0.14±0.47)	0.6399	(*0.24±0.2)	29	2686816	CGAACCCGTCGGCTGTTGGCGG	22	4.5	Cleavage	1	0.2737	0.945	0.7741	1
U21_49402		III	Glucan endo-1,3-beta-glucosidase GIV	hvu	0	Hydrolase	Metabolic Pathways	4.85725	5.12032	5.04355	4.65183	5.26913	4	5684541	GGGTGGCCGTCGGCCGGCGGGTTCGCGGCCAC	0.558	(0.19±0.21)	1.5521	(*0.14±0.47)	0.6399	(*0.24±0.2)	29	2686815	CGAACCCGTCGGCTGTTGGCG	21	3.5	Cleavage	1	0.8212	1.2151	2.4513	1
U21_49402		III	Glucan endo-1,3-beta-glucosidase GIV	hvu	0	Hydrolase	Metabolic Pathways	4.85725	5.12032	5.04355	4.65183	5.26913	4	5684541	GGGTGGCCGTCGGCCGGCGGGTTCGCGGCCAC	0.558	(0.19±0.21)	1.5521	(*0.14±0.47)	0.6399	(*0.24±0.2)	29	2686812	CGAACCCGTCGGCTGTTGGC	20	2.5	Cleavage	1	0.5475	0.27	2.3223	2
U21_49402		III	Glucan endo-1,3-beta-glucosidase GIV	hvu	0	Hydrolase	Metabolic Pathways	4.85725	5.12032	5.04355	4.65183	5.26913	4	5684541	GGGTGGCCGTCGGCCGGCGGGTTCGCGGCCAC	0.558	(0.19±0.21)	1.5521	(*0.14±0.47)	0.6399	(*0.24±0.2)	29	2686807	CGAACCCGTCGGCTGTTGG	19	2.5	Cleavage	1	0.8212	0.945	3.2254	2
U21_49402		III	Glucan endo-1,3-beta-glucosidase GIV	hvu	0	Hydrolase	Metabolic Pathways	4.85725	5.12032	5.04355	4.65183	5.26913	4	5684541	GGGTGGCCGTCGGCCGGCGGGTTCGCGGCCAC	0.558	(0.19±0.21)	1.5521	(*0.14±0.47)	0.6399	(*0.24±0.2)	29	2686676	CGAACCCGTCGGCTGGTGGCGGG	23	5	Cleavage	1	0.6843	1.4851	2.1933	1
U21_49402		III	Glucan endo-1,3-beta-glucosidase GIV	hvu	0	Hydrolase	Metabolic Pathways	4.85725	5.12032	5.04355	4.65183	5.26913	4	5684541	GGGTGGCCGTCGGCCGGCGGGTTCGCGGCCAC	0.558	(0.19±0.21)	1.5521	(*0.14±0.47)	0.6399	(*0.24±0.2)	29	2686671	CGAACCCGTCGGCTGGTGGCGGA	23	5	Cleavage	1	0	0.54	1.2902	1
U21_49402		III	Glucan endo-1,3-beta-glucosidase GIV	hvu	0	Hydrolase	Metabolic Pathways	4.85725	5.12032	5.04355	4.65183	5.26913	4	5684541	GGGTGGCCGTCGGCCGGCGGGTTCGCGGCCAC	0.558	(0.19±0.21)	1.5521	(*0.14±0.47)	0.6399	(*0.24±0.2)	29	2686669	CGAACCCGTCGGCTGGTGGCG	21	3	Cleavage	1	0.2737	0.405	0.387	1
U21_49402		III	Glucan endo-1,3-beta-glucosidase GIV	hvu	0	Hydrolase	Metabolic Pathways	4.85725	5.12032	5.04355	4.65183	5.26913	4	5684541	GGGTGGCCGTCGGCCGGCGGGTTCGCGGCCAC	0.558	(0.19±0.21)	1.5521	(*0.14±0.47)	0.6399	(*0.24±0.2)	29	2686667	CGAACCCGTCGGCTGGTGGC	20	2	Cleavage	1	0.1369	0.27	0.6451	1
U21_49402		III	Glucan endo-1,3-beta-glucosidase GIV	hvu	0	Hydrolase	Metabolic Pathways	4.85725	5.12032	5.04355	4.65183	5.26913	4	5684541	GGGTGGCCGTCGGCCGGCGGGTTCGCGGCCAC	0.558	(0.19±0.21)	1.5521	(*0.14±0.47)	0.6399	(*0.24±0.2)	29	2607041	CCGAACCCGTCGGCTGTTGGCG	22	4.5	Cleavage	0	0.9581	0.675	3.2254	1
U21_49402		III	Glucan endo-1,3-beta-glucosidase GIV	hvu	0	Hydrolase	Metabolic Pathways	4.85725	5.12032	5.04355	4.65183	5.26913	4	5684541	GGGTGGCCGTCGGCCGGCGGGTTCGCGGCCAC	0.558	(0.19±0.21)	1.5521	(*0.14±0.47)	0.6399	(*0.24±0.2)	29	2607037	CCGAACCCGTCGGCTGTTGGC	21	3.5	Cleavage	0	1.2318	0.81	2.8383	1
U21_49402		III	Glucan endo-1,3-beta-glucosidase GIV	hvu	0	Hydrolase	Metabolic Pathways	4.85725	5.12032	5.04355	4.65183	5.26913	4	5684541	GGGTGGCCGTCGGCCGGCGGGTTCGCGGCCAC	0.558	(0.19±0.21)	1.5521	(*0.14±0.47)	0.6399	(*0.24±0.2)	29	2607034	CCGAACCCGTCGGCTGTTGG	20	3.5	Cleavage	0	0.8212	1.4851	3.9995	1
U21_49402		III	Glucan endo-1,3-beta-glucosidase GIV	hvu	0	Hydrolase	Metabolic Pathways	4.85725	5.12032	5.04355	4.65183	5.26913	4	5684541	GGGTGGCCGTCGGCCGGCGGGTTCGCGGCCAC	0.558	(0.19±0.21)	1.5521	(*0.14±0.47)	0.6399	(*0.24±0.2)	29	2606858	CCGAACCCGTCGGCTGGTGGC	21	3	Cleavage	0	0.2737	0.135	0.6451	1
U21_49402		III	Glucan endo-1,3-beta-glucosidase GIV	hvu	0	Hydrolase	Metabolic Pathways	4.85725	5.12032	5.04355	4.65183	5.26913	4	5684541	GGGTGGCCGTCGGCCGGCGGGTTCGCGGCCAC	0.558	(0.19±0.21)	1.5521	(*0.14±0.47)	0.6399	(*0.24±0.2)	29	2606856	CCGAACCCGTCGGCTGGTGG	20	3	Cleavage	0	0.2737	0.54	0.258	1
U21_49402		III	Glucan endo-1,3-beta-glucosidase GIV	hvu	0	Hydrolase	Metabolic Pathways	4.85725	5.12032	5.04355	4.65183	5.26913	4	5684541	GGGTGGCCGTCGGCCGGCGGGTTCGCGGCCAC	0.558	(0.19±0.21)	1.5521	(*0.14±0.47)	0.6399	(*0.24±0.2)	29	323908	AACCCGTCGGCTGTTGGCGG	20	4.5	Cleavage	3	0.1369	0.675	1.6772	1
U21_49402		III	Glucan endo-1,3-beta-glucosidase GIV	hvu	0	Hydrolase	Metabolic Pathways	4.85725	5.12032	5.04355	4.65183	5.26913	4	5684541	GGGTGGCCGTCGGCCGGCGGGTTCGCGGCCAC	0.558	(0.19±0.21)	1.5521	(*0.14±0.47)	0.6399	(*0.24±0.2)	29	323819	AACCCGTCGGCTGGTGGCG	19	3	Cleavage	3	0.1369	0.405	0.9031	1
U21_34817		III	homeobox domain containing protein	osa	1e-144	Transcription Factor	RNA Cellular Processes	#N/A	#N/A	#N/A	#N/A	#N/A	1	7757080	CCTCTTCTCTTCTCCTTCTTCTTCTTCTTCTT	0.6236	(0.2±0.22)	0.2642	(*0.09±0.07)	0.0711	(0±0)	29	4307658	TAGAGGAAGGAGAAGGCGTAA	21	5	Cleavage	-3	0.2737	0.135	0.6451	1
U21_34817		III	homeobox domain containing protein	osa	1e-144	Transcription Factor	RNA Cellular Processes	#N/A	#N/A	#N/A	#N/A	#N/A	1	7757080	CCTCTTCTCTTCTCCTTCTTCTTCTTCTTCTT	0.6236	(0.2±0.22)	0.2642	(*0.09±0.07)	0.0711	(0±0)	29	4307657	TAGAGGAAGGAGAAGGCGTA	20	4	Cleavage	-3	0.6843	0.405	0.7741	2
U21_34817		III	homeobox domain containing protein	osa	1e-144	Transcription Factor	RNA Cellular Processes	#N/A	#N/A	#N/A	#N/A	#N/A	1	7757080	CCTCTTCTCTTCTCCTTCTTCTTCTTCTTCTT	0.6236	(0.2±0.22)	0.2642	(*0.09±0.07)	0.0711	(0±0)	29	4307656	TAGAGGAAGGAGAAGGCGT	19	4	Cleavage	-3	0.8212	0.675	1.0321	2
U21_34817		III	homeobox domain containing protein	osa	1e-144	Transcription Factor	RNA Cellular Processes	#N/A	#N/A	#N/A	#N/A	#N/A	1	7757080	CCTCTTCTCTTCTCCTTCTTCTTCTTCTTCTT	0.6236	(0.2±0.22)	0.2642	(*0.09±0.07)	0.0711	(0±0)	29	3952382	GTAGGACAGGGAGAAGAGC	19	5	Cleavage	2	0.6843	0.405	0	1
U21_34817		III	homeobox domain containing protein	osa	1e-144	Transcription Factor	RNA Cellular Processes	#N/A	#N/A	#N/A	#N/A	#N/A	1	7757080	CCTCTTCTCTTCTCCTTCTTCTTCTTCTTCTT	0.6236	(0.2±0.22)	0.2642	(*0.09±0.07)	0.0711	(0±0)	29	3864655	GGTAGAAGAAGATGAACAGAAGA	23	5	Cleavage	1	8.0752	5.5353	0.7741	1
U21_34817		III	homeobox domain containing protein	osa	1e-144	Transcription Factor	RNA Cellular Processes	#N/A	#N/A	#N/A	#N/A	#N/A	1	7757080	CCTCTTCTCTTCTCCTTCTTCTTCTTCTTCTT	0.6236	(0.2±0.22)	0.2642	(*0.09±0.07)	0.0711	(0±0)	29	3714543	GGAGTAGGACAGGGAGAAGAGC	22	5	Translation	-1	0.8212	1.0801	0.258	1
U21_34817		III	homeobox domain containing protein	osa	1e-144	Transcription Factor	RNA Cellular Processes	#N/A	#N/A	#N/A	#N/A	#N/A	1	7757080	CCTCTTCTCTTCTCCTTCTTCTTCTTCTTCTT	0.6236	(0.2±0.22)	0.2642	(*0.09±0.07)	0.0711	(0±0)	29	3670053	GGAAGAAGGAAGAGGTGGGAACA	23	5	Translation	1	6.4328	2.2951	0.258	1
U21_34817		III	homeobox domain containing protein	osa	1e-144	Transcription Factor	RNA Cellular Processes	#N/A	#N/A	#N/A	#N/A	#N/A	1	7757080	CCTCTTCTCTTCTCCTTCTTCTTCTTCTTCTT	0.6236	(0.2±0.22)	0.2642	(*0.09±0.07)	0.0711	(0±0)	29	3352838	GAGGTAGAAGAAGATGAACAGAA	23	5	Cleavage	-1	1.5055	0.135	0	1
U21_34817		III	homeobox domain containing protein	osa	1e-144	Transcription Factor	RNA Cellular Processes	#N/A	#N/A	#N/A	#N/A	#N/A	1	7757080	CCTCTTCTCTTCTCCTTCTTCTTCTTCTTCTT	0.6236	(0.2±0.22)	0.2642	(*0.09±0.07)	0.0711	(0±0)	29	3324285	GAGGAAGGAGAAGTAGTAA	19	4	Cleavage	-1	0.4106	0.405	0.5161	1
U21_34817		III	homeobox domain containing protein	osa	1e-144	Transcription Factor	RNA Cellular Processes	#N/A	#N/A	#N/A	#N/A	#N/A	1	7757080	CCTCTTCTCTTCTCCTTCTTCTTCTTCTTCTT	0.6236	(0.2±0.22)	0.2642	(*0.09±0.07)	0.0711	(0±0)	29	3324248	GAGGAAGGAGAAGGCGTAAC	20	5	Cleavage	-1	0.5475	0.27	0.387	1
U21_34817		III	homeobox domain containing protein	osa	1e-144	Transcription Factor	RNA Cellular Processes	#N/A	#N/A	#N/A	#N/A	#N/A	1	7757080	CCTCTTCTCTTCTCCTTCTTCTTCTTCTTCTT	0.6236	(0.2±0.22)	0.2642	(*0.09±0.07)	0.0711	(0±0)	29	3324246	GAGGAAGGAGAAGGCGTAA	19	4	Cleavage	-1	0.5475	0.405	0.7741	1
U21_34817		III	homeobox domain containing protein	osa	1e-144	Transcription Factor	RNA Cellular Processes	#N/A	#N/A	#N/A	#N/A	#N/A	1	7757080	CCTCTTCTCTTCTCCTTCTTCTTCTTCTTCTT	0.6236	(0.2±0.22)	0.2642	(*0.09±0.07)	0.0711	(0±0)	29	3250811	GACGGAGAGGAGGAAGACGA	20	5	Cleavage	-1	1.2318	0	0	1
U21_34817		III	homeobox domain containing protein	osa	1e-144	Transcription Factor	RNA Cellular Processes	#N/A	#N/A	#N/A	#N/A	#N/A	1	7757080	CCTCTTCTCTTCTCCTTCTTCTTCTTCTTCTT	0.6236	(0.2±0.22)	0.2642	(*0.09±0.07)	0.0711	(0±0)	29	3151627	GAAGAAGATGAGGGCGAGGACGA	23	4.5	Translation	-1	0.8212	0.81	0.129	1
U21_34817		III	homeobox domain containing protein	osa	1e-144	Transcription Factor	RNA Cellular Processes	#N/A	#N/A	#N/A	#N/A	#N/A	1	7757080	CCTCTTCTCTTCTCCTTCTTCTTCTTCTTCTT	0.6236	(0.2±0.22)	0.2642	(*0.09±0.07)	0.0711	(0±0)	29	3102850	GAAAAGGAAGAAGATGAAGAGCA	23	5	Cleavage	-1	2.6005	0.81	0	1
U21_34817		III	homeobox domain containing protein	osa	1e-144	Transcription Factor	RNA Cellular Processes	#N/A	#N/A	#N/A	#N/A	#N/A	1	7757080	CCTCTTCTCTTCTCCTTCTTCTTCTTCTTCTT	0.6236	(0.2±0.22)	0.2642	(*0.09±0.07)	0.0711	(0±0)	29	2810754	CGGAGTAGGACAGGGAGAAGA	21	5	Translation	-2	0.4106	0.405	0.258	1
U21_34817		III	homeobox domain containing protein	osa	1e-144	Transcription Factor	RNA Cellular Processes	#N/A	#N/A	#N/A	#N/A	#N/A	1	7757080	CCTCTTCTCTTCTCCTTCTTCTTCTTCTTCTT	0.6236	(0.2±0.22)	0.2642	(*0.09±0.07)	0.0711	(0±0)	29	2808407	CGGAGGAAGGAGAGGATGAG	20	4	Cleavage	3	0.2737	0.27	0.5161	1
U21_34817		III	homeobox domain containing protein	osa	1e-144	Transcription Factor	RNA Cellular Processes	#N/A	#N/A	#N/A	#N/A	#N/A	1	7757080	CCTCTTCTCTTCTCCTTCTTCTTCTTCTTCTT	0.6236	(0.2±0.22)	0.2642	(*0.09±0.07)	0.0711	(0±0)	29	2808405	CGGAGGAAGGAGAGGATGA	19	4	Cleavage	3	0.5475	0.54	0.129	1
U21_34817		III	homeobox domain containing protein	osa	1e-144	Transcription Factor	RNA Cellular Processes	#N/A	#N/A	#N/A	#N/A	#N/A	1	7757080	CCTCTTCTCTTCTCCTTCTTCTTCTTCTTCTT	0.6236	(0.2±0.22)	0.2642	(*0.09±0.07)	0.0711	(0±0)	29	1600824	AGGTAGAAGAAGATGAACAGAAG	23	5	Cleavage	0	2.053	1.4851	0	1
U21_34817		III	homeobox domain containing protein	osa	1e-144	Transcription Factor	RNA Cellular Processes	#N/A	#N/A	#N/A	#N/A	#N/A	1	7757080	CCTCTTCTCTTCTCCTTCTTCTTCTTCTTCTT	0.6236	(0.2±0.22)	0.2642	(*0.09±0.07)	0.0711	(0±0)	29	1583071	AGGGGAAGTAGGAGTAGCGAC	21	5	Translation	1	0.2737	0.27	0.6451	1
U21_34817		III	homeobox domain containing protein	osa	1e-144	Transcription Factor	RNA Cellular Processes	#N/A	#N/A	#N/A	#N/A	#N/A	1	7757080	CCTCTTCTCTTCTCCTTCTTCTTCTTCTTCTT	0.6236	(0.2±0.22)	0.2642	(*0.09±0.07)	0.0711	(0±0)	29	1510168	AGGATAAGAAGAAGGAGAAGCA	22	4	Cleavage	-2	0	0.81	2.0643	1
U21_34817		III	homeobox domain containing protein	osa	1e-144	Transcription Factor	RNA Cellular Processes	#N/A	#N/A	#N/A	#N/A	#N/A	1	7757080	CCTCTTCTCTTCTCCTTCTTCTTCTTCTTCTT	0.6236	(0.2±0.22)	0.2642	(*0.09±0.07)	0.0711	(0±0)	29	1490150	AGGAGAAGTAGGAGTAGCGAC	21	4.5	Translation	1	0.4106	0.81	0.258	1
U21_34817		III	homeobox domain containing protein	osa	1e-144	Transcription Factor	RNA Cellular Processes	#N/A	#N/A	#N/A	#N/A	#N/A	1	7757080	CCTCTTCTCTTCTCCTTCTTCTTCTTCTTCTT	0.6236	(0.2±0.22)	0.2642	(*0.09±0.07)	0.0711	(0±0)	29	1477304	AGGACGAGGAGATGGAGAGGA	21	4.5	Cleavage	-2	0.8212	1.2151	1.1611	1
U21_34817		III	homeobox domain containing protein	osa	1e-144	Transcription Factor	RNA Cellular Processes	#N/A	#N/A	#N/A	#N/A	#N/A	1	7757080	CCTCTTCTCTTCTCCTTCTTCTTCTTCTTCTT	0.6236	(0.2±0.22)	0.2642	(*0.09±0.07)	0.0711	(0±0)	29	1281689	AGAGGAAGGAGAAGGCGTAAC	21	5	Cleavage	-2	0.8212	0.54	0.387	1
U21_34817		III	homeobox domain containing protein	osa	1e-144	Transcription Factor	RNA Cellular Processes	#N/A	#N/A	#N/A	#N/A	#N/A	1	7757080	CCTCTTCTCTTCTCCTTCTTCTTCTTCTTCTT	0.6236	(0.2±0.22)	0.2642	(*0.09±0.07)	0.0711	(0±0)	29	1281688	AGAGGAAGGAGAAGGCGTAA	20	4	Cleavage	-2	0.5475	0.27	1.0321	1
U21_34817		III	homeobox domain containing protein	osa	1e-144	Transcription Factor	RNA Cellular Processes	#N/A	#N/A	#N/A	#N/A	#N/A	1	7757080	CCTCTTCTCTTCTCCTTCTTCTTCTTCTTCTT	0.6236	(0.2±0.22)	0.2642	(*0.09±0.07)	0.0711	(0±0)	29	1281687	AGAGGAAGGAGAAGGCGTA	19	3	Cleavage	-2	0.9581	0.405	1.4192	2
U21_34817		III	homeobox domain containing protein	osa	1e-144	Transcription Factor	RNA Cellular Processes	#N/A	#N/A	#N/A	#N/A	#N/A	1	7757080	CCTCTTCTCTTCTCCTTCTTCTTCTTCTTCTT	0.6236	(0.2±0.22)	0.2642	(*0.09±0.07)	0.0711	(0±0)	29	1173604	AGAAGAAGATGAGGGCGAGGACG	23	5	Translation	-2	0.5475	0.81	0.258	3
U21_34817		III	homeobox domain containing protein	osa	1e-144	Transcription Factor	RNA Cellular Processes	#N/A	#N/A	#N/A	#N/A	#N/A	1	7757080	CCTCTTCTCTTCTCCTTCTTCTTCTTCTTCTT	0.6236	(0.2±0.22)	0.2642	(*0.09±0.07)	0.0711	(0±0)	29	1141451	AGAAAAGGAAGAAGATGAAGAGC	23	5	Cleavage	-2	1.3687	0.405	0	1
U21_34817		III	homeobox domain containing protein	osa	1e-144	Transcription Factor	RNA Cellular Processes	#N/A	#N/A	#N/A	#N/A	#N/A	1	7757080	CCTCTTCTCTTCTCCTTCTTCTTCTTCTTCTT	0.6236	(0.2±0.22)	0.2642	(*0.09±0.07)	0.0711	(0±0)	29	408194	AAGAAGATGAAGAACGTGGAA	21	4.5	Cleavage	-3	5.0641	2.8351	0.6451	1
U21_34817		III	homeobox domain containing protein	osa	1e-144	Transcription Factor	RNA Cellular Processes	#N/A	#N/A	#N/A	#N/A	#N/A	1	7757080	CCTCTTCTCTTCTCCTTCTTCTTCTTCTTCTT	0.6236	(0.2±0.22)	0.2642	(*0.09±0.07)	0.0711	(0±0)	29	393332	AAGAAAAAGAAGTGGGCGAACA	22	5	Cleavage	-3	0.6843	0.27	0.129	1
U21_21991		III	Homeobox-leucine zipper protein ROC3	osa	1e-35	Transcription Factor	RNA Cellular Processes	#N/A	#N/A	#N/A	#N/A	#N/A	1	2958555	CCAGGAGGAGCTTCTTCAGCAGCAGCAGCAGC	0.7877	(*0.22±0.21)	0.5944	(0±0)	0.9243	(0±0)	10	4961862	TGTTGATGAAGAAGATGCTGC	21	5	Cleavage	2	1.0949	2.0251	3.2254	1
U21_21991		III	Homeobox-leucine zipper protein ROC3	osa	1e-35	Transcription Factor	RNA Cellular Processes	#N/A	#N/A	#N/A	#N/A	#N/A	1	2958555	CCAGGAGGAGCTTCTTCAGCAGCAGCAGCAGC	0.7877	(*0.22±0.21)	0.5944	(0±0)	0.9243	(0±0)	10	4815863	TGCTGTTGATGAAGAAGATGCT	22	3.5	Translation	-1	1.0949	2.7001	2.1933	1
U21_21991		III	Homeobox-leucine zipper protein ROC3	osa	1e-35	Transcription Factor	RNA Cellular Processes	#N/A	#N/A	#N/A	#N/A	#N/A	1	2958555	CCAGGAGGAGCTTCTTCAGCAGCAGCAGCAGC	0.7877	(*0.22±0.21)	0.5944	(0±0)	0.9243	(0±0)	10	4815861	TGCTGTTGATGAAGAAGATGC	21	3.5	Translation	-1	1.2318	1.7551	2.4513	1
U21_21991		III	Homeobox-leucine zipper protein ROC3	osa	1e-35	Transcription Factor	RNA Cellular Processes	#N/A	#N/A	#N/A	#N/A	#N/A	1	2958555	CCAGGAGGAGCTTCTTCAGCAGCAGCAGCAGC	0.7877	(*0.22±0.21)	0.5944	(0±0)	0.9243	(0±0)	10	4804407	TGCGGCTGGATCACCTCCT	19	5	Translation	2	0.8212	0.945	0.387	1
U21_21991		III	Homeobox-leucine zipper protein ROC3	osa	1e-35	Transcription Factor	RNA Cellular Processes	#N/A	#N/A	#N/A	#N/A	#N/A	1	2958555	CCAGGAGGAGCTTCTTCAGCAGCAGCAGCAGC	0.7877	(*0.22±0.21)	0.5944	(0±0)	0.9243	(0±0)	10	4044990	GTGCTGTTGATGAAGAAGATGC	22	4.5	Translation	-2	1.3687	1.4851	0.9031	1
U21_21991		III	Homeobox-leucine zipper protein ROC3	osa	1e-35	Transcription Factor	RNA Cellular Processes	#N/A	#N/A	#N/A	#N/A	#N/A	1	2958555	CCAGGAGGAGCTTCTTCAGCAGCAGCAGCAGC	0.7877	(*0.22±0.21)	0.5944	(0±0)	0.9243	(0±0)	10	3888321	GGTGCTGTTGATGAAGAAGATGC	23	5	Translation	-3	0.2737	1.4851	1.2902	1
U21_21991		III	Homeobox-leucine zipper protein ROC3	osa	1e-35	Transcription Factor	RNA Cellular Processes	#N/A	#N/A	#N/A	#N/A	#N/A	1	2958555	CCAGGAGGAGCTTCTTCAGCAGCAGCAGCAGC	0.7877	(*0.22±0.21)	0.5944	(0±0)	0.9243	(0±0)	10	3648421	GCTGTTGATGAAGAAGATGCTG	22	4.5	Cleavage	0	0.5475	0.945	0.258	1
U21_21991		III	Homeobox-leucine zipper protein ROC3	osa	1e-35	Transcription Factor	RNA Cellular Processes	#N/A	#N/A	#N/A	#N/A	#N/A	1	2958555	CCAGGAGGAGCTTCTTCAGCAGCAGCAGCAGC	0.7877	(*0.22±0.21)	0.5944	(0±0)	0.9243	(0±0)	10	3500802	GCAGCTGCTGACGACGAAG	19	4.5	Translation	-3	0	0.27	0.7741	1
U21_21991		III	Homeobox-leucine zipper protein ROC3	osa	1e-35	Transcription Factor	RNA Cellular Processes	#N/A	#N/A	#N/A	#N/A	#N/A	1	2958555	CCAGGAGGAGCTTCTTCAGCAGCAGCAGCAGC	0.7877	(*0.22±0.21)	0.5944	(0±0)	0.9243	(0±0)	10	3042649	CTGTTGATGAAGAAGATGCTGC	22	5	Cleavage	1	0.1369	0.675	0.258	1
U21_21991		III	Homeobox-leucine zipper protein ROC3	osa	1e-35	Transcription Factor	RNA Cellular Processes	#N/A	#N/A	#N/A	#N/A	#N/A	1	2958555	CCAGGAGGAGCTTCTTCAGCAGCAGCAGCAGC	0.7877	(*0.22±0.21)	0.5944	(0±0)	0.9243	(0±0)	10	3042645	CTGTTGATGAAGAAGATGCTG	21	5	Cleavage	1	3.9692	7.5604	5.5477	1
U21_49841		III	kelch repeat-containing protein	ath	1e-57	Unknown	Unknown	8.32048	8.24094	7.62526	8.67198	7.38315	3	8659233	CTGAAAATGGTCTGTTTTATACTTGGGGATTT	0.3939	(0.27±0.25)	0.7925	(*0.16±0.26)	0	(0.35±0.5)	12	4516421	TCCCCGAGCATGAAACAGTCGAC	23	5	Translation	-3	0.6843	0.135	0.6451	1
U21_49841		III	kelch repeat-containing protein	ath	1e-57	Unknown	Unknown	8.32048	8.24094	7.62526	8.67198	7.38315	3	8659233	CTGAAAATGGTCTGTTTTATACTTGGGGATTT	0.3939	(0.27±0.25)	0.7925	(*0.16±0.26)	0	(0.35±0.5)	12	4516420	TCCCCGAGCATGAAACAGTCGA	22	4	Translation	-3	0.1369	0.54	0.5161	1
U21_49841		III	kelch repeat-containing protein	ath	1e-57	Unknown	Unknown	8.32048	8.24094	7.62526	8.67198	7.38315	3	8659233	CTGAAAATGGTCTGTTTTATACTTGGGGATTT	0.3939	(0.27±0.25)	0.7925	(*0.16±0.26)	0	(0.35±0.5)	12	4516419	TCCCCGAGCATGAAACAGTCG	21	4	Translation	-3	0.1369	1.0801	0.9031	1
U21_49841		III	kelch repeat-containing protein	ath	1e-57	Unknown	Unknown	8.32048	8.24094	7.62526	8.67198	7.38315	3	8659233	CTGAAAATGGTCTGTTTTATACTTGGGGATTT	0.3939	(0.27±0.25)	0.7925	(*0.16±0.26)	0	(0.35±0.5)	12	4516417	TCCCCGAGCATGAAACAGTC	20	3	Translation	-3	1.2318	1.7551	2.0643	1
U21_49841		III	kelch repeat-containing protein	ath	1e-57	Unknown	Unknown	8.32048	8.24094	7.62526	8.67198	7.38315	3	8659233	CTGAAAATGGTCTGTTTTATACTTGGGGATTT	0.3939	(0.27±0.25)	0.7925	(*0.16±0.26)	0	(0.35±0.5)	12	4516415	TCCCCGAGCATGAAACAGT	19	3	Translation	-3	5.3378	4.1852	5.4187	1
U21_49841		III	kelch repeat-containing protein	ath	1e-57	Unknown	Unknown	8.32048	8.24094	7.62526	8.67198	7.38315	3	8659233	CTGAAAATGGTCTGTTTTATACTTGGGGATTT	0.3939	(0.27±0.25)	0.7925	(*0.16±0.26)	0	(0.35±0.5)	12	2614283	CCGAGCATGAAACAGTCGA	19	4.5	Cleavage	0	2.8742	3.3752	2.5803	1
U21_49841		III	kelch repeat-containing protein	ath	1e-57	Unknown	Unknown	8.32048	8.24094	7.62526	8.67198	7.38315	3	8659233	CTGAAAATGGTCTGTTTTATACTTGGGGATTT	0.3939	(0.27±0.25)	0.7925	(*0.16±0.26)	0	(0.35±0.5)	12	2595331	CCCGAGCATGAAACAGTCGA	20	4.5	Cleavage	-1	3.2848	2.0251	1.8062	1			TGCCTGGCTCCCTGTATGCCA
U21_49841		III	kelch repeat-containing protein	ath	1e-57	Unknown	Unknown	8.32048	8.24094	7.62526	8.67198	7.38315	3	8659233	CTGAAAATGGTCTGTTTTATACTTGGGGATTT	0.3939	(0.27±0.25)	0.7925	(*0.16±0.26)	0	(0.35±0.5)	12	2595330	CCCGAGCATGAAACAGTCG	19	4.5	Cleavage	-1	1.6424	2.8351	1.6772	1
U21_49841		III	kelch repeat-containing protein	ath	1e-57	Unknown	Unknown	8.32048	8.24094	7.62526	8.67198	7.38315	3	8659233	CTGAAAATGGTCTGTTTTATACTTGGGGATTT	0.3939	(0.27±0.25)	0.7925	(*0.16±0.26)	0	(0.35±0.5)	12	2592467	CCCCGAGCATGAAACAGTCGACT	23	5	Cleavage	-2	1.5055	1.2151	1.6772	1
U21_49841		III	kelch repeat-containing protein	ath	1e-57	Unknown	Unknown	8.32048	8.24094	7.62526	8.67198	7.38315	3	8659233	CTGAAAATGGTCTGTTTTATACTTGGGGATTT	0.3939	(0.27±0.25)	0.7925	(*0.16±0.26)	0	(0.35±0.5)	12	2592465	CCCCGAGCATGAAACAGTCGAC	22	5	Cleavage	-2	0.2737	0.675	0.9031	1
U21_49841		III	kelch repeat-containing protein	ath	1e-57	Unknown	Unknown	8.32048	8.24094	7.62526	8.67198	7.38315	3	8659233	CTGAAAATGGTCTGTTTTATACTTGGGGATTT	0.3939	(0.27±0.25)	0.7925	(*0.16±0.26)	0	(0.35±0.5)	12	2592464	CCCCGAGCATGAAACAGTCGA	21	4	Cleavage	-2	0.1369	0.27	0.7741	1
U21_49841		III	kelch repeat-containing protein	ath	1e-57	Unknown	Unknown	8.32048	8.24094	7.62526	8.67198	7.38315	3	8659233	CTGAAAATGGTCTGTTTTATACTTGGGGATTT	0.3939	(0.27±0.25)	0.7925	(*0.16±0.26)	0	(0.35±0.5)	12	2592461	CCCCGAGCATGAAACAGTC	19	3	Cleavage	-2	0.4106	1.3501	1.4192	1
U21_16238		III	KH domain containing protein	osa	3e-43	Protein Interaction	Signalling	10.2473	9.80458	9.30994	10.1093	9.34643	7	7145475	TGTTTGACGCTGTCCCTATTATTTATTCTTTC	0.2954	(0.23±0.28)	0.4953	(*0.11±0.13)	0	(0.28±0.2)	14	4766022	TGATTAATAGGGACAGTCG	19	4.5	Cleavage	1	12.5918	12.2856	12.2565	1
U21_16238		III	KH domain containing protein	osa	3e-43	Protein Interaction	Signalling	10.2473	9.80458	9.30994	10.1093	9.34643	7	7145475	TGTTTGACGCTGTCCCTATTATTTATTCTTTC	0.2954	(0.23±0.28)	0.4953	(*0.11±0.13)	0	(0.28±0.2)	14	4230954	TAATGATTAATAGGGACAGTC	21	4.5	Cleavage	-2	15.3292	13.7707	20.5135	1
U21_16238		III	KH domain containing protein	osa	3e-43	Protein Interaction	Signalling	10.2473	9.80458	9.30994	10.1093	9.34643	7	7145475	TGTTTGACGCTGTCCCTATTATTTATTCTTTC	0.2954	(0.23±0.28)	0.4953	(*0.11±0.13)	0	(0.28±0.2)	14	4230949	TAATGATTAATAGGGACAGT	20	3.5	Cleavage	-2	19.9827	18.766	29.2866	1
U21_16238		III	KH domain containing protein	osa	3e-43	Protein Interaction	Signalling	10.2473	9.80458	9.30994	10.1093	9.34643	7	7145475	TGTTTGACGCTGTCCCTATTATTTATTCTTTC	0.2954	(0.23±0.28)	0.4953	(*0.11±0.13)	0	(0.28±0.2)	14	4230935	TAATGATTAATAGGGACAG	19	3	Cleavage	-2	10.8126	12.5557	16.127	1
U21_16238		III	KH domain containing protein	osa	3e-43	Protein Interaction	Signalling	10.2473	9.80458	9.30994	10.1093	9.34643	7	7145475	TGTTTGACGCTGTCCCTATTATTTATTCTTTC	0.2954	(0.23±0.28)	0.4953	(*0.11±0.13)	0	(0.28±0.2)	14	3927633	GTAATGATTAATAGTGACA	19	5	Cleavage	-3	0.2737	0.81	0.258	2
U21_16238		III	KH domain containing protein	osa	3e-43	Protein Interaction	Signalling	10.2473	9.80458	9.30994	10.1093	9.34643	7	7145475	TGTTTGACGCTGTCCCTATTATTTATTCTTTC	0.2954	(0.23±0.28)	0.4953	(*0.11±0.13)	0	(0.28±0.2)	14	3927502	GTAATGATTAATAGGGACAGT	21	4.5	Cleavage	-3	20.2564	22.0062	27.4803	1
U21_16238		III	KH domain containing protein	osa	3e-43	Protein Interaction	Signalling	10.2473	9.80458	9.30994	10.1093	9.34643	7	7145475	TGTTTGACGCTGTCCCTATTATTTATTCTTTC	0.2954	(0.23±0.28)	0.4953	(*0.11±0.13)	0	(0.28±0.2)	14	3927490	GTAATGATTAATAGGGACAG	20	4	Cleavage	-3	11.2232	11.8806	19.3523	1
U21_16238		III	KH domain containing protein	osa	3e-43	Protein Interaction	Signalling	10.2473	9.80458	9.30994	10.1093	9.34643	7	7145475	TGTTTGACGCTGTCCCTATTATTTATTCTTTC	0.2954	(0.23±0.28)	0.4953	(*0.11±0.13)	0	(0.28±0.2)	14	3927484	GTAATGATTAATAGGGACA	19	4	Cleavage	-3	32.7114	30.1066	46.3166	1
U21_16238		III	KH domain containing protein	osa	3e-43	Protein Interaction	Signalling	10.2473	9.80458	9.30994	10.1093	9.34643	7	7145475	TGTTTGACGCTGTCCCTATTATTTATTCTTTC	0.2954	(0.23±0.28)	0.4953	(*0.11±0.13)	0	(0.28±0.2)	14	2038606	ATGATTAATAGGGACAGTCG	20	4.5	Cleavage	0	29.1529	22.0062	25.9321	1
U21_16238		III	KH domain containing protein	osa	3e-43	Protein Interaction	Signalling	10.2473	9.80458	9.30994	10.1093	9.34643	7	7145475	TGTTTGACGCTGTCCCTATTATTTATTCTTTC	0.2954	(0.23±0.28)	0.4953	(*0.11±0.13)	0	(0.28±0.2)	14	2038602	ATGATTAATAGGGACAGTC	19	3.5	Cleavage	0	13.5499	15.3908	17.5461	1
U21_16238		III	KH domain containing protein	osa	3e-43	Protein Interaction	Signalling	10.2473	9.80458	9.30994	10.1093	9.34643	7	7145475	TGTTTGACGCTGTCCCTATTATTTATTCTTTC	0.2954	(0.23±0.28)	0.4953	(*0.11±0.13)	0	(0.28±0.2)	14	1447751	AGGAAATGGGAACAGCGGC	19	5	Translation	2	1.0949	0.135	0.387	2
U21_16238		III	KH domain containing protein	osa	3e-43	Protein Interaction	Signalling	10.2473	9.80458	9.30994	10.1093	9.34643	7	7145475	TGTTTGACGCTGTCCCTATTATTTATTCTTTC	0.2954	(0.23±0.28)	0.4953	(*0.11±0.13)	0	(0.28±0.2)	14	667334	AATGATTAATAGGGACAGTCG	21	4.5	Cleavage	-1	30.3847	26.5964	36.5114	1
U21_16238		III	KH domain containing protein	osa	3e-43	Protein Interaction	Signalling	10.2473	9.80458	9.30994	10.1093	9.34643	7	7145475	TGTTTGACGCTGTCCCTATTATTTATTCTTTC	0.2954	(0.23±0.28)	0.4953	(*0.11±0.13)	0	(0.28±0.2)	14	667330	AATGATTAATAGGGACAGTC	20	3.5	Cleavage	-1	18.4772	16.7409	23.3518	1
U21_16238		III	KH domain containing protein	osa	3e-43	Protein Interaction	Signalling	10.2473	9.80458	9.30994	10.1093	9.34643	7	7145475	TGTTTGACGCTGTCCCTATTATTTATTCTTTC	0.2954	(0.23±0.28)	0.4953	(*0.11±0.13)	0	(0.28±0.2)	14	667322	AATGATTAATAGGGACAGT	19	2.5	Cleavage	-1	20.1196	18.766	27.7384	1
U21_20852		II	Metal transporter Nramp2	ath	5e-83	Transporter	Miscellaneous	#N/A	#N/A	#N/A	#N/A	#N/A	6	2020532	GTCCATCCTTGCTCTCATCATCTCCTTCTTCA	0.4595	(*0.18±0.13)	0	(0.08±0.05)	0	(0.24±0.14)	3	1192238	AGAAGGATACTGAGGAGGGCAA	22	4.5	Translation	-3	0.9581	0.405	0	1
U21_20852		II	Metal transporter Nramp2	ath	5e-83	Transporter	Miscellaneous	#N/A	#N/A	#N/A	#N/A	#N/A	6	2020532	GTCCATCCTTGCTCTCATCATCTCCTTCTTCA	0.4595	(*0.18±0.13)	0	(0.08±0.05)	0	(0.24±0.14)	3	1173604	AGAAGAAGATGAGGGCGAGGACG	23	5	Cleavage	0	0.5475	0.81	0.258	3
U21_20852		II	Metal transporter Nramp2	ath	5e-83	Transporter	Miscellaneous	#N/A	#N/A	#N/A	#N/A	#N/A	6	2020532	GTCCATCCTTGCTCTCATCATCTCCTTCTTCA	0.4595	(*0.18±0.13)	0	(0.08±0.05)	0	(0.24±0.14)	3	517474	AAGGAGAGGATGAGGCCAAGT	21	3.5	Cleavage	-1	0.6843	0.675	0	1
U21_35962	B	II	methylisocitrate lyase 2	osa	3e-14	Lyase	Energy Mobilization	#N/A	#N/A	#N/A	#N/A	#N/A	3	161665	CTTTGTTCTGCAGGCAAACATGTTAGAAGGTG	0.2626	(0.22±0.16)	0.6605	(*0.15±0.13)	0.8888	(*0.34±0.25)	2	5050378	TTCAAACATGTTTGTCGGCAC	21	4	Cleavage	-2	0	0.81	0.387	1
U21_35962	B	II	methylisocitrate lyase 2	osa	3e-14	Lyase	Energy Mobilization	#N/A	#N/A	#N/A	#N/A	#N/A	3	161665	CTTTGTTCTGCAGGCAAACATGTTAGAAGGTG	0.2626	(0.22±0.16)	0.6605	(*0.15±0.13)	0.8888	(*0.34±0.25)	2	2956132	CTATTGTGTTGGCCTTCGGA	20	5	Translation	0	0.5475	0.54	0.387	1
U21_18842	B	I	MLA10 (mildew resistance)	osa	1e-47	Protein Interaction	Stress Response	#N/A	#N/A	#N/A	#N/A	#N/A	1	8328958	TGTAGGGTCCATGATATGGTGCTTGACCTTAT	0.9846	(*0.26±0.21)	0.3963	(*0.13±0.11)	0	(0±0)	24	hvu-miR5071b	TCAAGCATCATGTCATGGACC	21	1	Cleavage	0	0.55	0.54	0.26	1
U21_18842	B	I	MLA10 (mildew resistance)	osa	1e-47	Protein Interaction	Stress Response	#N/A	#N/A	#N/A	#N/A	#N/A	1	8328958	TGTAGGGTCCATGATATGGTGCTTGACCTTAT	0.9846	(*0.26±0.21)	0.3963	(*0.13±0.11)	0	(0±0)	24	hvu-miR5071	TCAAGCATCATATCATGGACC	21	0.5	Cleavage	0	300.01	159.31	73.54	1
U21_18842	B	I	MLA10 (mildew resistance)	osa	1e-47	Protein Interaction	Stress Response	#N/A	#N/A	#N/A	#N/A	#N/A	1	8328958	TGTAGGGTCCATGATATGGTGCTTGACCTTAT	0.9846	(*0.26±0.21)	0.3963	(*0.13±0.11)	0	(0±0)	24	4444653	TCAAGCATCATTTCATGGACA	21	2.5	Cleavage	0	0	1.0801	0.129	1
U21_18842	B	I	MLA10 (mildew resistance)	osa	1e-47	Protein Interaction	Stress Response	#N/A	#N/A	#N/A	#N/A	#N/A	1	8328958	TGTAGGGTCCATGATATGGTGCTTGACCTTAT	0.9846	(*0.26±0.21)	0.3963	(*0.13±0.11)	0	(0±0)	24	4444649	TCAAGCATCATGTCGTGGACA	21	2.5	Cleavage	0	0.4106	0.27	0.6451	1
U21_18842	B	I	MLA10 (mildew resistance)	osa	1e-47	Protein Interaction	Stress Response	#N/A	#N/A	#N/A	#N/A	#N/A	1	8328958	TGTAGGGTCCATGATATGGTGCTTGACCTTAT	0.9846	(*0.26±0.21)	0.3963	(*0.13±0.11)	0	(0±0)	24	4444643	TCAAGCATCATGTCATTGACA	21	3	Cleavage	0	0.6843	0.405	0.7741	1
U21_18842	B	I	MLA10 (mildew resistance)	osa	1e-47	Protein Interaction	Stress Response	#N/A	#N/A	#N/A	#N/A	#N/A	1	8328958	TGTAGGGTCCATGATATGGTGCTTGACCTTAT	0.9846	(*0.26±0.21)	0.3963	(*0.13±0.11)	0	(0±0)	24	4444639	TCAAGCATCATGTCATGGTCA	21	3	Cleavage	0	0.9581	1.3501	0.129	1
U21_18842	B	I	MLA10 (mildew resistance)	osa	1e-47	Protein Interaction	Stress Response	#N/A	#N/A	#N/A	#N/A	#N/A	1	8328958	TGTAGGGTCCATGATATGGTGCTTGACCTTAT	0.9846	(*0.26±0.21)	0.3963	(*0.13±0.11)	0	(0±0)	24	4444635	TCAAGCATCATGTCATGGCCA	21	3	Cleavage	0	0.6843	1.4851	0.387	1
U21_18842	B	I	MLA10 (mildew resistance)	osa	1e-47	Protein Interaction	Stress Response	#N/A	#N/A	#N/A	#N/A	#N/A	1	8328958	TGTAGGGTCCATGATATGGTGCTTGACCTTAT	0.9846	(*0.26±0.21)	0.3963	(*0.13±0.11)	0	(0±0)	24	4444630	TCAAGCATCATGTCATGGATA	21	2.5	Cleavage	0	0.4106	0.675	0.129	1
U21_18842	B	I	MLA10 (mildew resistance)	osa	1e-47	Protein Interaction	Stress Response	#N/A	#N/A	#N/A	#N/A	#N/A	1	8328958	TGTAGGGTCCATGATATGGTGCTTGACCTTAT	0.9846	(*0.26±0.21)	0.3963	(*0.13±0.11)	0	(0±0)	24	4444615	TCAAGCATCATGTCATGGACAA	22	3	Cleavage	0	2.1899	1.6201	0.9031	1
U21_18842	B	I	MLA10 (mildew resistance)	osa	1e-47	Protein Interaction	Stress Response	#N/A	#N/A	#N/A	#N/A	#N/A	1	8328958	TGTAGGGTCCATGATATGGTGCTTGACCTTAT	0.9846	(*0.26±0.21)	0.3963	(*0.13±0.11)	0	(0±0)	24	4444614	TCAAGCATCATGTCATGGACA	21	2	Cleavage	0	335.326	360.874	177.397	1
U21_18842	B	I	MLA10 (mildew resistance)	osa	1e-47	Protein Interaction	Stress Response	#N/A	#N/A	#N/A	#N/A	#N/A	1	8328958	TGTAGGGTCCATGATATGGTGCTTGACCTTAT	0.9846	(*0.26±0.21)	0.3963	(*0.13±0.11)	0	(0±0)	24	4444613	TCAAGCATCATGTCATGGAAA	21	3	Cleavage	0	0.2737	0.81	0.5161	1
U21_18842	B	I	MLA10 (mildew resistance)	osa	1e-47	Protein Interaction	Stress Response	#N/A	#N/A	#N/A	#N/A	#N/A	1	8328958	TGTAGGGTCCATGATATGGTGCTTGACCTTAT	0.9846	(*0.26±0.21)	0.3963	(*0.13±0.11)	0	(0±0)	24	4444603	TCAAGCATCATGTCAGGGACA	21	3	Cleavage	0	0.4106	0.81	0.129	1
U21_18842	B	I	MLA10 (mildew resistance)	osa	1e-47	Protein Interaction	Stress Response	#N/A	#N/A	#N/A	#N/A	#N/A	1	8328958	TGTAGGGTCCATGATATGGTGCTTGACCTTAT	0.9846	(*0.26±0.21)	0.3963	(*0.13±0.11)	0	(0±0)	24	4444587	TCAAGCATCATGGCATGGACA	21	3	Cleavage	0	1.9162	2.0251	0.6451	1
U21_18842	B	I	MLA10 (mildew resistance)	osa	1e-47	Protein Interaction	Stress Response	#N/A	#N/A	#N/A	#N/A	#N/A	1	8328958	TGTAGGGTCCATGATATGGTGCTTGACCTTAT	0.9846	(*0.26±0.21)	0.3963	(*0.13±0.11)	0	(0±0)	24	4444580	TCAAGCATCATGCCATGGACA	21	3	Cleavage	0	1.2318	1.3501	0.258	1
U21_18842	B	I	MLA10 (mildew resistance)	osa	1e-47	Protein Interaction	Stress Response	#N/A	#N/A	#N/A	#N/A	#N/A	1	8328958	TGTAGGGTCCATGATATGGTGCTTGACCTTAT	0.9846	(*0.26±0.21)	0.3963	(*0.13±0.11)	0	(0±0)	24	4444558	TCAAGCATCATATCATTGACC	21	1.5	Cleavage	0	0.9581	0.405	0.387	1
U21_18842	B	I	MLA10 (mildew resistance)	osa	1e-47	Protein Interaction	Stress Response	#N/A	#N/A	#N/A	#N/A	#N/A	1	8328958	TGTAGGGTCCATGATATGGTGCTTGACCTTAT	0.9846	(*0.26±0.21)	0.3963	(*0.13±0.11)	0	(0±0)	24	4444556	TCAAGCATCATATCATGTACC	21	1.5	Cleavage	0	0.8212	0.81	0.129	1
U21_18842	B	I	MLA10 (mildew resistance)	osa	1e-47	Protein Interaction	Stress Response	#N/A	#N/A	#N/A	#N/A	#N/A	1	8328958	TGTAGGGTCCATGATATGGTGCTTGACCTTAT	0.9846	(*0.26±0.21)	0.3963	(*0.13±0.11)	0	(0±0)	24	4444553	TCAAGCATCATATCATGGCCC	21	1.5	Cleavage	0	0.6843	0.54	0.129	1
U21_18842	B	I	MLA10 (mildew resistance)	osa	1e-47	Protein Interaction	Stress Response	#N/A	#N/A	#N/A	#N/A	#N/A	1	8328958	TGTAGGGTCCATGATATGGTGCTTGACCTTAT	0.9846	(*0.26±0.21)	0.3963	(*0.13±0.11)	0	(0±0)	24	4444552	TCAAGCATCATATCATGGATC	21	1	Cleavage	0	0.5475	0.27	0.258	1
U21_18842	B	I	MLA10 (mildew resistance)	osa	1e-47	Protein Interaction	Stress Response	#N/A	#N/A	#N/A	#N/A	#N/A	1	8328958	TGTAGGGTCCATGATATGGTGCTTGACCTTAT	0.9846	(*0.26±0.21)	0.3963	(*0.13±0.11)	0	(0±0)	24	4444540	TCAAGCATCATATCATGGACA	21	1.5	Cleavage	0	0.6843	0.27	0.129	1
U21_18842	B	I	MLA10 (mildew resistance)	osa	1e-47	Protein Interaction	Stress Response	#N/A	#N/A	#N/A	#N/A	#N/A	1	8328958	TGTAGGGTCCATGATATGGTGCTTGACCTTAT	0.9846	(*0.26±0.21)	0.3963	(*0.13±0.11)	0	(0±0)	24	4444539	TCAAGCATCATATCATGGAC	20	0.5	Cleavage	0	0.6843	1.2151	0.129	1
U21_18842	B	I	MLA10 (mildew resistance)	osa	1e-47	Protein Interaction	Stress Response	#N/A	#N/A	#N/A	#N/A	#N/A	1	8328958	TGTAGGGTCCATGATATGGTGCTTGACCTTAT	0.9846	(*0.26±0.21)	0.3963	(*0.13±0.11)	0	(0±0)	24	4444537	TCAAGCATCATATCATGGA	19	0.5	Cleavage	0	0.5475	0.54	0.129	1
U21_18842	B	I	MLA10 (mildew resistance)	osa	1e-47	Protein Interaction	Stress Response	#N/A	#N/A	#N/A	#N/A	#N/A	1	8328958	TGTAGGGTCCATGATATGGTGCTTGACCTTAT	0.9846	(*0.26±0.21)	0.3963	(*0.13±0.11)	0	(0±0)	24	4444534	TCAAGCATCATATCATGCACC	21	1.5	Cleavage	0	1.2318	0.27	0.129	1
U21_18842	B	I	MLA10 (mildew resistance)	osa	1e-47	Protein Interaction	Stress Response	#N/A	#N/A	#N/A	#N/A	#N/A	1	8328958	TGTAGGGTCCATGATATGGTGCTTGACCTTAT	0.9846	(*0.26±0.21)	0.3963	(*0.13±0.11)	0	(0±0)	24	3471344	GCAAGCATCATGTCATGGACA	21	3	Cleavage	0	0.4106	0.54	0.129	1
U21_13835		III	Myb-like protein	osa	2e-33	Transcription Factor	RNA Cellular Processes	9.45775	9.82207	10.8561	10.2545	10.6558	1	8383326	ATTGTTCGGCTCTTGCTGTACTGAGGTTTAAT	0	(0±0)	0.4293	(*0.1±0.1)	0.8177	(0±0)	10	4477709	TCAGGATAGCTGGAGCCCA	19	4.5	Translation	2	6.2959	4.4552	2.8383	2
U21_13835		III	Myb-like protein	osa	2e-33	Transcription Factor	RNA Cellular Processes	9.45775	9.82207	10.8561	10.2545	10.6558	1	8383326	ATTGTTCGGCTCTTGCTGTACTGAGGTTTAAT	0	(0±0)	0.4293	(*0.1±0.1)	0.8177	(0±0)	10	2963042	CTCAGGATAGCTGGAGCCCA	20	4.5	Cleavage	1	0.2737	1.0801	0.9031	2
U21_13835		III	Myb-like protein	osa	2e-33	Transcription Factor	RNA Cellular Processes	9.45775	9.82207	10.8561	10.2545	10.6558	1	8383326	ATTGTTCGGCTCTTGCTGTACTGAGGTTTAAT	0	(0±0)	0.4293	(*0.1±0.1)	0.8177	(0±0)	10	2963041	CTCAGGATAGCTGGAGCCC	19	4.5	Cleavage	1	0.2737	0.675	1.2902	2
U21_13835		III	Myb-like protein	osa	2e-33	Transcription Factor	RNA Cellular Processes	9.45775	9.82207	10.8561	10.2545	10.6558	1	8383326	ATTGTTCGGCTCTTGCTGTACTGAGGTTTAAT	0	(0±0)	0.4293	(*0.1±0.1)	0.8177	(0±0)	10	2655659	CCTCAGGATAGCTGGAGCCCA	21	4.5	Cleavage	0	1.0949	0.135	1.5482	1
U21_13835		III	Myb-like protein	osa	2e-33	Transcription Factor	RNA Cellular Processes	9.45775	9.82207	10.8561	10.2545	10.6558	1	8383326	ATTGTTCGGCTCTTGCTGTACTGAGGTTTAAT	0	(0±0)	0.4293	(*0.1±0.1)	0.8177	(0±0)	10	2655658	CCTCAGGATAGCTGGAGCCC	20	4.5	Cleavage	0	1.6424	1.2151	0.387	1
U21_13835		III	Myb-like protein	osa	2e-33	Transcription Factor	RNA Cellular Processes	9.45775	9.82207	10.8561	10.2545	10.6558	1	8383326	ATTGTTCGGCTCTTGCTGTACTGAGGTTTAAT	0	(0±0)	0.4293	(*0.1±0.1)	0.8177	(0±0)	10	2655657	CCTCAGGATAGCTGGAGCC	19	3.5	Cleavage	0	1.7793	1.7551	2.3223	2
U21_13835		III	Myb-like protein	osa	2e-33	Transcription Factor	RNA Cellular Processes	9.45775	9.82207	10.8561	10.2545	10.6558	1	8383326	ATTGTTCGGCTCTTGCTGTACTGAGGTTTAAT	0	(0±0)	0.4293	(*0.1±0.1)	0.8177	(0±0)	10	2601895	CCCTCAGGATAGCTGGAGCCCA	22	5	Cleavage	-1	1.5055	0.405	1.0321	1
U21_13835		III	Myb-like protein	osa	2e-33	Transcription Factor	RNA Cellular Processes	9.45775	9.82207	10.8561	10.2545	10.6558	1	8383326	ATTGTTCGGCTCTTGCTGTACTGAGGTTTAAT	0	(0±0)	0.4293	(*0.1±0.1)	0.8177	(0±0)	10	2601894	CCCTCAGGATAGCTGGAGCCC	21	5	Cleavage	-1	1.2318	0.405	1.1611	1
U21_13835		III	Myb-like protein	osa	2e-33	Transcription Factor	RNA Cellular Processes	9.45775	9.82207	10.8561	10.2545	10.6558	1	8383326	ATTGTTCGGCTCTTGCTGTACTGAGGTTTAAT	0	(0±0)	0.4293	(*0.1±0.1)	0.8177	(0±0)	10	2601893	CCCTCAGGATAGCTGGAGCC	20	4	Cleavage	-1	3.0111	1.6201	2.4513	1
U21_13835		III	Myb-like protein	osa	2e-33	Transcription Factor	RNA Cellular Processes	9.45775	9.82207	10.8561	10.2545	10.6558	1	8383326	ATTGTTCGGCTCTTGCTGTACTGAGGTTTAAT	0	(0±0)	0.4293	(*0.1±0.1)	0.8177	(0±0)	10	2601892	CCCTCAGGATAGCTGGAGC	19	4	Cleavage	-1	0.8212	0.675	1.1611	1
U21_9757		I	NAC	osa	1e-126	Transcription Factor	RNA Cellular Processes	9.28211	9.224	9.8239	8.05074	10.4889	5	8144812	GGCGGCGCACGTGACCTGCTTCTCCAACAACG	0.7221	(*0.2±0.21)	0.8256	(*0.11±0.22)	0.8177	(0.26±0.33)	21	hvu-miR164e	TGGAGAAGCAGGGCACGTGCG	21	1	Cleavage	0	0.41	1.22	0.26	1
U21_9757		I	NAC	osa	1e-126	Transcription Factor	RNA Cellular Processes	9.28211	9.224	9.8239	8.05074	10.4889	5	8144812	GGCGGCGCACGTGACCTGCTTCTCCAACAACG	0.7221	(*0.2±0.21)	0.8256	(*0.11±0.22)	0.8177	(0.26±0.33)	21	hvu-miR164d	TGGAGAAGCAGGGCACGTGCT	21	2	Cleavage	0	4.65	8.37	5.81	1
U21_9757		I	NAC	osa	1e-126	Transcription Factor	RNA Cellular Processes	9.28211	9.224	9.8239	8.05074	10.4889	5	8144812	GGCGGCGCACGTGACCTGCTTCTCCAACAACG	0.7221	(*0.2±0.21)	0.8256	(*0.11±0.22)	0.8177	(0.26±0.33)	21	hvu-miR164c	TGGAGAAGCAGGGCACGTGAA	21	3	Cleavage	0	0	1.49	1.29	1
U21_9757		I	NAC	osa	1e-126	Transcription Factor	RNA Cellular Processes	9.28211	9.224	9.8239	8.05074	10.4889	5	8144812	GGCGGCGCACGTGACCTGCTTCTCCAACAACG	0.7221	(*0.2±0.21)	0.8256	(*0.11±0.22)	0.8177	(0.26±0.33)	21	hvu-miR164b	TGGAGAAGCAGGGCACGGGCA	21	3	Cleavage	0	1.64	3.51	1.68	1
U21_9757		I	NAC	osa	1e-126	Transcription Factor	RNA Cellular Processes	9.28211	9.224	9.8239	8.05074	10.4889	5	8144812	GGCGGCGCACGTGACCTGCTTCTCCAACAACG	0.7221	(*0.2±0.21)	0.8256	(*0.11±0.22)	0.8177	(0.26±0.33)	21	hvu-miR164a	TGGAGAAGCAGGGCACGTGCA	21	2	Cleavage	0	308.09	530.04	295.7	1
U21_9757		I	NAC	osa	1e-126	Transcription Factor	RNA Cellular Processes	9.28211	9.224	9.8239	8.05074	10.4889	5	8144812	GGCGGCGCACGTGACCTGCTTCTCCAACAACG	0.7221	(*0.2±0.21)	0.8256	(*0.11±0.22)	0.8177	(0.26±0.33)	21	4842223	TGGAGAAGCAGGGCCCGTGCA	21	3	Cleavage	0	0	0.945	0.387	1
U21_9757		I	NAC	osa	1e-126	Transcription Factor	RNA Cellular Processes	9.28211	9.224	9.8239	8.05074	10.4889	5	8144812	GGCGGCGCACGTGACCTGCTTCTCCAACAACG	0.7221	(*0.2±0.21)	0.8256	(*0.11±0.22)	0.8177	(0.26±0.33)	21	4842208	TGGAGAAGCAGGGCATGTGCA	21	2.5	Cleavage	0	0.1369	0.675	0.258	1
U21_9757		I	NAC	osa	1e-126	Transcription Factor	RNA Cellular Processes	9.28211	9.224	9.8239	8.05074	10.4889	5	8144812	GGCGGCGCACGTGACCTGCTTCTCCAACAACG	0.7221	(*0.2±0.21)	0.8256	(*0.11±0.22)	0.8177	(0.26±0.33)	21	4842191	TGGAGAAGCAGGGCACGTTTTT	22	5	Cleavage	0	0.2737	0.27	0.6451	1
U21_9757		I	NAC	osa	1e-126	Transcription Factor	RNA Cellular Processes	9.28211	9.224	9.8239	8.05074	10.4889	5	8144812	GGCGGCGCACGTGACCTGCTTCTCCAACAACG	0.7221	(*0.2±0.21)	0.8256	(*0.11±0.22)	0.8177	(0.26±0.33)	21	4842188	TGGAGAAGCAGGGCACGTTCA	21	3	Cleavage	0	0.1369	0.405	0.5161	1
U21_9757		I	NAC	osa	1e-126	Transcription Factor	RNA Cellular Processes	9.28211	9.224	9.8239	8.05074	10.4889	5	8144812	GGCGGCGCACGTGACCTGCTTCTCCAACAACG	0.7221	(*0.2±0.21)	0.8256	(*0.11±0.22)	0.8177	(0.26±0.33)	21	4842178	TGGAGAAGCAGGGCACGTGGA	21	3	Cleavage	0	0.4106	0.405	0.5161	1
U21_9757		I	NAC	osa	1e-126	Transcription Factor	RNA Cellular Processes	9.28211	9.224	9.8239	8.05074	10.4889	5	8144812	GGCGGCGCACGTGACCTGCTTCTCCAACAACG	0.7221	(*0.2±0.21)	0.8256	(*0.11±0.22)	0.8177	(0.26±0.33)	21	4842174	TGGAGAAGCAGGGCACGTGCC	21	2	Cleavage	0	0.9581	2.5651	0.387	1
U21_9757		I	NAC	osa	1e-126	Transcription Factor	RNA Cellular Processes	9.28211	9.224	9.8239	8.05074	10.4889	5	8144812	GGCGGCGCACGTGACCTGCTTCTCCAACAACG	0.7221	(*0.2±0.21)	0.8256	(*0.11±0.22)	0.8177	(0.26±0.33)	21	4842169	TGGAGAAGCAGGGCACGTGCAT	22	3	Cleavage	0	0.8212	1.0801	0.6451	1
U21_9757		I	NAC	osa	1e-126	Transcription Factor	RNA Cellular Processes	9.28211	9.224	9.8239	8.05074	10.4889	5	8144812	GGCGGCGCACGTGACCTGCTTCTCCAACAACG	0.7221	(*0.2±0.21)	0.8256	(*0.11±0.22)	0.8177	(0.26±0.33)	21	4842163	TGGAGAAGCAGGGCACGTGCAA	22	3	Cleavage	0	1.3687	1.2151	0.387	1
U21_9757		I	NAC	osa	1e-126	Transcription Factor	RNA Cellular Processes	9.28211	9.224	9.8239	8.05074	10.4889	5	8144812	GGCGGCGCACGTGACCTGCTTCTCCAACAACG	0.7221	(*0.2±0.21)	0.8256	(*0.11±0.22)	0.8177	(0.26±0.33)	21	4842161	TGGAGAAGCAGGGCACGTGC	20	1	Cleavage	0	0.5475	2.2951	1.2902	1
U21_9757		I	NAC	osa	1e-126	Transcription Factor	RNA Cellular Processes	9.28211	9.224	9.8239	8.05074	10.4889	5	8144812	GGCGGCGCACGTGACCTGCTTCTCCAACAACG	0.7221	(*0.2±0.21)	0.8256	(*0.11±0.22)	0.8177	(0.26±0.33)	21	4842159	TGGAGAAGCAGGGCACGTG	19	1	Cleavage	0	0.5475	1.0801	0.258	1
U21_9757		I	NAC	osa	1e-126	Transcription Factor	RNA Cellular Processes	9.28211	9.224	9.8239	8.05074	10.4889	5	8144812	GGCGGCGCACGTGACCTGCTTCTCCAACAACG	0.7221	(*0.2±0.21)	0.8256	(*0.11±0.22)	0.8177	(0.26±0.33)	21	4842140	TGGAGAAGCAGGGCACGCGCA	21	3	Cleavage	0	1.5055	2.0251	0.7741	1
U21_9757		I	NAC	osa	1e-126	Transcription Factor	RNA Cellular Processes	9.28211	9.224	9.8239	8.05074	10.4889	5	8144812	GGCGGCGCACGTGACCTGCTTCTCCAACAACG	0.7221	(*0.2±0.21)	0.8256	(*0.11±0.22)	0.8177	(0.26±0.33)	21	4842137	TGGAGAAGCAGGGCACGAGCA	21	3	Cleavage	0	1.0949	0.945	0.7741	1
U21_9757		I	NAC	osa	1e-126	Transcription Factor	RNA Cellular Processes	9.28211	9.224	9.8239	8.05074	10.4889	5	8144812	GGCGGCGCACGTGACCTGCTTCTCCAACAACG	0.7221	(*0.2±0.21)	0.8256	(*0.11±0.22)	0.8177	(0.26±0.33)	21	4842119	TGGAGAAGCAGGGCAAGTGCA	21	3	Cleavage	0	0.8212	0.405	0.7741	1
U21_9757		I	NAC	osa	1e-126	Transcription Factor	RNA Cellular Processes	9.28211	9.224	9.8239	8.05074	10.4889	5	8144812	GGCGGCGCACGTGACCTGCTTCTCCAACAACG	0.7221	(*0.2±0.21)	0.8256	(*0.11±0.22)	0.8177	(0.26±0.33)	21	4842109	TGGAGAAGCAGGGAACGTGCA	21	3	Cleavage	0	0.6843	0.945	1.0321	1
U21_9757		I	NAC	osa	1e-126	Transcription Factor	RNA Cellular Processes	9.28211	9.224	9.8239	8.05074	10.4889	5	8144812	GGCGGCGCACGTGACCTGCTTCTCCAACAACG	0.7221	(*0.2±0.21)	0.8256	(*0.11±0.22)	0.8177	(0.26±0.33)	21	4842097	TGGAGAAGCAGGCCACGTGCA	21	2	Cleavage	0	0.6843	0.81	0.6451	1
U21_9757		I	NAC	osa	1e-126	Transcription Factor	RNA Cellular Processes	9.28211	9.224	9.8239	8.05074	10.4889	5	8144812	GGCGGCGCACGTGACCTGCTTCTCCAACAACG	0.7221	(*0.2±0.21)	0.8256	(*0.11±0.22)	0.8177	(0.26±0.33)	21	3694683	GGAGAAGCAGGGCACGTGCA	20	2	Cleavage	1	1.5055	1.0801	0.5161	1
U21_11167		III	NPH1-2	osa	0	Receptor	Signalling	8.77822	8.69321	7.85079	7.95779	8.10385	6	7579517	TGTTTTCTTTTTCTGTTCGTACTCGTAGTTAG	0.7549	(*0.24±0.22)	1.7172	(*0.14±0.22)	0.2133	(0.37±0.34)	26	5003246	TTACGAGTTCTATCAGGTAAAG	22	5	Translation	-2	1.2318	0.945	1.1611	1
U21_11167		III	NPH1-2	osa	0	Receptor	Signalling	8.77822	8.69321	7.85079	7.95779	8.10385	6	7579517	TGTTTTCTTTTTCTGTTCGTACTCGTAGTTAG	0.7549	(*0.24±0.22)	1.7172	(*0.14±0.22)	0.2133	(0.37±0.34)	26	5003245	TTACGAGTTCTATCAGGTAAA	21	5	Translation	-2	0.4106	0	0.9031	1
U21_11167		III	NPH1-2	osa	0	Receptor	Signalling	8.77822	8.69321	7.85079	7.95779	8.10385	6	7579517	TGTTTTCTTTTTCTGTTCGTACTCGTAGTTAG	0.7549	(*0.24±0.22)	1.7172	(*0.14±0.22)	0.2133	(0.37±0.34)	26	4269731	TACGAGTTCTATCAGGTAAAG	21	4.5	Translation	-1	2.1899	1.3501	2.4513	1
U21_11167		III	NPH1-2	osa	0	Receptor	Signalling	8.77822	8.69321	7.85079	7.95779	8.10385	6	7579517	TGTTTTCTTTTTCTGTTCGTACTCGTAGTTAG	0.7549	(*0.24±0.22)	1.7172	(*0.14±0.22)	0.2133	(0.37±0.34)	26	4269730	TACGAGTTCTATCAGGTAAA	20	4.5	Translation	-1	1.3687	0.945	0.9031	1
U21_11167		III	NPH1-2	osa	0	Receptor	Signalling	8.77822	8.69321	7.85079	7.95779	8.10385	6	7579517	TGTTTTCTTTTTCTGTTCGTACTCGTAGTTAG	0.7549	(*0.24±0.22)	1.7172	(*0.14±0.22)	0.2133	(0.37±0.34)	26	4266573	TACGAATACGAACCGTGAAAG	21	4	Cleavage	-1	3.0111	3.2402	4.5155	1
U21_11167		III	NPH1-2	osa	0	Receptor	Signalling	8.77822	8.69321	7.85079	7.95779	8.10385	6	7579517	TGTTTTCTTTTTCTGTTCGTACTCGTAGTTAG	0.7549	(*0.24±0.22)	1.7172	(*0.14±0.22)	0.2133	(0.37±0.34)	26	4266571	TACGAATACGAACCGTGAAA	20	4	Cleavage	-1	4.106	4.4552	9.1601	2
U21_11167		III	NPH1-2	osa	0	Receptor	Signalling	8.77822	8.69321	7.85079	7.95779	8.10385	6	7579517	TGTTTTCTTTTTCTGTTCGTACTCGTAGTTAG	0.7549	(*0.24±0.22)	1.7172	(*0.14±0.22)	0.2133	(0.37±0.34)	26	4266570	TACGAATACGAACCGTGAA	19	4	Cleavage	-1	6.2959	6.3453	8.7731	1
U21_11167		III	NPH1-2	osa	0	Receptor	Signalling	8.77822	8.69321	7.85079	7.95779	8.10385	6	7579517	TGTTTTCTTTTTCTGTTCGTACTCGTAGTTAG	0.7549	(*0.24±0.22)	1.7172	(*0.14±0.22)	0.2133	(0.37±0.34)	26	3934439	GTACGAATACGAACCGTGAAAG	22	5	Cleavage	-2	0.6843	1.3501	1.8062	1
U21_11167		III	NPH1-2	osa	0	Receptor	Signalling	8.77822	8.69321	7.85079	7.95779	8.10385	6	7579517	TGTTTTCTTTTTCTGTTCGTACTCGTAGTTAG	0.7549	(*0.24±0.22)	1.7172	(*0.14±0.22)	0.2133	(0.37±0.34)	26	3934438	GTACGAATACGAACCGTGAAA	21	5	Cleavage	-2	1.2318	2.2951	3.3544	1
U21_11167		III	NPH1-2	osa	0	Receptor	Signalling	8.77822	8.69321	7.85079	7.95779	8.10385	6	7579517	TGTTTTCTTTTTCTGTTCGTACTCGTAGTTAG	0.7549	(*0.24±0.22)	1.7172	(*0.14±0.22)	0.2133	(0.37±0.34)	26	3934437	GTACGAATACGAACCGTGAA	20	5	Cleavage	-2	3.2848	2.0251	4.9026	1
U21_11167		III	NPH1-2	osa	0	Receptor	Signalling	8.77822	8.69321	7.85079	7.95779	8.10385	6	7579517	TGTTTTCTTTTTCTGTTCGTACTCGTAGTTAG	0.7549	(*0.24±0.22)	1.7172	(*0.14±0.22)	0.2133	(0.37±0.34)	26	3934436	GTACGAATACGAACCGTGA	19	5	Cleavage	-2	1.9162	2.1601	3.0964	1
U21_11167		III	NPH1-2	osa	0	Receptor	Signalling	8.77822	8.69321	7.85079	7.95779	8.10385	6	7579517	TGTTTTCTTTTTCTGTTCGTACTCGTAGTTAG	0.7549	(*0.24±0.22)	1.7172	(*0.14±0.22)	0.2133	(0.37±0.34)	26	3189617	GAATACGAACCGTGAAAGC	19	5	Translation	2	0.6843	0.81	0.5161	1
U21_11167		III	NPH1-2	osa	0	Receptor	Signalling	8.77822	8.69321	7.85079	7.95779	8.10385	6	7579517	TGTTTTCTTTTTCTGTTCGTACTCGTAGTTAG	0.7549	(*0.24±0.22)	1.7172	(*0.14±0.22)	0.2133	(0.37±0.34)	26	2742526	CGAGTTCTATCAGGTAAAG	19	5	Translation	1	1.3687	0.81	2.4513	1
U21_11167		III	NPH1-2	osa	0	Receptor	Signalling	8.77822	8.69321	7.85079	7.95779	8.10385	6	7579517	TGTTTTCTTTTTCTGTTCGTACTCGTAGTTAG	0.7549	(*0.24±0.22)	1.7172	(*0.14±0.22)	0.2133	(0.37±0.34)	26	2696292	CGAATACGAACCGTGAAAGC	20	5	Cleavage	1	0.2737	1.0801	0.6451	1
U21_11167		III	NPH1-2	osa	0	Receptor	Signalling	8.77822	8.69321	7.85079	7.95779	8.10385	6	7579517	TGTTTTCTTTTTCTGTTCGTACTCGTAGTTAG	0.7549	(*0.24±0.22)	1.7172	(*0.14±0.22)	0.2133	(0.37±0.34)	26	2696291	CGAATACGAACCGTGAAAG	19	4	Cleavage	1	2.053	1.7551	2.3223	1
U21_11167		III	NPH1-2	osa	0	Receptor	Signalling	8.77822	8.69321	7.85079	7.95779	8.10385	6	7579517	TGTTTTCTTTTTCTGTTCGTACTCGTAGTTAG	0.7549	(*0.24±0.22)	1.7172	(*0.14±0.22)	0.2133	(0.37±0.34)	26	2154394	ATTACGAGTTCTATCAGGTAAAG	23	5	Translation	-3	0.8212	1.0801	1.1611	1
U21_11167		III	NPH1-2	osa	0	Receptor	Signalling	8.77822	8.69321	7.85079	7.95779	8.10385	6	7579517	TGTTTTCTTTTTCTGTTCGTACTCGTAGTTAG	0.7549	(*0.24±0.22)	1.7172	(*0.14±0.22)	0.2133	(0.37±0.34)	26	2154393	ATTACGAGTTCTATCAGGTAAA	22	5	Translation	-3	1.2318	0.405	0.5161	1
U21_11167		III	NPH1-2	osa	0	Receptor	Signalling	8.77822	8.69321	7.85079	7.95779	8.10385	6	7579517	TGTTTTCTTTTTCTGTTCGTACTCGTAGTTAG	0.7549	(*0.24±0.22)	1.7172	(*0.14±0.22)	0.2133	(0.37±0.34)	26	1631427	AGTACGAATACGAACCGTGAAAG	23	5	Cleavage	-3	1.9162	2.5651	4.3865	1
U21_11167		III	NPH1-2	osa	0	Receptor	Signalling	8.77822	8.69321	7.85079	7.95779	8.10385	6	7579517	TGTTTTCTTTTTCTGTTCGTACTCGTAGTTAG	0.7549	(*0.24±0.22)	1.7172	(*0.14±0.22)	0.2133	(0.37±0.34)	26	1631425	AGTACGAATACGAACCGTGAAA	22	5	Cleavage	-3	4.9272	6.4803	8.644	1
U21_11167		III	NPH1-2	osa	0	Receptor	Signalling	8.77822	8.69321	7.85079	7.95779	8.10385	6	7579517	TGTTTTCTTTTTCTGTTCGTACTCGTAGTTAG	0.7549	(*0.24±0.22)	1.7172	(*0.14±0.22)	0.2133	(0.37±0.34)	26	1631424	AGTACGAATACGAACCGTGAA	21	5	Cleavage	-3	8.2121	8.6405	11.3534	1
U21_11167		III	NPH1-2	osa	0	Receptor	Signalling	8.77822	8.69321	7.85079	7.95779	8.10385	6	7579517	TGTTTTCTTTTTCTGTTCGTACTCGTAGTTAG	0.7549	(*0.24±0.22)	1.7172	(*0.14±0.22)	0.2133	(0.37±0.34)	26	1631423	AGTACGAATACGAACCGTGA	20	5	Cleavage	-3	3.9692	6.0753	8.515	1
U21_11167		III	NPH1-2	osa	0	Receptor	Signalling	8.77822	8.69321	7.85079	7.95779	8.10385	6	7579517	TGTTTTCTTTTTCTGTTCGTACTCGTAGTTAG	0.7549	(*0.24±0.22)	1.7172	(*0.14±0.22)	0.2133	(0.37±0.34)	26	964290	ACGAGTTCTATCAGGTAAAG	20	5	Translation	0	2.4636	2.1601	1.9352	1
U21_11167		III	NPH1-2	osa	0	Receptor	Signalling	8.77822	8.69321	7.85079	7.95779	8.10385	6	7579517	TGTTTTCTTTTTCTGTTCGTACTCGTAGTTAG	0.7549	(*0.24±0.22)	1.7172	(*0.14±0.22)	0.2133	(0.37±0.34)	26	964289	ACGAGTTCTATCAGGTAAA	19	5	Translation	0	0.9581	1.2151	1.1611	1
U21_11167		III	NPH1-2	osa	0	Receptor	Signalling	8.77822	8.69321	7.85079	7.95779	8.10385	6	7579517	TGTTTTCTTTTTCTGTTCGTACTCGTAGTTAG	0.7549	(*0.24±0.22)	1.7172	(*0.14±0.22)	0.2133	(0.37±0.34)	26	940661	ACGAATACGAACCGTGAAAGC	21	5	Cleavage	0	1.3687	1.2151	1.0321	1
U21_11167		III	NPH1-2	osa	0	Receptor	Signalling	8.77822	8.69321	7.85079	7.95779	8.10385	6	7579517	TGTTTTCTTTTTCTGTTCGTACTCGTAGTTAG	0.7549	(*0.24±0.22)	1.7172	(*0.14±0.22)	0.2133	(0.37±0.34)	26	940660	ACGAATACGAACCGTGAAAG	20	4	Cleavage	0	1.2318	2.9702	2.1933	1
U21_11167		III	NPH1-2	osa	0	Receptor	Signalling	8.77822	8.69321	7.85079	7.95779	8.10385	6	7579517	TGTTTTCTTTTTCTGTTCGTACTCGTAGTTAG	0.7549	(*0.24±0.22)	1.7172	(*0.14±0.22)	0.2133	(0.37±0.34)	26	940658	ACGAATACGAACCGTGAAA	19	4	Cleavage	0	1.0949	1.7551	3.0964	2
U21_38197		III	Oxysterol-binding protein	osa	8e-97	Membrane Binding	Subcellular Function	#N/A	#N/A	#N/A	#N/A	#N/A	1	6343487	ATACAAGAGATTTTTTGTCTGTAGAATCTCTA	0	(0±0)	0.1321	(*0.06±0.03)	0	(0±0)	14	5240516	TTTCTACAGTCCGACGATC	19	5	Translation	-1	2.4636	0	0	1
U21_38197		III	Oxysterol-binding protein	osa	8e-97	Membrane Binding	Subcellular Function	#N/A	#N/A	#N/A	#N/A	#N/A	1	6343487	ATACAAGAGATTTTTTGTCTGTAGAATCTCTA	0	(0±0)	0.1321	(*0.06±0.03)	0	(0±0)	14	5096246	TTCTACAGTCCGGACAATC	19	5	Translation	0	1.5055	0.54	0	1
U21_38197		III	Oxysterol-binding protein	osa	8e-97	Membrane Binding	Subcellular Function	#N/A	#N/A	#N/A	#N/A	#N/A	1	6343487	ATACAAGAGATTTTTTGTCTGTAGAATCTCTA	0	(0±0)	0.1321	(*0.06±0.03)	0	(0±0)	14	5096149	TTCTACAGTCCGACGAATC	19	5	Translation	0	4.9272	1.7551	1.0321	1
U21_38197		III	Oxysterol-binding protein	osa	8e-97	Membrane Binding	Subcellular Function	#N/A	#N/A	#N/A	#N/A	#N/A	1	6343487	ATACAAGAGATTTTTTGTCTGTAGAATCTCTA	0	(0±0)	0.1321	(*0.06±0.03)	0	(0±0)	14	4114557	GTTCTACAGTCGACGGATC	19	4	Translation	-1	2.053	1.4851	0.387	1
U21_38197		III	Oxysterol-binding protein	osa	8e-97	Membrane Binding	Subcellular Function	#N/A	#N/A	#N/A	#N/A	#N/A	1	6343487	ATACAAGAGATTTTTTGTCTGTAGAATCTCTA	0	(0±0)	0.1321	(*0.06±0.03)	0	(0±0)	14	4114464	GTTCTACAGTCCGACTATC	19	5	Translation	-1	1.9162	1.6201	0.6451	1
U21_38197		III	Oxysterol-binding protein	osa	8e-97	Membrane Binding	Subcellular Function	#N/A	#N/A	#N/A	#N/A	#N/A	1	6343487	ATACAAGAGATTTTTTGTCTGTAGAATCTCTA	0	(0±0)	0.1321	(*0.06±0.03)	0	(0±0)	14	4114431	GTTCTACAGTCCGACGATT	19	5	Translation	-1	0.8212	0.945	0	1
U21_38197		III	Oxysterol-binding protein	osa	8e-97	Membrane Binding	Subcellular Function	#N/A	#N/A	#N/A	#N/A	#N/A	1	6343487	ATACAAGAGATTTTTTGTCTGTAGAATCTCTA	0	(0±0)	0.1321	(*0.06±0.03)	0	(0±0)	14	4114413	GTTCTACAGTCCGACCATC	19	5	Translation	-1	0.8212	0.27	0.129	1
U21_38197		III	Oxysterol-binding protein	osa	8e-97	Membrane Binding	Subcellular Function	#N/A	#N/A	#N/A	#N/A	#N/A	1	6343487	ATACAAGAGATTTTTTGTCTGTAGAATCTCTA	0	(0±0)	0.1321	(*0.06±0.03)	0	(0±0)	14	4114400	GTTCTACAGTCCGACAATC	19	4	Translation	-1	21.4883	8.5054	3.9995	1
U21_38197		III	Oxysterol-binding protein	osa	8e-97	Membrane Binding	Subcellular Function	#N/A	#N/A	#N/A	#N/A	#N/A	1	6343487	ATACAAGAGATTTTTTGTCTGTAGAATCTCTA	0	(0±0)	0.1321	(*0.06±0.03)	0	(0±0)	14	4114369	GTTCTACAGTCCAACGATC	19	4	Translation	-1	1.7793	0.81	0.129	1
U21_38197		III	Oxysterol-binding protein	osa	8e-97	Membrane Binding	Subcellular Function	#N/A	#N/A	#N/A	#N/A	#N/A	1	6343487	ATACAAGAGATTTTTTGTCTGTAGAATCTCTA	0	(0±0)	0.1321	(*0.06±0.03)	0	(0±0)	14	2184897	ATTCTACAGTCCGACAATC	19	3.5	Translation	-1	0.6843	0.405	0.129	1
U21_38197		III	Oxysterol-binding protein	osa	8e-97	Membrane Binding	Subcellular Function	#N/A	#N/A	#N/A	#N/A	#N/A	1	6343487	ATACAAGAGATTTTTTGTCTGTAGAATCTCTA	0	(0±0)	0.1321	(*0.06±0.03)	0	(0±0)	14	1697545	AGTTCTACAGTCGGACGATC	20	5	Translation	-2	1.9162	0.135	1.0321	1
U21_38197		III	Oxysterol-binding protein	osa	8e-97	Membrane Binding	Subcellular Function	#N/A	#N/A	#N/A	#N/A	#N/A	1	6343487	ATACAAGAGATTTTTTGTCTGTAGAATCTCTA	0	(0±0)	0.1321	(*0.06±0.03)	0	(0±0)	14	1697446	AGTTCTACAGTCCGACAATC	20	5	Translation	-2	36.1331	12.4207	5.4187	1
U21_38197		III	Oxysterol-binding protein	osa	8e-97	Membrane Binding	Subcellular Function	#N/A	#N/A	#N/A	#N/A	#N/A	1	6343487	ATACAAGAGATTTTTTGTCTGTAGAATCTCTA	0	(0±0)	0.1321	(*0.06±0.03)	0	(0±0)	14	1697425	AGTTCTACAGTCCAACGATC	20	5	Translation	-2	7.5277	2.1601	1.0321	1
U21_38197		III	Oxysterol-binding protein	osa	8e-97	Membrane Binding	Subcellular Function	#N/A	#N/A	#N/A	#N/A	#N/A	1	6343487	ATACAAGAGATTTTTTGTCTGTAGAATCTCTA	0	(0±0)	0.1321	(*0.06±0.03)	0	(0±0)	14	707637	AATTCTACAGTCCGACAATC	20	4.5	Translation	-2	0.8212	0	0.258	1
U21_546		III	PAB	ath	0	RNA Binding	RNA Cellular Processes	11.9894	12.5173	12.5568	11.745	12.3527	19	4880547	TTGGCCAATCCAAAGGCTTTGGATTTGTCCAG	0.7877	(0.39±0.91)	1.519	(*0.24±0.58)	1.2088	(0.48±0.92)	7	3122639	GAAATCAAAGTCTTTGGGTT	20	3.5	Cleavage	0	0.6843	0.135	0.6451	1
U21_546		III	PAB	ath	0	RNA Binding	RNA Cellular Processes	11.9894	12.5173	12.5568	11.745	12.3527	19	4880547	TTGGCCAATCCAAAGGCTTTGGATTTGTCCAG	0.7877	(0.39±0.91)	1.519	(*0.24±0.58)	1.2088	(0.48±0.92)	7	3122638	GAAATCAAAGTCTTTGGGT	19	3.5	Cleavage	0	0.5475	0.405	0.258	1
U21_546		III	PAB	ath	0	RNA Binding	RNA Cellular Processes	11.9894	12.5173	12.5568	11.745	12.3527	19	4880547	TTGGCCAATCCAAAGGCTTTGGATTTGTCCAG	0.7877	(0.39±0.91)	1.519	(*0.24±0.58)	1.2088	(0.48±0.92)	7	1894136	ATCAAAGTCTTTGGGTTCC	19	4.5	Cleavage	3	0.1369	0.81	0.5161	1
U21_546		III	PAB	ath	0	RNA Binding	RNA Cellular Processes	11.9894	12.5173	12.5568	11.745	12.3527	19	4880547	TTGGCCAATCCAAAGGCTTTGGATTTGTCCAG	0.7877	(0.39±0.91)	1.519	(*0.24±0.58)	1.2088	(0.48±0.92)	7	1154929	AGAAATCAAAGTCTTTGGG	19	4.5	Cleavage	-1	0.1369	0.405	0.5161	1
U21_546		III	PAB	ath	0	RNA Binding	RNA Cellular Processes	11.9894	12.5173	12.5568	11.745	12.3527	19	4880547	TTGGCCAATCCAAAGGCTTTGGATTTGTCCAG	0.7877	(0.39±0.91)	1.519	(*0.24±0.58)	1.2088	(0.48±0.92)	7	626309	AATCAAAGTCTTTGGGTTCC	20	5	Cleavage	2	1.2318	0	0.7741	1
U21_546		III	PAB	ath	0	RNA Binding	RNA Cellular Processes	11.9894	12.5173	12.5568	11.745	12.3527	19	4880547	TTGGCCAATCCAAAGGCTTTGGATTTGTCCAG	0.7877	(0.39±0.91)	1.519	(*0.24±0.58)	1.2088	(0.48±0.92)	7	626308	AATCAAAGTCTTTGGGTTC	19	4	Cleavage	2	0.6843	0.81	0.5161	1
U21_546		III	PAB	ath	0	RNA Binding	RNA Cellular Processes	11.9894	12.5173	12.5568	11.745	12.3527	19	4880547	TTGGCCAATCCAAAGGCTTTGGATTTGTCCAG	0.7877	(0.39±0.91)	1.519	(*0.24±0.58)	1.2088	(0.48±0.92)	7	234442	AAATCAAAGTCTTTGGGTT	19	3	Cleavage	1	1.2318	0.81	1.5482	1
U21_52935		III	PDI (Protein disulfide-isomerase)	tae	3e-40	Oxidoreductase	Protein Cellular Processes	#N/A	#N/A	#N/A	#N/A	#N/A	9	6765936	AGAGATGTCAAGTTCCTAATTGGTGACATTGA	5.9735	(2.72±3.91)	15.3886	(*4.96±4.25)	12.9052	(5.15±4.41)	5	2821641	CGGCAATGAGGAACTAAAC	19	5	Cleavage	1	0.4106	0.54	0.258	1
U21_52935		III	PDI (Protein disulfide-isomerase)	tae	3e-40	Oxidoreductase	Protein Cellular Processes	#N/A	#N/A	#N/A	#N/A	#N/A	9	6765936	AGAGATGTCAAGTTCCTAATTGGTGACATTGA	5.9735	(2.72±3.91)	15.3886	(*4.96±4.25)	12.9052	(5.15±4.41)	5	2558757	CCACCAATAGGGAACGTGAG	20	4.5	Translation	0	0.1369	0.405	1.6772	1
U21_52935		III	PDI (Protein disulfide-isomerase)	tae	3e-40	Oxidoreductase	Protein Cellular Processes	#N/A	#N/A	#N/A	#N/A	#N/A	9	6765936	AGAGATGTCAAGTTCCTAATTGGTGACATTGA	5.9735	(2.72±3.91)	15.3886	(*4.96±4.25)	12.9052	(5.15±4.41)	5	2558756	CCACCAATAGGGAACGTGA	19	3.5	Translation	0	0.1369	0.27	1.0321	1
U21_52935		III	PDI (Protein disulfide-isomerase)	tae	3e-40	Oxidoreductase	Protein Cellular Processes	#N/A	#N/A	#N/A	#N/A	#N/A	9	6765936	AGAGATGTCAAGTTCCTAATTGGTGACATTGA	5.9735	(2.72±3.91)	15.3886	(*4.96±4.25)	12.9052	(5.15±4.41)	5	2372751	CACCAATAGGGAACGTGAGC	20	4.5	Cleavage	1	0.4106	0.945	1.2902	1
U21_52935		III	PDI (Protein disulfide-isomerase)	tae	3e-40	Oxidoreductase	Protein Cellular Processes	#N/A	#N/A	#N/A	#N/A	#N/A	9	6765936	AGAGATGTCAAGTTCCTAATTGGTGACATTGA	5.9735	(2.72±3.91)	15.3886	(*4.96±4.25)	12.9052	(5.15±4.41)	5	2372749	CACCAATAGGGAACGTGAG	19	3.5	Cleavage	1	0.1369	0.945	1.4192	1
U21_34689		III	Peroxisomal membrane protein	osa	1e-78	Membrane Binding	Subcellular Function	#N/A	#N/A	#N/A	#N/A	#N/A	3	8604369	TCACGGCTGCTGCAATTTACACCGTTGCTGAC	0.2954	(*0.14±0.07)	0	(0.07±0.05)	0	(0±0)	13	4903026	TGGTGTGAATTGCAGAATCCCG	22	5	Cleavage	2	5.0641	5.8053	8.386	1
U21_34689		III	Peroxisomal membrane protein	osa	1e-78	Membrane Binding	Subcellular Function	#N/A	#N/A	#N/A	#N/A	#N/A	3	8604369	TCACGGCTGCTGCAATTTACACCGTTGCTGAC	0.2954	(*0.14±0.07)	0	(0.07±0.05)	0	(0±0)	13	4903023	TGGTGTGAATTGCAGAATCCC	21	4	Cleavage	2	3.6954	5.6703	9.6762	1
U21_34689		III	Peroxisomal membrane protein	osa	1e-78	Membrane Binding	Subcellular Function	#N/A	#N/A	#N/A	#N/A	#N/A	3	8604369	TCACGGCTGCTGCAATTTACACCGTTGCTGAC	0.2954	(*0.14±0.07)	0	(0.07±0.05)	0	(0±0)	13	4903017	TGGTGTGAATTGCAGAATCC	20	3	Cleavage	2	3.6954	4.8603	7.999	1
U21_34689		III	Peroxisomal membrane protein	osa	1e-78	Membrane Binding	Subcellular Function	#N/A	#N/A	#N/A	#N/A	#N/A	3	8604369	TCACGGCTGCTGCAATTTACACCGTTGCTGAC	0.2954	(*0.14±0.07)	0	(0.07±0.05)	0	(0±0)	13	4903013	TGGTGTGAATTGCAGAATC	19	3	Cleavage	2	3.5586	5.8053	6.1928	1
U21_34689		III	Peroxisomal membrane protein	osa	1e-78	Membrane Binding	Subcellular Function	#N/A	#N/A	#N/A	#N/A	#N/A	3	8604369	TCACGGCTGCTGCAATTTACACCGTTGCTGAC	0.2954	(*0.14±0.07)	0	(0.07±0.05)	0	(0±0)	13	3899834	GGTGTGAATTGCAGAATCCCG	21	4.5	Cleavage	3	2.1899	2.0251	2.0643	1
U21_34689		III	Peroxisomal membrane protein	osa	1e-78	Membrane Binding	Subcellular Function	#N/A	#N/A	#N/A	#N/A	#N/A	3	8604369	TCACGGCTGCTGCAATTTACACCGTTGCTGAC	0.2954	(*0.14±0.07)	0	(0.07±0.05)	0	(0±0)	13	3899828	GGTGTGAATTGCAGAATCCC	20	3.5	Cleavage	3	0.9581	1.6201	1.6772	1
U21_34689		III	Peroxisomal membrane protein	osa	1e-78	Membrane Binding	Subcellular Function	#N/A	#N/A	#N/A	#N/A	#N/A	3	8604369	TCACGGCTGCTGCAATTTACACCGTTGCTGAC	0.2954	(*0.14±0.07)	0	(0.07±0.05)	0	(0±0)	13	3899826	GGTGTGAATTGCAGAATCC	19	2.5	Cleavage	3	0.5475	1.3501	1.4192	1
U21_34689		III	Peroxisomal membrane protein	osa	1e-78	Membrane Binding	Subcellular Function	#N/A	#N/A	#N/A	#N/A	#N/A	3	8604369	TCACGGCTGCTGCAATTTACACCGTTGCTGAC	0.2954	(*0.14±0.07)	0	(0.07±0.05)	0	(0±0)	13	3034435	CTGGTGTGAATTGCAGAATCCC	22	5	Cleavage	1	1.3687	2.9702	4.7736	1
U21_34689		III	Peroxisomal membrane protein	osa	1e-78	Membrane Binding	Subcellular Function	#N/A	#N/A	#N/A	#N/A	#N/A	3	8604369	TCACGGCTGCTGCAATTTACACCGTTGCTGAC	0.2954	(*0.14±0.07)	0	(0.07±0.05)	0	(0±0)	13	3034433	CTGGTGTGAATTGCAGAATCC	21	4	Cleavage	1	3.148	2.5651	6.1928	1
U21_34689		III	Peroxisomal membrane protein	osa	1e-78	Membrane Binding	Subcellular Function	#N/A	#N/A	#N/A	#N/A	#N/A	3	8604369	TCACGGCTGCTGCAATTTACACCGTTGCTGAC	0.2954	(*0.14±0.07)	0	(0.07±0.05)	0	(0±0)	13	3034431	CTGGTGTGAATTGCAGAATC	20	4	Cleavage	1	3.148	2.4301	4.6446	1
U21_34689		III	Peroxisomal membrane protein	osa	1e-78	Membrane Binding	Subcellular Function	#N/A	#N/A	#N/A	#N/A	#N/A	3	8604369	TCACGGCTGCTGCAATTTACACCGTTGCTGAC	0.2954	(*0.14±0.07)	0	(0.07±0.05)	0	(0±0)	13	3034429	CTGGTGTGAATTGCAGAAT	19	4	Cleavage	1	4.9272	4.7252	8.128	1
U21_34689		III	Peroxisomal membrane protein	osa	1e-78	Membrane Binding	Subcellular Function	#N/A	#N/A	#N/A	#N/A	#N/A	3	8604369	TCACGGCTGCTGCAATTTACACCGTTGCTGAC	0.2954	(*0.14±0.07)	0	(0.07±0.05)	0	(0±0)	13	2669210	CCTGGTGTGAATTGCAGAA	19	4.5	Cleavage	0	3.5586	3.6452	4.2575	1
U21_34689		III	Peroxisomal membrane protein	osa	1e-78	Membrane Binding	Subcellular Function	#N/A	#N/A	#N/A	#N/A	#N/A	3	8604369	TCACGGCTGCTGCAATTTACACCGTTGCTGAC	0.2954	(*0.14±0.07)	0	(0.07±0.05)	0	(0±0)	13	2084291	ATGGAGGAGATTGCAGAAGCC	21	5	Cleavage	1	2.3268	3.2402	2.5803	1
U21_6135	B	I	PGLCT (Plastidic Glc Translocator)	ath	9e-40	Transporter	Energy Mobilization	11.3123	11.5319	11.8424	11.6646	11.9468	9	3803413	GCTTTTATGTAGTTCCCGAAATAAGCGAGCCG	0.5251	(0.31±0.45)	8.3217	(*0.23±0.59)	8.4613	(*0.48±0.75)	1	3637982	GCTGATTTCGGAAACCACAT	20	3.5	Cleavage	0	0.4106	0.675	0.1	1
U21_11849		I	PINHEAD	osa	1e-159	Ribonuclease	RNA Cellular Processes	#N/A	#N/A	#N/A	#N/A	#N/A	5	2808559	AACAGTTCCCGAGCTGCACCAAGCACCAGATG	1.6411	(*0.23±0.22)	0.7595	(*0.09±0.09)	0.2489	(0.31±0.22)	35	hvu-miR168g	TCGCTTGGTGCAGGTCGGGAA	21	3.5	Cleavage	0	0.96	0.95	0.13	1
U21_11849		I	PINHEAD	osa	1e-159	Ribonuclease	RNA Cellular Processes	#N/A	#N/A	#N/A	#N/A	#N/A	5	2808559	AACAGTTCCCGAGCTGCACCAAGCACCAGATG	1.6411	(*0.23±0.22)	0.7595	(*0.09±0.09)	0.2489	(0.31±0.22)	35	hvu-miR168d	TCGCTTGGTGCAGATCGGGAT	21	4.5	Cleavage	0	6.98	23.49	23.22	1
U21_11849		I	PINHEAD	osa	1e-159	Ribonuclease	RNA Cellular Processes	#N/A	#N/A	#N/A	#N/A	#N/A	5	2808559	AACAGTTCCCGAGCTGCACCAAGCACCAGATG	1.6411	(*0.23±0.22)	0.7595	(*0.09±0.09)	0.2489	(0.31±0.22)	35	hvu-miR168b	TCGCTTGGTGCAGCTCGGGAC	21	3.5	Cleavage	0	8.62	27.14	11.74	1
U21_11849		I	PINHEAD	osa	1e-159	Ribonuclease	RNA Cellular Processes	#N/A	#N/A	#N/A	#N/A	#N/A	5	2808559	AACAGTTCCCGAGCTGCACCAAGCACCAGATG	1.6411	(*0.23±0.22)	0.7595	(*0.09±0.09)	0.2489	(0.31±0.22)	35	hvu-miR168a	TCGCTTGGTGCAGATCGGGAC	21	4.5	Cleavage	0	5891.89	16016.4	12430.8	1
U21_11849		I	PINHEAD	osa	1e-159	Ribonuclease	RNA Cellular Processes	#N/A	#N/A	#N/A	#N/A	#N/A	5	2808559	AACAGTTCCCGAGCTGCACCAAGCACCAGATG	1.6411	(*0.23±0.22)	0.7595	(*0.09±0.09)	0.2489	(0.31±0.22)	35	5152351	TTGCTTGGTGCAGATCGGGAC	21	3	Cleavage	0	2.4636	4.1852	3.6124	1
U21_11849		I	PINHEAD	osa	1e-159	Ribonuclease	RNA Cellular Processes	#N/A	#N/A	#N/A	#N/A	#N/A	5	2808559	AACAGTTCCCGAGCTGCACCAAGCACCAGATG	1.6411	(*0.23±0.22)	0.7595	(*0.09±0.09)	0.2489	(0.31±0.22)	35	4874680	TGGCTTGGTGCAGATCGGGAC	21	4.5	Cleavage	0	0.1369	1.2151	0.6451	1
U21_11849		I	PINHEAD	osa	1e-159	Ribonuclease	RNA Cellular Processes	#N/A	#N/A	#N/A	#N/A	#N/A	5	2808559	AACAGTTCCCGAGCTGCACCAAGCACCAGATG	1.6411	(*0.23±0.22)	0.7595	(*0.09±0.09)	0.2489	(0.31±0.22)	35	4592081	TCGTTTGGTGCAGATCGGGAC	21	5	Cleavage	0	0.8212	2.0251	2.1933	1
U21_11849		I	PINHEAD	osa	1e-159	Ribonuclease	RNA Cellular Processes	#N/A	#N/A	#N/A	#N/A	#N/A	5	2808559	AACAGTTCCCGAGCTGCACCAAGCACCAGATG	1.6411	(*0.23±0.22)	0.7595	(*0.09±0.09)	0.2489	(0.31±0.22)	35	4566233	TCGCTTGGTGTAGATCGGGAC	21	5	Cleavage	0	1.9162	5.2653	3.0964	1
U21_11849		I	PINHEAD	osa	1e-159	Ribonuclease	RNA Cellular Processes	#N/A	#N/A	#N/A	#N/A	#N/A	5	2808559	AACAGTTCCCGAGCTGCACCAAGCACCAGATG	1.6411	(*0.23±0.22)	0.7595	(*0.09±0.09)	0.2489	(0.31±0.22)	35	4566202	TCGCTTGGTGCGGATCGGGAC	21	5	Cleavage	0	2.1899	6.3453	4.2575	1
U21_11849		I	PINHEAD	osa	1e-159	Ribonuclease	RNA Cellular Processes	#N/A	#N/A	#N/A	#N/A	#N/A	5	2808559	AACAGTTCCCGAGCTGCACCAAGCACCAGATG	1.6411	(*0.23±0.22)	0.7595	(*0.09±0.09)	0.2489	(0.31±0.22)	35	4566128	TCGCTTGGTGCAGTTCGGGAC	21	4	Cleavage	0	2.1899	6.2103	5.2896	2
U21_11849		I	PINHEAD	osa	1e-159	Ribonuclease	RNA Cellular Processes	#N/A	#N/A	#N/A	#N/A	#N/A	5	2808559	AACAGTTCCCGAGCTGCACCAAGCACCAGATG	1.6411	(*0.23±0.22)	0.7595	(*0.09±0.09)	0.2489	(0.31±0.22)	35	4566108	TCGCTTGGTGCAGGTCGGGAC	21	4.5	Cleavage	0	3.6954	9.5855	6.9668	1
U21_11849		I	PINHEAD	osa	1e-159	Ribonuclease	RNA Cellular Processes	#N/A	#N/A	#N/A	#N/A	#N/A	5	2808559	AACAGTTCCCGAGCTGCACCAAGCACCAGATG	1.6411	(*0.23±0.22)	0.7595	(*0.09±0.09)	0.2489	(0.31±0.22)	35	4566076	TCGCTTGGTGCAGCTCGGTAC	21	4.5	Cleavage	0	0.1369	0.54	0.387	1
U21_11849		I	PINHEAD	osa	1e-159	Ribonuclease	RNA Cellular Processes	#N/A	#N/A	#N/A	#N/A	#N/A	5	2808559	AACAGTTCCCGAGCTGCACCAAGCACCAGATG	1.6411	(*0.23±0.22)	0.7595	(*0.09±0.09)	0.2489	(0.31±0.22)	35	4566070	TCGCTTGGTGCAGCTCGGGCC	21	4.5	Cleavage	0	0.5475	0.81	0.6451	1
U21_11849		I	PINHEAD	osa	1e-159	Ribonuclease	RNA Cellular Processes	#N/A	#N/A	#N/A	#N/A	#N/A	5	2808559	AACAGTTCCCGAGCTGCACCAAGCACCAGATG	1.6411	(*0.23±0.22)	0.7595	(*0.09±0.09)	0.2489	(0.31±0.22)	35	4566043	TCGCTTGGTGCAGATTGGGAC	21	5	Cleavage	0	4.106	8.7755	8.9021	1
U21_11849		I	PINHEAD	osa	1e-159	Ribonuclease	RNA Cellular Processes	#N/A	#N/A	#N/A	#N/A	#N/A	5	2808559	AACAGTTCCCGAGCTGCACCAAGCACCAGATG	1.6411	(*0.23±0.22)	0.7595	(*0.09±0.09)	0.2489	(0.31±0.22)	35	4565948	TCGCTTGGTGCAGATCGGGGC	21	5	Cleavage	0	6.8434	21.0611	10.1922	2
U21_11849		I	PINHEAD	osa	1e-159	Ribonuclease	RNA Cellular Processes	#N/A	#N/A	#N/A	#N/A	#N/A	5	2808559	AACAGTTCCCGAGCTGCACCAAGCACCAGATG	1.6411	(*0.23±0.22)	0.7595	(*0.09±0.09)	0.2489	(0.31±0.22)	35	4565935	TCGCTTGGTGCAGATCGGGCA	21	4.5	Cleavage	0	0.4106	0.81	0.387	1
U21_11849		I	PINHEAD	osa	1e-159	Ribonuclease	RNA Cellular Processes	#N/A	#N/A	#N/A	#N/A	#N/A	5	2808559	AACAGTTCCCGAGCTGCACCAAGCACCAGATG	1.6411	(*0.23±0.22)	0.7595	(*0.09±0.09)	0.2489	(0.31±0.22)	35	4565934	TCGCTTGGTGCAGATCGGGC	20	4.5	Cleavage	0	0.1369	0.81	0.129	1
U21_11849		I	PINHEAD	osa	1e-159	Ribonuclease	RNA Cellular Processes	#N/A	#N/A	#N/A	#N/A	#N/A	5	2808559	AACAGTTCCCGAGCTGCACCAAGCACCAGATG	1.6411	(*0.23±0.22)	0.7595	(*0.09±0.09)	0.2489	(0.31±0.22)	35	4565921	TCGCTTGGTGCAGATCGGGAG	21	4	Cleavage	0	2.053	7.4254	5.4187	1
U21_11849		I	PINHEAD	osa	1e-159	Ribonuclease	RNA Cellular Processes	#N/A	#N/A	#N/A	#N/A	#N/A	5	2808559	AACAGTTCCCGAGCTGCACCAAGCACCAGATG	1.6411	(*0.23±0.22)	0.7595	(*0.09±0.09)	0.2489	(0.31±0.22)	35	4565877	TCGCTTGGTGCAGATCGGGACC	22	4.5	Cleavage	0	1.5055	2.7001	2.7093	1
U21_11849		I	PINHEAD	osa	1e-159	Ribonuclease	RNA Cellular Processes	#N/A	#N/A	#N/A	#N/A	#N/A	5	2808559	AACAGTTCCCGAGCTGCACCAAGCACCAGATG	1.6411	(*0.23±0.22)	0.7595	(*0.09±0.09)	0.2489	(0.31±0.22)	35	4565869	TCGCTTGGTGCAGATCGGGAA	21	3.5	Cleavage	0	5.7485	13.6357	19.6104	1
U21_11849		I	PINHEAD	osa	1e-159	Ribonuclease	RNA Cellular Processes	#N/A	#N/A	#N/A	#N/A	#N/A	5	2808559	AACAGTTCCCGAGCTGCACCAAGCACCAGATG	1.6411	(*0.23±0.22)	0.7595	(*0.09±0.09)	0.2489	(0.31±0.22)	35	4565868	TCGCTTGGTGCAGATCGGGA	20	3.5	Cleavage	0	35.4488	118.536	67.8622	1
U21_11849		I	PINHEAD	osa	1e-159	Ribonuclease	RNA Cellular Processes	#N/A	#N/A	#N/A	#N/A	#N/A	5	2808559	AACAGTTCCCGAGCTGCACCAAGCACCAGATG	1.6411	(*0.23±0.22)	0.7595	(*0.09±0.09)	0.2489	(0.31±0.22)	35	4565867	TCGCTTGGTGCAGATCGGG	19	3.5	Cleavage	0	0.4106	4.7252	2.4513	2
U21_11849		I	PINHEAD	osa	1e-159	Ribonuclease	RNA Cellular Processes	#N/A	#N/A	#N/A	#N/A	#N/A	5	2808559	AACAGTTCCCGAGCTGCACCAAGCACCAGATG	1.6411	(*0.23±0.22)	0.7595	(*0.09±0.09)	0.2489	(0.31±0.22)	35	4565788	TCGCTTGGTGCAGATAGGGAA	21	4.5	Cleavage	0	0	0.54	0.6451	1
U21_11849		I	PINHEAD	osa	1e-159	Ribonuclease	RNA Cellular Processes	#N/A	#N/A	#N/A	#N/A	#N/A	5	2808559	AACAGTTCCCGAGCTGCACCAAGCACCAGATG	1.6411	(*0.23±0.22)	0.7595	(*0.09±0.09)	0.2489	(0.31±0.22)	35	4565585	TCGCTTGGGGCAGATCGGGAA	21	4.5	Translation	0	0.1369	0.54	0.9031	1
U21_11849		I	PINHEAD	osa	1e-159	Ribonuclease	RNA Cellular Processes	#N/A	#N/A	#N/A	#N/A	#N/A	5	2808559	AACAGTTCCCGAGCTGCACCAAGCACCAGATG	1.6411	(*0.23±0.22)	0.7595	(*0.09±0.09)	0.2489	(0.31±0.22)	35	4540535	TCCTTGGTGCAGATCGGGAC	20	3.5	Cleavage	1	0.1369	1.6201	0.7741	1
U21_11849		I	PINHEAD	osa	1e-159	Ribonuclease	RNA Cellular Processes	#N/A	#N/A	#N/A	#N/A	#N/A	5	2808559	AACAGTTCCCGAGCTGCACCAAGCACCAGATG	1.6411	(*0.23±0.22)	0.7595	(*0.09±0.09)	0.2489	(0.31±0.22)	35	4325190	TAGCTTGGTGCAGATCGGGAC	21	4.5	Cleavage	0	5.201	12.1506	16.643	1
U21_11849		I	PINHEAD	osa	1e-159	Ribonuclease	RNA Cellular Processes	#N/A	#N/A	#N/A	#N/A	#N/A	5	2808559	AACAGTTCCCGAGCTGCACCAAGCACCAGATG	1.6411	(*0.23±0.22)	0.7595	(*0.09±0.09)	0.2489	(0.31±0.22)	35	3888307	GGTGCTGTGGTGTAGTCGG	19	5	Cleavage	-1	0	3.1052	0.7741	1
U21_11849		I	PINHEAD	osa	1e-159	Ribonuclease	RNA Cellular Processes	#N/A	#N/A	#N/A	#N/A	#N/A	5	2808559	AACAGTTCCCGAGCTGCACCAAGCACCAGATG	1.6411	(*0.23±0.22)	0.7595	(*0.09±0.09)	0.2489	(0.31±0.22)	35	3655667	GCTTGGTGCAGATCGGGAC	19	2	Cleavage	2	2.053	4.7252	3.0964	1
U21_11849		I	PINHEAD	osa	1e-159	Ribonuclease	RNA Cellular Processes	#N/A	#N/A	#N/A	#N/A	#N/A	5	2808559	AACAGTTCCCGAGCTGCACCAAGCACCAGATG	1.6411	(*0.23±0.22)	0.7595	(*0.09±0.09)	0.2489	(0.31±0.22)	35	3579521	GCGCTTGGTGCAGATCGGGAC	21	3.5	Cleavage	0	3.8323	10.3955	7.7409	1
U21_11849		I	PINHEAD	osa	1e-159	Ribonuclease	RNA Cellular Processes	#N/A	#N/A	#N/A	#N/A	#N/A	5	2808559	AACAGTTCCCGAGCTGCACCAAGCACCAGATG	1.6411	(*0.23±0.22)	0.7595	(*0.09±0.09)	0.2489	(0.31±0.22)	35	3579498	GCGCTTGGGGCAGATCGGGAC	21	4.5	Translation	0	0.4106	0.54	0.258	1
U21_11849		I	PINHEAD	osa	1e-159	Ribonuclease	RNA Cellular Processes	#N/A	#N/A	#N/A	#N/A	#N/A	5	2808559	AACAGTTCCCGAGCTGCACCAAGCACCAGATG	1.6411	(*0.23±0.22)	0.7595	(*0.09±0.09)	0.2489	(0.31±0.22)	35	2788165	CGCTTGGTGCAGATCGGGACT	21	4	Cleavage	1	0.2737	0.945	0.387	1
U21_11849		I	PINHEAD	osa	1e-159	Ribonuclease	RNA Cellular Processes	#N/A	#N/A	#N/A	#N/A	#N/A	5	2808559	AACAGTTCCCGAGCTGCACCAAGCACCAGATG	1.6411	(*0.23±0.22)	0.7595	(*0.09±0.09)	0.2489	(0.31±0.22)	35	2788163	CGCTTGGTGCAGATCGGGAC	20	3	Cleavage	1	2.3268	6.0753	5.6767	1
U21_11849		I	PINHEAD	osa	1e-159	Ribonuclease	RNA Cellular Processes	#N/A	#N/A	#N/A	#N/A	#N/A	5	2808559	AACAGTTCCCGAGCTGCACCAAGCACCAGATG	1.6411	(*0.23±0.22)	0.7595	(*0.09±0.09)	0.2489	(0.31±0.22)	35	2623077	CCGCTTGGTGCAGATCGGGAC	21	4.5	Cleavage	0	2.4636	7.5604	4.3865	1
U21_11849		I	PINHEAD	osa	1e-159	Ribonuclease	RNA Cellular Processes	#N/A	#N/A	#N/A	#N/A	#N/A	5	2808559	AACAGTTCCCGAGCTGCACCAAGCACCAGATG	1.6411	(*0.23±0.22)	0.7595	(*0.09±0.09)	0.2489	(0.31±0.22)	35	2605179	CCCTTGGTGCAGATCGGGAC	20	4.5	Cleavage	1	0	0.81	0.258	1
U21_11849		I	PINHEAD	osa	1e-159	Ribonuclease	RNA Cellular Processes	#N/A	#N/A	#N/A	#N/A	#N/A	5	2808559	AACAGTTCCCGAGCTGCACCAAGCACCAGATG	1.6411	(*0.23±0.22)	0.7595	(*0.09±0.09)	0.2489	(0.31±0.22)	35	985508	ACGCTTGGTGCAGATCGGGAC	21	4.5	Cleavage	0	1.3687	4.3202	3.7415	1
U21_13026	B	II	PP2C (protein phosphatase 2C)	osa	1e-141	Phosphate Transferase	Signalling	7.68304	7.31548	7.25051	8.0153	7.63586	7	4227701	AGTGCTCCCTCTGTACCTAAATAATTGTAATT	0.3282	(0.31±0.3)	0.9577	(0.25±0.41)	2.6308	(*0.57±0.68)	15	hvu-miR6005	AATTAATTTGGATCGGAGGGA	21	5	Translation	0	0.41	0.27	0.65	1
U21_13026	B	II	PP2C (protein phosphatase 2C)	osa	1e-141	Phosphate Transferase	Signalling	7.68304	7.31548	7.25051	8.0153	7.63586	7	4227701	AGTGCTCCCTCTGTACCTAAATAATTGTAATT	0.3282	(0.31±0.3)	0.9577	(0.25±0.41)	2.6308	(*0.57±0.68)	15	5048856	TTATTTTGAGAACAGAGGGAGT	22	5	Translation	2	0.2737	0.54	0.5161	1
U21_13026	B	II	PP2C (protein phosphatase 2C)	osa	1e-141	Phosphate Transferase	Signalling	7.68304	7.31548	7.25051	8.0153	7.63586	7	4227701	AGTGCTCCCTCTGTACCTAAATAATTGTAATT	0.3282	(0.31±0.3)	0.9577	(0.25±0.41)	2.6308	(*0.57±0.68)	15	5047282	TTATTTAGGTACAGAGGGAGT	21	0.5	Cleavage	2	0.8212	0.405	0.258	2
U21_13026	B	II	PP2C (protein phosphatase 2C)	osa	1e-141	Phosphate Transferase	Signalling	7.68304	7.31548	7.25051	8.0153	7.63586	7	4227701	AGTGCTCCCTCTGTACCTAAATAATTGTAATT	0.3282	(0.31±0.3)	0.9577	(0.25±0.41)	2.6308	(*0.57±0.68)	15	4464279	TCACTTATTTATGGACGGAGG	21	5	Cleavage	-2	0.4106	0.54	0.129	1
U21_13026	B	II	PP2C (protein phosphatase 2C)	osa	1e-141	Phosphate Transferase	Signalling	7.68304	7.31548	7.25051	8.0153	7.63586	7	4227701	AGTGCTCCCTCTGTACCTAAATAATTGTAATT	0.3282	(0.31±0.3)	0.9577	(0.25±0.41)	2.6308	(*0.57±0.68)	15	4422695	TATTTAGGAACGGAGGGAGTACA	23	3	Translation	3	0.4106	0.675	0.6451	2
U21_13026	B	II	PP2C (protein phosphatase 2C)	osa	1e-141	Phosphate Transferase	Signalling	7.68304	7.31548	7.25051	8.0153	7.63586	7	4227701	AGTGCTCCCTCTGTACCTAAATAATTGTAATT	0.3282	(0.31±0.3)	0.9577	(0.25±0.41)	2.6308	(*0.57±0.68)	15	4377560	TATATTTTGGTACGGAGGAAG	21	5	Cleavage	1	1.6424	1.0801	0.129	2
U21_13026	B	II	PP2C (protein phosphatase 2C)	osa	1e-141	Phosphate Transferase	Signalling	7.68304	7.31548	7.25051	8.0153	7.63586	7	4227701	AGTGCTCCCTCTGTACCTAAATAATTGTAATT	0.3282	(0.31±0.3)	0.9577	(0.25±0.41)	2.6308	(*0.57±0.68)	15	4377016	TATATTTAGGAACGGAGGGAGTA	23	4.5	Translation	1	0.4106	2.4301	3.0964	2
U21_13026	B	II	PP2C (protein phosphatase 2C)	osa	1e-141	Phosphate Transferase	Signalling	7.68304	7.31548	7.25051	8.0153	7.63586	7	4227701	AGTGCTCCCTCTGTACCTAAATAATTGTAATT	0.3282	(0.31±0.3)	0.9577	(0.25±0.41)	2.6308	(*0.57±0.68)	15	4377013	TATATTTAGGAACGGAGGGAG	21	4	Translation	1	1.0949	1.3501	0.7741	2
U21_13026	B	II	PP2C (protein phosphatase 2C)	osa	1e-141	Phosphate Transferase	Signalling	7.68304	7.31548	7.25051	8.0153	7.63586	7	4227701	AGTGCTCCCTCTGTACCTAAATAATTGTAATT	0.3282	(0.31±0.3)	0.9577	(0.25±0.41)	2.6308	(*0.57±0.68)	15	2312276	CAAGAATTTTGGGACAGAGGG	21	5	Translation	-1	0.2737	0.54	0.258	1
U21_13026	B	II	PP2C (protein phosphatase 2C)	osa	1e-141	Phosphate Transferase	Signalling	7.68304	7.31548	7.25051	8.0153	7.63586	7	4227701	AGTGCTCCCTCTGTACCTAAATAATTGTAATT	0.3282	(0.31±0.3)	0.9577	(0.25±0.41)	2.6308	(*0.57±0.68)	15	2151669	ATTAATTTGGATCAGAGGGGG	21	5	Translation	1	0.6843	0.945	0.129	1
U21_13026	B	II	PP2C (protein phosphatase 2C)	osa	1e-141	Phosphate Transferase	Signalling	7.68304	7.31548	7.25051	8.0153	7.63586	7	4227701	AGTGCTCCCTCTGTACCTAAATAATTGTAATT	0.3282	(0.31±0.3)	0.9577	(0.25±0.41)	2.6308	(*0.57±0.68)	15	1887697	ATATTTAGGAACGGAGGGAGT	21	3	Translation	2	0.5475	1.2151	1.6772	2
U21_13026	B	II	PP2C (protein phosphatase 2C)	osa	1e-141	Phosphate Transferase	Signalling	7.68304	7.31548	7.25051	8.0153	7.63586	7	4227701	AGTGCTCCCTCTGTACCTAAATAATTGTAATT	0.3282	(0.31±0.3)	0.9577	(0.25±0.41)	2.6308	(*0.57±0.68)	15	1117311	ACTTATTTTGGATCGGAGGGA	21	5	Translation	0	0.8212	0.945	0.258	2
U21_13026	B	II	PP2C (protein phosphatase 2C)	osa	1e-141	Phosphate Transferase	Signalling	7.68304	7.31548	7.25051	8.0153	7.63586	7	4227701	AGTGCTCCCTCTGTACCTAAATAATTGTAATT	0.3282	(0.31±0.3)	0.9577	(0.25±0.41)	2.6308	(*0.57±0.68)	15	703802	AATTATTTAGGTACAGAGGGA	21	0	Cleavage	0	0.6843	0.675	0.387	1
U21_13026	B	II	PP2C (protein phosphatase 2C)	osa	1e-141	Phosphate Transferase	Signalling	7.68304	7.31548	7.25051	8.0153	7.63586	7	4227701	AGTGCTCCCTCTGTACCTAAATAATTGTAATT	0.3282	(0.31±0.3)	0.9577	(0.25±0.41)	2.6308	(*0.57±0.68)	15	698823	AATTAATTTGGATCAGAGGGG	21	5	Translation	0	4.6535	3.2402	2.1933	1
U21_13026	B	II	PP2C (protein phosphatase 2C)	osa	1e-141	Phosphate Transferase	Signalling	7.68304	7.31548	7.25051	8.0153	7.63586	7	4227701	AGTGCTCCCTCTGTACCTAAATAATTGTAATT	0.3282	(0.31±0.3)	0.9577	(0.25±0.41)	2.6308	(*0.57±0.68)	15	698822	AATTAATTTGGATCAGAGGG	20	4.5	Translation	0	0.2737	0.27	0.7741	1
U21_52811	B	I	Protein kinase	osa	1e-98	Phosphate Transferase	Signalling	#N/A	#N/A	#N/A	#N/A	#N/A	1	3309805	AGGCGAGCAATTGACACCACGAAACCGACTCG	0	(0±0)	0.6274	(*0.13±0.15)	2.3464	(*0.44±0.55)	31	3913620	GGTTTCGTTGTGTAGTTGGTTA	22	5	Translation	0	0.6843	2.8351	5.5477	1
U21_52811	B	I	Protein kinase	osa	1e-98	Phosphate Transferase	Signalling	#N/A	#N/A	#N/A	#N/A	#N/A	1	3309805	AGGCGAGCAATTGACACCACGAAACCGACTCG	0	(0±0)	0.6274	(*0.13±0.15)	2.3464	(*0.44±0.55)	31	3913619	GGTTTCGTTGTGTAGTTGGTT	21	4.5	Translation	0	0.2737	3.6452	4.5155	1
U21_52811	B	I	Protein kinase	osa	1e-98	Phosphate Transferase	Signalling	#N/A	#N/A	#N/A	#N/A	#N/A	1	3309805	AGGCGAGCAATTGACACCACGAAACCGACTCG	0	(0±0)	0.6274	(*0.13±0.15)	2.3464	(*0.44±0.55)	31	3913616	GGTTTCGTTGTGTAGTTGGT	20	4.5	Translation	0	0.5475	2.8351	3.2254	1
U21_52811	B	I	Protein kinase	osa	1e-98	Phosphate Transferase	Signalling	#N/A	#N/A	#N/A	#N/A	#N/A	1	3309805	AGGCGAGCAATTGACACCACGAAACCGACTCG	0	(0±0)	0.6274	(*0.13±0.15)	2.3464	(*0.44±0.55)	31	3913613	GGTTTCGTTGTGTAGTTGG	19	3.5	Translation	0	0.6843	7.9654	4.1285	1
U21_52811	B	I	Protein kinase	osa	1e-98	Phosphate Transferase	Signalling	#N/A	#N/A	#N/A	#N/A	#N/A	1	3309805	AGGCGAGCAATTGACACCACGAAACCGACTCG	0	(0±0)	0.6274	(*0.13±0.15)	2.3464	(*0.44±0.55)	31	3913533	GGTTTCGTGTGTAGTTGGT	19	4.5	Translation	0	0	1.4851	0.9031	1
U21_52811	B	I	Protein kinase	osa	1e-98	Phosphate Transferase	Signalling	#N/A	#N/A	#N/A	#N/A	#N/A	1	3309805	AGGCGAGCAATTGACACCACGAAACCGACTCG	0	(0±0)	0.6274	(*0.13±0.15)	2.3464	(*0.44±0.55)	31	3913449	GGTTTCGTGGTGTAGTTGTTTAT	23	4.5	Cleavage	0	0.1369	1.4851	2.1933	1
U21_52811	B	I	Protein kinase	osa	1e-98	Phosphate Transferase	Signalling	#N/A	#N/A	#N/A	#N/A	#N/A	1	3309805	AGGCGAGCAATTGACACCACGAAACCGACTCG	0	(0±0)	0.6274	(*0.13±0.15)	2.3464	(*0.44±0.55)	31	3913448	GGTTTCGTGGTGTAGTTGTTTA	22	3.5	Cleavage	0	0.4106	1.0801	1.4192	1
U21_52811	B	I	Protein kinase	osa	1e-98	Phosphate Transferase	Signalling	#N/A	#N/A	#N/A	#N/A	#N/A	1	3309805	AGGCGAGCAATTGACACCACGAAACCGACTCG	0	(0±0)	0.6274	(*0.13±0.15)	2.3464	(*0.44±0.55)	31	3913447	GGTTTCGTGGTGTAGTTGTTT	21	3	Cleavage	0	0.1369	0.54	1.6772	1
U21_52811	B	I	Protein kinase	osa	1e-98	Phosphate Transferase	Signalling	#N/A	#N/A	#N/A	#N/A	#N/A	1	3309805	AGGCGAGCAATTGACACCACGAAACCGACTCG	0	(0±0)	0.6274	(*0.13±0.15)	2.3464	(*0.44±0.55)	31	3913445	GGTTTCGTGGTGTAGTTGTT	20	3	Cleavage	0	0.2737	1.4851	1.4192	1
U21_52811	B	I	Protein kinase	osa	1e-98	Phosphate Transferase	Signalling	#N/A	#N/A	#N/A	#N/A	#N/A	1	3309805	AGGCGAGCAATTGACACCACGAAACCGACTCG	0	(0±0)	0.6274	(*0.13±0.15)	2.3464	(*0.44±0.55)	31	3913444	GGTTTCGTGGTGTAGTTGT	19	2.5	Cleavage	0	0.2737	2.7001	1.6772	2
U21_52811	B	I	Protein kinase	osa	1e-98	Phosphate Transferase	Signalling	#N/A	#N/A	#N/A	#N/A	#N/A	1	3309805	AGGCGAGCAATTGACACCACGAAACCGACTCG	0	(0±0)	0.6274	(*0.13±0.15)	2.3464	(*0.44±0.55)	31	3913419	GGTTTCGTGGTGTAGTTGGTTAT	23	5	Cleavage	0	12.1812	62.2383	107.599	1
U21_52811	B	I	Protein kinase	osa	1e-98	Phosphate Transferase	Signalling	#N/A	#N/A	#N/A	#N/A	#N/A	1	3309805	AGGCGAGCAATTGACACCACGAAACCGACTCG	0	(0±0)	0.6274	(*0.13±0.15)	2.3464	(*0.44±0.55)	31	3913414	GGTTTCGTGGTGTAGTTGGTTA	22	4	Cleavage	0	7.8015	40.5021	73.2809	1
U21_52811	B	I	Protein kinase	osa	1e-98	Phosphate Transferase	Signalling	#N/A	#N/A	#N/A	#N/A	#N/A	1	3309805	AGGCGAGCAATTGACACCACGAAACCGACTCG	0	(0±0)	0.6274	(*0.13±0.15)	2.3464	(*0.44±0.55)	31	3913413	GGTTTCGTGGTGTAGTTGGTT	21	3.5	Cleavage	0	8.7595	46.8475	68.6363	1
U21_52811	B	I	Protein kinase	osa	1e-98	Phosphate Transferase	Signalling	#N/A	#N/A	#N/A	#N/A	#N/A	1	3309805	AGGCGAGCAATTGACACCACGAAACCGACTCG	0	(0±0)	0.6274	(*0.13±0.15)	2.3464	(*0.44±0.55)	31	3913409	GGTTTCGTGGTGTAGTTGGTG	21	3.5	Cleavage	0	0.4106	2.0251	0.258	1
U21_52811	B	I	Protein kinase	osa	1e-98	Phosphate Transferase	Signalling	#N/A	#N/A	#N/A	#N/A	#N/A	1	3309805	AGGCGAGCAATTGACACCACGAAACCGACTCG	0	(0±0)	0.6274	(*0.13±0.15)	2.3464	(*0.44±0.55)	31	3913400	GGTTTCGTGGTGTAGTTGGTA	21	3.5	Cleavage	0	0	0.675	0.6451	1
U21_52811	B	I	Protein kinase	osa	1e-98	Phosphate Transferase	Signalling	#N/A	#N/A	#N/A	#N/A	#N/A	1	3309805	AGGCGAGCAATTGACACCACGAAACCGACTCG	0	(0±0)	0.6274	(*0.13±0.15)	2.3464	(*0.44±0.55)	31	3913399	GGTTTCGTGGTGTAGTTGGT	20	3.5	Cleavage	0	10.6757	50.8977	34.3182	1
U21_52811	B	I	Protein kinase	osa	1e-98	Phosphate Transferase	Signalling	#N/A	#N/A	#N/A	#N/A	#N/A	1	3309805	AGGCGAGCAATTGACACCACGAAACCGACTCG	0	(0±0)	0.6274	(*0.13±0.15)	2.3464	(*0.44±0.55)	31	3913393	GGTTTCGTGGTGTAGTTGGAA	21	4.5	Cleavage	0	0	1.2151	0.258	1
U21_52811	B	I	Protein kinase	osa	1e-98	Phosphate Transferase	Signalling	#N/A	#N/A	#N/A	#N/A	#N/A	1	3309805	AGGCGAGCAATTGACACCACGAAACCGACTCG	0	(0±0)	0.6274	(*0.13±0.15)	2.3464	(*0.44±0.55)	31	3913392	GGTTTCGTGGTGTAGTTGG	19	2.5	Cleavage	0	7.9383	136.087	72.2488	1
U21_52811	B	I	Protein kinase	osa	1e-98	Phosphate Transferase	Signalling	#N/A	#N/A	#N/A	#N/A	#N/A	1	3309805	AGGCGAGCAATTGACACCACGAAACCGACTCG	0	(0±0)	0.6274	(*0.13±0.15)	2.3464	(*0.44±0.55)	31	3913314	GGTTTCGTGGTGGAGTTGG	19	3.5	Cleavage	0	0	1.0801	0.6451	2
U21_52811	B	I	Protein kinase	osa	1e-98	Phosphate Transferase	Signalling	#N/A	#N/A	#N/A	#N/A	#N/A	1	3309805	AGGCGAGCAATTGACACCACGAAACCGACTCG	0	(0±0)	0.6274	(*0.13±0.15)	2.3464	(*0.44±0.55)	31	3913157	GGTTTCGTCGTGTAGTTGGTTA	22	5	Translation	0	4.7904	19.711	28.3834	1
U21_52811	B	I	Protein kinase	osa	1e-98	Phosphate Transferase	Signalling	#N/A	#N/A	#N/A	#N/A	#N/A	1	3309805	AGGCGAGCAATTGACACCACGAAACCGACTCG	0	(0±0)	0.6274	(*0.13±0.15)	2.3464	(*0.44±0.55)	31	3913156	GGTTTCGTCGTGTAGTTGGTT	21	4.5	Translation	0	5.201	19.846	26.0612	1
U21_52811	B	I	Protein kinase	osa	1e-98	Phosphate Transferase	Signalling	#N/A	#N/A	#N/A	#N/A	#N/A	1	3309805	AGGCGAGCAATTGACACCACGAAACCGACTCG	0	(0±0)	0.6274	(*0.13±0.15)	2.3464	(*0.44±0.55)	31	3913149	GGTTTCGTCGTGTAGTTGGT	20	4.5	Translation	0	6.9803	44.2823	22.8358	1
U21_52811	B	I	Protein kinase	osa	1e-98	Phosphate Transferase	Signalling	#N/A	#N/A	#N/A	#N/A	#N/A	1	3309805	AGGCGAGCAATTGACACCACGAAACCGACTCG	0	(0±0)	0.6274	(*0.13±0.15)	2.3464	(*0.44±0.55)	31	3913142	GGTTTCGTCGTGTAGTTGG	19	3.5	Translation	0	9.5808	95.45	46.0586	1
U21_52811	B	I	Protein kinase	osa	1e-98	Phosphate Transferase	Signalling	#N/A	#N/A	#N/A	#N/A	#N/A	1	3309805	AGGCGAGCAATTGACACCACGAAACCGACTCG	0	(0±0)	0.6274	(*0.13±0.15)	2.3464	(*0.44±0.55)	31	3912980	GGTTTCGTAGTGTAGTTGTTAGC	23	5	Translation	0	0	0.135	0.9031	1
U21_52811	B	I	Protein kinase	osa	1e-98	Phosphate Transferase	Signalling	#N/A	#N/A	#N/A	#N/A	#N/A	1	3309805	AGGCGAGCAATTGACACCACGAAACCGACTCG	0	(0±0)	0.6274	(*0.13±0.15)	2.3464	(*0.44±0.55)	31	3912977	GGTTTCGTAGTGTAGTTGTTAG	22	5	Translation	0	0.1369	0.27	1.0321	1
U21_52811	B	I	Protein kinase	osa	1e-98	Phosphate Transferase	Signalling	#N/A	#N/A	#N/A	#N/A	#N/A	1	3309805	AGGCGAGCAATTGACACCACGAAACCGACTCG	0	(0±0)	0.6274	(*0.13±0.15)	2.3464	(*0.44±0.55)	31	3912967	GGTTTCGTAGTGTAGTTGGTTA	22	5	Translation	0	0.1369	0.81	1.8062	1
U21_52811	B	I	Protein kinase	osa	1e-98	Phosphate Transferase	Signalling	#N/A	#N/A	#N/A	#N/A	#N/A	1	3309805	AGGCGAGCAATTGACACCACGAAACCGACTCG	0	(0±0)	0.6274	(*0.13±0.15)	2.3464	(*0.44±0.55)	31	3912966	GGTTTCGTAGTGTAGTTGGTT	21	4.5	Translation	0	0.2737	0.81	1.2902	1
U21_52811	B	I	Protein kinase	osa	1e-98	Phosphate Transferase	Signalling	#N/A	#N/A	#N/A	#N/A	#N/A	1	3309805	AGGCGAGCAATTGACACCACGAAACCGACTCG	0	(0±0)	0.6274	(*0.13±0.15)	2.3464	(*0.44±0.55)	31	3912965	GGTTTCGTAGTGTAGTTGGT	20	4.5	Translation	0	0.6843	1.8901	1.0321	1
U21_52811	B	I	Protein kinase	osa	1e-98	Phosphate Transferase	Signalling	#N/A	#N/A	#N/A	#N/A	#N/A	1	3309805	AGGCGAGCAATTGACACCACGAAACCGACTCG	0	(0±0)	0.6274	(*0.13±0.15)	2.3464	(*0.44±0.55)	31	3912963	GGTTTCGTAGTGTAGTTGG	19	3.5	Translation	0	0	3.2402	2.7093	1
U21_52811	B	I	Protein kinase	osa	1e-98	Phosphate Transferase	Signalling	#N/A	#N/A	#N/A	#N/A	#N/A	1	3309805	AGGCGAGCAATTGACACCACGAAACCGACTCG	0	(0±0)	0.6274	(*0.13±0.15)	2.3464	(*0.44±0.55)	31	3858436	GGGTTCGTGGTGTAGTTGGTT	21	5	Cleavage	0	0.1369	0.405	1.0321	1
U21_52811	B	I	Protein kinase	osa	1e-98	Phosphate Transferase	Signalling	#N/A	#N/A	#N/A	#N/A	#N/A	1	3309805	AGGCGAGCAATTGACACCACGAAACCGACTCG	0	(0±0)	0.6274	(*0.13±0.15)	2.3464	(*0.44±0.55)	31	3858434	GGGTTCGTGGTGTAGTTGG	19	4	Cleavage	0	0.1369	0.81	1.0321	1
U21_29492		III	Putative HAT family	osa	9e-59	DNA Binding	Miscellaneous	#N/A	#N/A	#N/A	#N/A	#N/A	3	9196217	GGATGGACTTCTTGACTTTGACATGTATCTTT	0	(0.24±0.37)	0	(0.1±0.09)	0.7821	(*0.29±0.21)	16	4702463	TGAATGTCAAAGTGAAGAAAT	21	4	Cleavage	-1	2.4636	3.5102	5.1606	1
U21_29492		III	Putative HAT family	osa	9e-59	DNA Binding	Miscellaneous	#N/A	#N/A	#N/A	#N/A	#N/A	3	9196217	GGATGGACTTCTTGACTTTGACATGTATCTTT	0	(0.24±0.37)	0	(0.1±0.09)	0.7821	(*0.29±0.21)	16	4702462	TGAATGTCAAAGTGAAGAAA	20	4	Cleavage	-1	2.6005	2.8351	3.7415	1
U21_29492		III	Putative HAT family	osa	9e-59	DNA Binding	Miscellaneous	#N/A	#N/A	#N/A	#N/A	#N/A	3	9196217	GGATGGACTTCTTGACTTTGACATGTATCTTT	0	(0.24±0.37)	0	(0.1±0.09)	0.7821	(*0.29±0.21)	16	4702461	TGAATGTCAAAGTGAAGAA	19	3	Cleavage	-1	3.148	2.8351	2.4513	1
U21_29492		III	Putative HAT family	osa	9e-59	DNA Binding	Miscellaneous	#N/A	#N/A	#N/A	#N/A	#N/A	3	9196217	GGATGGACTTCTTGACTTTGACATGTATCTTT	0	(0.24±0.37)	0	(0.1±0.09)	0.7821	(*0.29±0.21)	16	3198975	GAATGTCAAAGTGAAGAAATT	21	5	Cleavage	0	0.1369	0.54	0.7741	1
U21_29492		III	Putative HAT family	osa	9e-59	DNA Binding	Miscellaneous	#N/A	#N/A	#N/A	#N/A	#N/A	3	9196217	GGATGGACTTCTTGACTTTGACATGTATCTTT	0	(0.24±0.37)	0	(0.1±0.09)	0.7821	(*0.29±0.21)	16	3198973	GAATGTCAAAGTGAAGAAAT	20	4.5	Cleavage	0	0.2737	0.405	1.0321	1
U21_29492		III	Putative HAT family	osa	9e-59	DNA Binding	Miscellaneous	#N/A	#N/A	#N/A	#N/A	#N/A	3	9196217	GGATGGACTTCTTGACTTTGACATGTATCTTT	0	(0.24±0.37)	0	(0.1±0.09)	0.7821	(*0.29±0.21)	16	3198971	GAATGTCAAAGTGAAGAAA	19	4.5	Cleavage	0	0.2737	0.27	0.9031	1
U21_29492		III	Putative HAT family	osa	9e-59	DNA Binding	Miscellaneous	#N/A	#N/A	#N/A	#N/A	#N/A	3	9196217	GGATGGACTTCTTGACTTTGACATGTATCTTT	0	(0.24±0.37)	0	(0.1±0.09)	0.7821	(*0.29±0.21)	16	2999757	CTGAATGTCAAAGTGAAGAAAT	22	5	Cleavage	-2	0.6843	0.54	1.1611	1
U21_29492		III	Putative HAT family	osa	9e-59	DNA Binding	Miscellaneous	#N/A	#N/A	#N/A	#N/A	#N/A	3	9196217	GGATGGACTTCTTGACTTTGACATGTATCTTT	0	(0.24±0.37)	0	(0.1±0.09)	0.7821	(*0.29±0.21)	16	2999756	CTGAATGTCAAAGTGAAGAAA	21	5	Cleavage	-2	0.1369	0.945	0.387	1
U21_29492		III	Putative HAT family	osa	9e-59	DNA Binding	Miscellaneous	#N/A	#N/A	#N/A	#N/A	#N/A	3	9196217	GGATGGACTTCTTGACTTTGACATGTATCTTT	0	(0.24±0.37)	0	(0.1±0.09)	0.7821	(*0.29±0.21)	16	2999755	CTGAATGTCAAAGTGAAGAA	20	4	Cleavage	-2	0.8212	0.27	0.9031	1
U21_29492		III	Putative HAT family	osa	9e-59	DNA Binding	Miscellaneous	#N/A	#N/A	#N/A	#N/A	#N/A	3	9196217	GGATGGACTTCTTGACTTTGACATGTATCTTT	0	(0.24±0.37)	0	(0.1±0.09)	0.7821	(*0.29±0.21)	16	2122151	ATGTCAAAGTGAAGAAATTCAAC	23	3.5	Translation	2	4.6535	4.3202	6.9668	1
U21_29492		III	Putative HAT family	osa	9e-59	DNA Binding	Miscellaneous	#N/A	#N/A	#N/A	#N/A	#N/A	3	9196217	GGATGGACTTCTTGACTTTGACATGTATCTTT	0	(0.24±0.37)	0	(0.1±0.09)	0.7821	(*0.29±0.21)	16	2122149	ATGTCAAAGTGAAGAAATTCAA	22	3.5	Translation	2	0.5475	0.81	1.1611	1
U21_29492		III	Putative HAT family	osa	9e-59	DNA Binding	Miscellaneous	#N/A	#N/A	#N/A	#N/A	#N/A	3	9196217	GGATGGACTTCTTGACTTTGACATGTATCTTT	0	(0.24±0.37)	0	(0.1±0.09)	0.7821	(*0.29±0.21)	16	865704	ACATGTTGAAGTACGTAGTT	20	5	Cleavage	0	0.5475	0.54	0	1
U21_29492		III	Putative HAT family	osa	9e-59	DNA Binding	Miscellaneous	#N/A	#N/A	#N/A	#N/A	#N/A	3	9196217	GGATGGACTTCTTGACTTTGACATGTATCTTT	0	(0.24±0.37)	0	(0.1±0.09)	0.7821	(*0.29±0.21)	16	689781	AATGTCAAAGTGAAGAAATTCAA	23	4.5	Cleavage	1	0.9581	0.54	0.9031	1
U21_29492		III	Putative HAT family	osa	9e-59	DNA Binding	Miscellaneous	#N/A	#N/A	#N/A	#N/A	#N/A	3	9196217	GGATGGACTTCTTGACTTTGACATGTATCTTT	0	(0.24±0.37)	0	(0.1±0.09)	0.7821	(*0.29±0.21)	16	689780	AATGTCAAAGTGAAGAAATTC	21	3.5	Cleavage	1	0.5475	0.135	0.387	1
U21_29492		III	Putative HAT family	osa	9e-59	DNA Binding	Miscellaneous	#N/A	#N/A	#N/A	#N/A	#N/A	3	9196217	GGATGGACTTCTTGACTTTGACATGTATCTTT	0	(0.24±0.37)	0	(0.1±0.09)	0.7821	(*0.29±0.21)	16	689779	AATGTCAAAGTGAAGAAATT	20	3.5	Cleavage	1	0.1369	0.54	0.7741	1
U21_29492		III	Putative HAT family	osa	9e-59	DNA Binding	Miscellaneous	#N/A	#N/A	#N/A	#N/A	#N/A	3	9196217	GGATGGACTTCTTGACTTTGACATGTATCTTT	0	(0.24±0.37)	0	(0.1±0.09)	0.7821	(*0.29±0.21)	16	689776	AATGTCAAAGTGAAGAAAT	19	3	Cleavage	1	0.5475	0.135	0.6451	1
U21_23247		III	Putative serine/threonine kinase	osa	1e-123	Phosphate Transferase	Signalling	#N/A	#N/A	#N/A	#N/A	#N/A	1	8088798	ACCGAGACCTAAAGTCTGCTAATATACTCTTG	11.1593	(*0.65±2.24)	8.3878	(*0.25±1.24)	5.155	(0±0)	5	hvu-miR5048	TATTTGCAGGTTTTAGGTCTAA	22	4.5	Cleavage	2	111.82	122.18	89.92	1
U21_23247		III	Putative serine/threonine kinase	osa	1e-123	Phosphate Transferase	Signalling	#N/A	#N/A	#N/A	#N/A	#N/A	1	8088798	ACCGAGACCTAAAGTCTGCTAATATACTCTTG	11.1593	(*0.65±2.24)	8.3878	(*0.25±1.24)	5.155	(0±0)	5	4425078	TATTTGCAGGTTTTAGGTCTAT	22	4.5	Cleavage	2	0.4106	0.945	0.9031	1
U21_23247		III	Putative serine/threonine kinase	osa	1e-123	Phosphate Transferase	Signalling	#N/A	#N/A	#N/A	#N/A	#N/A	1	8088798	ACCGAGACCTAAAGTCTGCTAATATACTCTTG	11.1593	(*0.65±2.24)	8.3878	(*0.25±1.24)	5.155	(0±0)	5	4377326	TATATTTGCAGGTTTTAGGTCT	22	2.5	Cleavage	0	13.5499	19.711	17.1591	1
U21_23247		III	Putative serine/threonine kinase	osa	1e-123	Phosphate Transferase	Signalling	#N/A	#N/A	#N/A	#N/A	#N/A	1	8088798	ACCGAGACCTAAAGTCTGCTAATATACTCTTG	11.1593	(*0.65±2.24)	8.3878	(*0.25±1.24)	5.155	(0±0)	5	4377325	TATATTTGCAGGTTTTAGGTC	21	2.5	Cleavage	0	0.8212	1.2151	0.7741	1
U21_23247		III	Putative serine/threonine kinase	osa	1e-123	Phosphate Transferase	Signalling	#N/A	#N/A	#N/A	#N/A	#N/A	1	8088798	ACCGAGACCTAAAGTCTGCTAATATACTCTTG	11.1593	(*0.65±2.24)	8.3878	(*0.25±1.24)	5.155	(0±0)	5	1855877	ATATATTTGCAGGTTTTAGGTC	22	3	Cleavage	-1	1.3687	0.81	1.0321	1
U21_13864		III	Putative uncharacterized protein	osa	2e-62	Unknown	Unknown	8.17836	7.73718	7.60585	7.99671	7.32703	7	7755613	GCCTCCGTCGCCTGCATCTTCTGCTCGGAAGA	0	(0.24±0.18)	0.3633	(*0.11±0.09)	0	(0.19±0.1)	11	4551830	TCGAGCAGAACATGTAGATGACC	23	4.5	Translation	-2	1.2318	0.945	0.387	1
U21_13864		III	Putative uncharacterized protein	osa	2e-62	Unknown	Unknown	8.17836	7.73718	7.60585	7.99671	7.32703	7	7755613	GCCTCCGTCGCCTGCATCTTCTGCTCGGAAGA	0	(0.24±0.18)	0.3633	(*0.11±0.09)	0	(0.19±0.1)	11	4551827	TCGAGCAGAACATGTAGATGAC	22	3.5	Translation	-2	1.0949	0.81	0.387	1
U21_13864		III	Putative uncharacterized protein	osa	2e-62	Unknown	Unknown	8.17836	7.73718	7.60585	7.99671	7.32703	7	7755613	GCCTCCGTCGCCTGCATCTTCTGCTCGGAAGA	0	(0.24±0.18)	0.3633	(*0.11±0.09)	0	(0.19±0.1)	11	4551825	TCGAGCAGAACATGTAGATGA	21	3.5	Translation	-2	5.6116	4.1852	0.9031	1
U21_13864		III	Putative uncharacterized protein	osa	2e-62	Unknown	Unknown	8.17836	7.73718	7.60585	7.99671	7.32703	7	7755613	GCCTCCGTCGCCTGCATCTTCTGCTCGGAAGA	0	(0.24±0.18)	0.3633	(*0.11±0.09)	0	(0.19±0.1)	11	3307065	GAGCAGAACATGTAGATGACC	21	4	Translation	0	1.6424	0.27	0	1
U21_13864		III	Putative uncharacterized protein	osa	2e-62	Unknown	Unknown	8.17836	7.73718	7.60585	7.99671	7.32703	7	7755613	GCCTCCGTCGCCTGCATCTTCTGCTCGGAAGA	0	(0.24±0.18)	0.3633	(*0.11±0.09)	0	(0.19±0.1)	11	2729809	CGAGCAGAACATGTAGATGACCC	23	5	Translation	-1	10.6757	7.8304	1.9352	1
U21_13864		III	Putative uncharacterized protein	osa	2e-62	Unknown	Unknown	8.17836	7.73718	7.60585	7.99671	7.32703	7	7755613	GCCTCCGTCGCCTGCATCTTCTGCTCGGAAGA	0	(0.24±0.18)	0.3633	(*0.11±0.09)	0	(0.19±0.1)	11	2729806	CGAGCAGAACATGTAGATGACC	22	4	Translation	-1	2.6005	0.945	0.129	1
U21_13864		III	Putative uncharacterized protein	osa	2e-62	Unknown	Unknown	8.17836	7.73718	7.60585	7.99671	7.32703	7	7755613	GCCTCCGTCGCCTGCATCTTCTGCTCGGAAGA	0	(0.24±0.18)	0.3633	(*0.11±0.09)	0	(0.19±0.1)	11	2729803	CGAGCAGAACATGTAGATGAC	21	3	Translation	-1	2.053	1.7551	0.129	1
U21_13864		III	Putative uncharacterized protein	osa	2e-62	Unknown	Unknown	8.17836	7.73718	7.60585	7.99671	7.32703	7	7755613	GCCTCCGTCGCCTGCATCTTCTGCTCGGAAGA	0	(0.24±0.18)	0.3633	(*0.11±0.09)	0	(0.19±0.1)	11	1946285	ATCGAGCAGAACATGTAGATGAC	23	4.5	Cleavage	-3	3.8323	1.3501	0.6451	1
U21_13864		III	Putative uncharacterized protein	osa	2e-62	Unknown	Unknown	8.17836	7.73718	7.60585	7.99671	7.32703	7	7755613	GCCTCCGTCGCCTGCATCTTCTGCTCGGAAGA	0	(0.24±0.18)	0.3633	(*0.11±0.09)	0	(0.19±0.1)	11	1946281	ATCGAGCAGAACATGTAGATGA	22	4.5	Cleavage	-3	1.0949	0.81	0	1
U21_13864		III	Putative uncharacterized protein	osa	2e-62	Unknown	Unknown	8.17836	7.73718	7.60585	7.99671	7.32703	7	7755613	GCCTCCGTCGCCTGCATCTTCTGCTCGGAAGA	0	(0.24±0.18)	0.3633	(*0.11±0.09)	0	(0.19±0.1)	11	1374008	AGCAGGGGACGTACGCGCTGG	21	5	Translation	1	0.6843	0.675	0.129	1
U21_13864		III	Putative uncharacterized protein	osa	2e-62	Unknown	Unknown	8.17836	7.73718	7.60585	7.99671	7.32703	7	7755613	GCCTCCGTCGCCTGCATCTTCTGCTCGGAAGA	0	(0.24±0.18)	0.3633	(*0.11±0.09)	0	(0.19±0.1)	11	1364397	AGCAGAACATGTAGATGACCC	21	5	Cleavage	1	1.3687	0	0.129	1
U21_18401		III	Putative uncharacterized protein	osa	1e-47	Unknown	Unknown	#N/A	#N/A	#N/A	#N/A	#N/A	5	1881761	AGTCGTGGTGTTCAACATACCCTTCCTTTCCA	0.558	(*0.2±0.15)	0.0991	(0.1±0.14)	0	(0.34±0.3)	6	4886979	TGGGGACGGGTATGTTGAAGA	21	4.5	Cleavage	-3	0.5475	0.54	0	1
U21_18401		III	Putative uncharacterized protein	osa	1e-47	Unknown	Unknown	#N/A	#N/A	#N/A	#N/A	#N/A	5	1881761	AGTCGTGGTGTTCAACATACCCTTCCTTTCCA	0.558	(*0.2±0.15)	0.0991	(0.1±0.14)	0	(0.34±0.3)	6	3824441	GGGGACGGGTATGTTGAAGAG	21	4.5	Cleavage	-2	4.7904	1.2151	0.129	1
U21_18401		III	Putative uncharacterized protein	osa	1e-47	Unknown	Unknown	#N/A	#N/A	#N/A	#N/A	#N/A	5	1881761	AGTCGTGGTGTTCAACATACCCTTCCTTTCCA	0.558	(*0.2±0.15)	0.0991	(0.1±0.14)	0	(0.34±0.3)	6	3824438	GGGGACGGGTATGTTGAAGA	20	3.5	Cleavage	-2	1.7793	0.54	0.129	1
U21_18401		III	Putative uncharacterized protein	osa	1e-47	Unknown	Unknown	#N/A	#N/A	#N/A	#N/A	#N/A	5	1881761	AGTCGTGGTGTTCAACATACCCTTCCTTTCCA	0.558	(*0.2±0.15)	0.0991	(0.1±0.14)	0	(0.34±0.3)	6	3824437	GGGGACGGGTATGTTGAAG	19	3.5	Cleavage	-2	2.6005	0.135	0	1
U21_18401		III	Putative uncharacterized protein	osa	1e-47	Unknown	Unknown	#N/A	#N/A	#N/A	#N/A	#N/A	5	1881761	AGTCGTGGTGTTCAACATACCCTTCCTTTCCA	0.558	(*0.2±0.15)	0.0991	(0.1±0.14)	0	(0.34±0.3)	6	1281752	AGAGGAAGGAGAAGTCGGA	19	5	Translation	-3	0.1369	0.675	0.258	1
U21_18401		III	Putative uncharacterized protein	osa	1e-47	Unknown	Unknown	#N/A	#N/A	#N/A	#N/A	#N/A	5	1881761	AGTCGTGGTGTTCAACATACCCTTCCTTTCCA	0.558	(*0.2±0.15)	0.0991	(0.1±0.14)	0	(0.34±0.3)	6	1200171	AGAAGTGTAGGTAGAGCACCA	21	5	Translation	0	0.1369	0.675	0.258	1
U21_22786		III	Putative uncharacterized protein	osa	1e-30	Unknown	Unknown	6.9471	6.77214	6.64895	7.04493	6.89821	5	8819803	GGTTCTCGCCTTCATGTTCTACTAGCATATTC	0.0656	(0.26±0.23)	1.9153	(*0.22±0.5)	1.1732	(0.46±0.73)	16	5014265	TTAGAGGAAGGAGAAGGCG	19	5	Translation	1	0.5475	0.81	1.4192	2
U21_22786		III	Putative uncharacterized protein	osa	1e-30	Unknown	Unknown	6.9471	6.77214	6.64895	7.04493	6.89821	5	8819803	GGTTCTCGCCTTCATGTTCTACTAGCATATTC	0.0656	(0.26±0.23)	1.9153	(*0.22±0.5)	1.1732	(0.46±0.73)	16	4132872	GTTGGTAGAGCTGAGGACT	19	5	Cleavage	0	0.1369	2.7001	3.8705	2
U21_22786		III	Putative uncharacterized protein	osa	1e-30	Unknown	Unknown	6.9471	6.77214	6.64895	7.04493	6.89821	5	8819803	GGTTCTCGCCTTCATGTTCTACTAGCATATTC	0.0656	(0.26±0.23)	1.9153	(*0.22±0.5)	1.1732	(0.46±0.73)	16	4132803	GTTGGTAGAGCAGAGGACT	19	5	Cleavage	0	0	0.54	0.9031	2
U21_22786		III	Putative uncharacterized protein	osa	1e-30	Unknown	Unknown	6.9471	6.77214	6.64895	7.04493	6.89821	5	8819803	GGTTCTCGCCTTCATGTTCTACTAGCATATTC	0.0656	(0.26±0.23)	1.9153	(*0.22±0.5)	1.1732	(0.46±0.73)	16	2512565	CATGCAAGTCGAACGGGAA	19	5	Translation	-3	1.9162	1.2151	0.258	1
U21_22786		III	Putative uncharacterized protein	osa	1e-30	Unknown	Unknown	6.9471	6.77214	6.64895	7.04493	6.89821	5	8819803	GGTTCTCGCCTTCATGTTCTACTAGCATATTC	0.0656	(0.26±0.23)	1.9153	(*0.22±0.5)	1.1732	(0.46±0.73)	16	2043815	ATGCAAGTCGAACGGGAAGT	20	5	Translation	-2	0.9581	0.135	0.387	1
U21_22786		III	Putative uncharacterized protein	osa	1e-30	Unknown	Unknown	6.9471	6.77214	6.64895	7.04493	6.89821	5	8819803	GGTTCTCGCCTTCATGTTCTACTAGCATATTC	0.0656	(0.26±0.23)	1.9153	(*0.22±0.5)	1.1732	(0.46±0.73)	16	2043813	ATGCAAGTCGAACGGGAAG	19	4	Translation	-2	0.5475	0.405	0.129	1
U21_22786		III	Putative uncharacterized protein	osa	1e-30	Unknown	Unknown	6.9471	6.77214	6.64895	7.04493	6.89821	5	8819803	GGTTCTCGCCTTCATGTTCTACTAGCATATTC	0.0656	(0.26±0.23)	1.9153	(*0.22±0.5)	1.1732	(0.46±0.73)	16	1676619	AGTGGAACCGGAGGACGACAACC	23	5	Translation	3	0.2737	0.54	0.258	1
U21_22786		III	Putative uncharacterized protein	osa	1e-30	Unknown	Unknown	6.9471	6.77214	6.64895	7.04493	6.89821	5	8819803	GGTTCTCGCCTTCATGTTCTACTAGCATATTC	0.0656	(0.26±0.23)	1.9153	(*0.22±0.5)	1.1732	(0.46±0.73)	16	1676617	AGTGGAACCGGAGGACGACAA	21	5	Translation	3	1.0949	0.27	0.9031	1
U21_22786		III	Putative uncharacterized protein	osa	1e-30	Unknown	Unknown	6.9471	6.77214	6.64895	7.04493	6.89821	5	8819803	GGTTCTCGCCTTCATGTTCTACTAGCATATTC	0.0656	(0.26±0.23)	1.9153	(*0.22±0.5)	1.1732	(0.46±0.73)	16	1634522	AGTAGAACATTAAGGCGGGAA	21	1.5	Translation	3	0	6.6153	2.5803	1
U21_22786		III	Putative uncharacterized protein	osa	1e-30	Unknown	Unknown	6.9471	6.77214	6.64895	7.04493	6.89821	5	8819803	GGTTCTCGCCTTCATGTTCTACTAGCATATTC	0.0656	(0.26±0.23)	1.9153	(*0.22±0.5)	1.1732	(0.46±0.73)	16	1173604	AGAAGAAGATGAGGGCGAGGACG	23	4.5	Cleavage	3	0.5475	0.81	0.258	3
U21_22786		III	Putative uncharacterized protein	osa	1e-30	Unknown	Unknown	6.9471	6.77214	6.64895	7.04493	6.89821	5	8819803	GGTTCTCGCCTTCATGTTCTACTAGCATATTC	0.0656	(0.26±0.23)	1.9153	(*0.22±0.5)	1.1732	(0.46±0.73)	16	558949	AAGTAGAACATTAAGGCTGGA	21	3.5	Cleavage	2	0.1369	8.5054	3.9995	1
U21_22786		III	Putative uncharacterized protein	osa	1e-30	Unknown	Unknown	6.9471	6.77214	6.64895	7.04493	6.89821	5	8819803	GGTTCTCGCCTTCATGTTCTACTAGCATATTC	0.0656	(0.26±0.23)	1.9153	(*0.22±0.5)	1.1732	(0.46±0.73)	16	558935	AAGTAGAACATTAAGGCGGGA	21	2.5	Cleavage	2	0.1369	9.3155	6.1928	1
U21_22786		III	Putative uncharacterized protein	osa	1e-30	Unknown	Unknown	6.9471	6.77214	6.64895	7.04493	6.89821	5	8819803	GGTTCTCGCCTTCATGTTCTACTAGCATATTC	0.0656	(0.26±0.23)	1.9153	(*0.22±0.5)	1.1732	(0.46±0.73)	16	558934	AAGTAGAACATTAAGGCGGG	20	2.5	Cleavage	2	0	0.54	0.5161	1
U21_22786		III	Putative uncharacterized protein	osa	1e-30	Unknown	Unknown	6.9471	6.77214	6.64895	7.04493	6.89821	5	8819803	GGTTCTCGCCTTCATGTTCTACTAGCATATTC	0.0656	(0.26±0.23)	1.9153	(*0.22±0.5)	1.1732	(0.46±0.73)	16	206831	AAAGTAGAACATTAAGGCTGGA	22	5	Cleavage	1	0.2737	2.0251	0.6451	1
U21_22786		III	Putative uncharacterized protein	osa	1e-30	Unknown	Unknown	6.9471	6.77214	6.64895	7.04493	6.89821	5	8819803	GGTTCTCGCCTTCATGTTCTACTAGCATATTC	0.0656	(0.26±0.23)	1.9153	(*0.22±0.5)	1.1732	(0.46±0.73)	16	206830	AAAGTAGAACATTAAGGCTGG	21	5	Cleavage	1	0.8212	11.2056	5.1606	1
U21_22786		III	Putative uncharacterized protein	osa	1e-30	Unknown	Unknown	6.9471	6.77214	6.64895	7.04493	6.89821	5	8819803	GGTTCTCGCCTTCATGTTCTACTAGCATATTC	0.0656	(0.26±0.23)	1.9153	(*0.22±0.5)	1.1732	(0.46±0.73)	16	206821	AAAGTAGAACATTAAGGCGGG	21	4	Cleavage	1	0.2737	4.1852	3.0964	1
U21_28802		III	Putative uncharacterized protein	osa	1e-36	Unknown	Unknown	9.03768	8.52982	7.70669	9.07049	7.16249	3	3211482	CTTCATTAACCAGAATCATTATGGTTATGTGA	2.1662	(*0.37±0.81)	0	(0.14±0.25)	0	(0.21±0.16)	4	4196367	TAACCGTAGTAATTCTAGAG	20	5	Translation	-1	5.6116	7.6954	10.9663	1
U21_28802		III	Putative uncharacterized protein	osa	1e-36	Unknown	Unknown	9.03768	8.52982	7.70669	9.07049	7.16249	3	3211482	CTTCATTAACCAGAATCATTATGGTTATGTGA	2.1662	(*0.37±0.81)	0	(0.14±0.25)	0	(0.21±0.16)	4	1731939	ATAACCGTAGTAATTCTAGAG	21	5	Cleavage	-2	9.5808	11.3406	16.256	1
U21_28802		III	Putative uncharacterized protein	osa	1e-36	Unknown	Unknown	9.03768	8.52982	7.70669	9.07049	7.16249	3	3211482	CTTCATTAACCAGAATCATTATGGTTATGTGA	2.1662	(*0.37±0.81)	0	(0.14±0.25)	0	(0.21±0.16)	4	1731937	ATAACCGTAGTAATTCTAG	19	3	Cleavage	-2	0.5475	0.135	0.6451	1
U21_28802		III	Putative uncharacterized protein	osa	1e-36	Unknown	Unknown	9.03768	8.52982	7.70669	9.07049	7.16249	3	3211482	CTTCATTAACCAGAATCATTATGGTTATGTGA	2.1662	(*0.37±0.81)	0	(0.14±0.25)	0	(0.21±0.16)	4	328735	AACCGTAGTAATTCTAGAG	19	5	Translation	0	8.2121	7.0204	13.2886	1
U21_39056		III	Putative uncharacterized protein	osa	8e-19	Unknown	Unknown	8.55294	8.66001	8.78123	9.19002	8.78868	3	7682488	TGATTTTGTTAATCTTTCTGACATGCATCAAG	2.1334	(*0.36±0.45)	2.0474	(*0.26±0.73)	0	(0.45±0.61)	8	4949341	TGTGGTAGAAAGATTGACATA	21	4.5	Cleavage	1	1.0949	0.81	0.129	1
U21_39056		III	Putative uncharacterized protein	osa	8e-19	Unknown	Unknown	8.55294	8.66001	8.78123	9.19002	8.78868	3	7682488	TGATTTTGTTAATCTTTCTGACATGCATCAAG	2.1334	(*0.36±0.45)	2.0474	(*0.26±0.73)	0	(0.45±0.61)	8	4941570	TGTGCAAGTCAGAAAGAATCAC	22	5	Cleavage	-3	0.1369	1.3501	1.4192	1
U21_39056		III	Putative uncharacterized protein	osa	8e-19	Unknown	Unknown	8.55294	8.66001	8.78123	9.19002	8.78868	3	7682488	TGATTTTGTTAATCTTTCTGACATGCATCAAG	2.1334	(*0.36±0.45)	2.0474	(*0.26±0.73)	0	(0.45±0.61)	8	4775364	TGCAAGTCAGAAAGAATCACT	21	4.5	Cleavage	-1	0	0.405	0.7741	1
U21_39056		III	Putative uncharacterized protein	osa	8e-19	Unknown	Unknown	8.55294	8.66001	8.78123	9.19002	8.78868	3	7682488	TGATTTTGTTAATCTTTCTGACATGCATCAAG	2.1334	(*0.36±0.45)	2.0474	(*0.26±0.73)	0	(0.45±0.61)	8	2581243	CCATGTCGCACGGATTAGT	19	5	Translation	0	4.3798	3.2402	7.6119	1
U21_39056		III	Putative uncharacterized protein	osa	8e-19	Unknown	Unknown	8.55294	8.66001	8.78123	9.19002	8.78868	3	7682488	TGATTTTGTTAATCTTTCTGACATGCATCAAG	2.1334	(*0.36±0.45)	2.0474	(*0.26±0.73)	0	(0.45±0.61)	8	2525225	CATGTCGCACGGATTCGTAAA	21	5	Translation	1	0.1369	1.0801	2.4513	1
U21_39056		III	Putative uncharacterized protein	osa	8e-19	Unknown	Unknown	8.55294	8.66001	8.78123	9.19002	8.78868	3	7682488	TGATTTTGTTAATCTTTCTGACATGCATCAAG	2.1334	(*0.36±0.45)	2.0474	(*0.26±0.73)	0	(0.45±0.61)	8	2525224	CATGTCGCACGGATTCGTAA	20	5	Translation	1	3.0111	2.5651	7.4829	1
U21_39056		III	Putative uncharacterized protein	osa	8e-19	Unknown	Unknown	8.55294	8.66001	8.78123	9.19002	8.78868	3	7682488	TGATTTTGTTAATCTTTCTGACATGCATCAAG	2.1334	(*0.36±0.45)	2.0474	(*0.26±0.73)	0	(0.45±0.61)	8	2525223	CATGTCGCACGGATTCGTA	19	5	Translation	1	27.5104	50.4927	83.6021	1
U21_39056		III	Putative uncharacterized protein	osa	8e-19	Unknown	Unknown	8.55294	8.66001	8.78123	9.19002	8.78868	3	7682488	TGATTTTGTTAATCTTTCTGACATGCATCAAG	2.1334	(*0.36±0.45)	2.0474	(*0.26±0.73)	0	(0.45±0.61)	8	600395	AATACATGTCGGAGAAATTGA	21	5	Cleavage	-3	1.2318	1.2151	0.5161	1
U21_12077		III	PWI domain-containing protein	Ath	5e-05	Ribonuclease	RNA Cellular Processes	9.53822	9.48741	9.32534	9.47001	9.17526	11	5083881	GAGAGCCGCCGCCGCCGACGACAATGTCGACC	0	(0.19±0.13)	0.033	(0.1±0.15)	0.7466	(*0.27±0.16)	23	5183289	TTGTCGGCCGCGTCGGCGGC	20	3.5	Translation	2	1.0949	2.7001	6.5798	2
U21_12077		III	PWI domain-containing protein	Ath	5e-05	Ribonuclease	RNA Cellular Processes	9.53822	9.48741	9.32534	9.47001	9.17526	11	5083881	GAGAGCCGCCGCCGCCGACGACAATGTCGACC	0	(0.19±0.13)	0.033	(0.1±0.15)	0.7466	(*0.27±0.16)	23	4965043	TGTTGTCGGCCGCGTCGGCGGC	22	4	Translation	0	4.106	5.4003	15.6109	3
U21_12077		III	PWI domain-containing protein	Ath	5e-05	Ribonuclease	RNA Cellular Processes	9.53822	9.48741	9.32534	9.47001	9.17526	11	5083881	GAGAGCCGCCGCCGCCGACGACAATGTCGACC	0	(0.19±0.13)	0.033	(0.1±0.15)	0.7466	(*0.27±0.16)	23	4965039	TGTTGTCGGCCGCGTCGGCGG	21	4.5	Translation	3	0.4106	0.945	1.8062	3
U21_12077		III	PWI domain-containing protein	Ath	5e-05	Ribonuclease	RNA Cellular Processes	9.53822	9.48741	9.32534	9.47001	9.17526	11	5083881	GAGAGCCGCCGCCGCCGACGACAATGTCGACC	0	(0.19±0.13)	0.033	(0.1±0.15)	0.7466	(*0.27±0.16)	23	4965033	TGTTGTCGGCCGCGTCGGCAA	21	4.5	Translation	3	0	0.27	0.7741	1
U21_12077		III	PWI domain-containing protein	Ath	5e-05	Ribonuclease	RNA Cellular Processes	9.53822	9.48741	9.32534	9.47001	9.17526	11	5083881	GAGAGCCGCCGCCGCCGACGACAATGTCGACC	0	(0.19±0.13)	0.033	(0.1±0.15)	0.7466	(*0.27±0.16)	23	4965032	TGTTGTCGGCCGCGTCGGC	19	2.5	Translation	3	8.6227	15.3908	32.2539	3
U21_12077		III	PWI domain-containing protein	Ath	5e-05	Ribonuclease	RNA Cellular Processes	9.53822	9.48741	9.32534	9.47001	9.17526	11	5083881	GAGAGCCGCCGCCGCCGACGACAATGTCGACC	0	(0.19±0.13)	0.033	(0.1±0.15)	0.7466	(*0.27±0.16)	23	4965030	TGTTGTCGGCCGCGTCGGA	19	3.5	Translation	3	0.9581	0.81	1.1611	2
U21_12077		III	PWI domain-containing protein	Ath	5e-05	Ribonuclease	RNA Cellular Processes	9.53822	9.48741	9.32534	9.47001	9.17526	11	5083881	GAGAGCCGCCGCCGCCGACGACAATGTCGACC	0	(0.19±0.13)	0.033	(0.1±0.15)	0.7466	(*0.27±0.16)	23	4136869	GTTGTCGGCCGCGTCGGCGGC	21	3.5	Translation	1	2.8742	6.0753	13.8047	3
U21_12077		III	PWI domain-containing protein	Ath	5e-05	Ribonuclease	RNA Cellular Processes	9.53822	9.48741	9.32534	9.47001	9.17526	11	5083881	GAGAGCCGCCGCCGCCGACGACAATGTCGACC	0	(0.19±0.13)	0.033	(0.1±0.15)	0.7466	(*0.27±0.16)	23	4136865	GTTGTCGGCCGCGTCGGCGG	20	3.5	Translation	1	0.4106	1.3501	1.8062	3
U21_12077		III	PWI domain-containing protein	Ath	5e-05	Ribonuclease	RNA Cellular Processes	9.53822	9.48741	9.32534	9.47001	9.17526	11	5083881	GAGAGCCGCCGCCGCCGACGACAATGTCGACC	0	(0.19±0.13)	0.033	(0.1±0.15)	0.7466	(*0.27±0.16)	23	3272443	GACTGTTGTCGGCCGCGTCGGC	22	5	Cleavage	0	10.402	13.7707	38.8337	1
U21_12077		III	PWI domain-containing protein	Ath	5e-05	Ribonuclease	RNA Cellular Processes	9.53822	9.48741	9.32534	9.47001	9.17526	11	5083881	GAGAGCCGCCGCCGCCGACGACAATGTCGACC	0	(0.19±0.13)	0.033	(0.1±0.15)	0.7466	(*0.27±0.16)	23	3272435	GACTGTTGTCGGCCGCGTCGG	21	5	Cleavage	0	8.8964	13.2307	34.7052	1
U21_12077		III	PWI domain-containing protein	Ath	5e-05	Ribonuclease	RNA Cellular Processes	9.53822	9.48741	9.32534	9.47001	9.17526	11	5083881	GAGAGCCGCCGCCGCCGACGACAATGTCGACC	0	(0.19±0.13)	0.033	(0.1±0.15)	0.7466	(*0.27±0.16)	23	3272430	GACTGTTGTCGGCCGCGTCG	20	5	Cleavage	0	5.8853	3.7802	6.0637	1
U21_12077		III	PWI domain-containing protein	Ath	5e-05	Ribonuclease	RNA Cellular Processes	9.53822	9.48741	9.32534	9.47001	9.17526	11	5083881	GAGAGCCGCCGCCGCCGACGACAATGTCGACC	0	(0.19±0.13)	0.033	(0.1±0.15)	0.7466	(*0.27±0.16)	23	3272399	GACTGTTGTCGGCCGCGGCGGCG	23	5	Cleavage	0	0.5475	0.945	0.7741	1
U21_12077		III	PWI domain-containing protein	Ath	5e-05	Ribonuclease	RNA Cellular Processes	9.53822	9.48741	9.32534	9.47001	9.17526	11	5083881	GAGAGCCGCCGCCGCCGACGACAATGTCGACC	0	(0.19±0.13)	0.033	(0.1±0.15)	0.7466	(*0.27±0.16)	23	3187541	GAAGTTGTTGTTGGGGACGG	20	5	Cleavage	-2	1.6424	0.675	0	1
U21_12077		III	PWI domain-containing protein	Ath	5e-05	Ribonuclease	RNA Cellular Processes	9.53822	9.48741	9.32534	9.47001	9.17526	11	5083881	GAGAGCCGCCGCCGCCGACGACAATGTCGACC	0	(0.19±0.13)	0.033	(0.1±0.15)	0.7466	(*0.27±0.16)	23	3043446	CTGTTGTCGGCCGCGTCGGCGGC	23	5	Translation	-1	3.9692	7.0204	12.9016	1
U21_12077		III	PWI domain-containing protein	Ath	5e-05	Ribonuclease	RNA Cellular Processes	9.53822	9.48741	9.32534	9.47001	9.17526	11	5083881	GAGAGCCGCCGCCGCCGACGACAATGTCGACC	0	(0.19±0.13)	0.033	(0.1±0.15)	0.7466	(*0.27±0.16)	23	3043438	CTGTTGTCGGCCGCGTCGGCG	21	4.5	Cleavage	2	0.2737	0.81	0.5161	1
U21_12077		III	PWI domain-containing protein	Ath	5e-05	Ribonuclease	RNA Cellular Processes	9.53822	9.48741	9.32534	9.47001	9.17526	11	5083881	GAGAGCCGCCGCCGCCGACGACAATGTCGACC	0	(0.19±0.13)	0.033	(0.1±0.15)	0.7466	(*0.27±0.16)	23	3043436	CTGTTGTCGGCCGCGTCGGC	20	3.5	Cleavage	2	11.9075	16.6059	34.1891	1
U21_12077		III	PWI domain-containing protein	Ath	5e-05	Ribonuclease	RNA Cellular Processes	9.53822	9.48741	9.32534	9.47001	9.17526	11	5083881	GAGAGCCGCCGCCGCCGACGACAATGTCGACC	0	(0.19±0.13)	0.033	(0.1±0.15)	0.7466	(*0.27±0.16)	23	3043435	CTGTTGTCGGCCGCGTCGGA	20	4.5	Cleavage	2	1.0949	0.675	2.3223	2
U21_12077		III	PWI domain-containing protein	Ath	5e-05	Ribonuclease	RNA Cellular Processes	9.53822	9.48741	9.32534	9.47001	9.17526	11	5083881	GAGAGCCGCCGCCGCCGACGACAATGTCGACC	0	(0.19±0.13)	0.033	(0.1±0.15)	0.7466	(*0.27±0.16)	23	3043434	CTGTTGTCGGCCGCGTCGG	19	3.5	Cleavage	2	0.4106	1.0801	0.7741	2
U21_12077		III	PWI domain-containing protein	Ath	5e-05	Ribonuclease	RNA Cellular Processes	9.53822	9.48741	9.32534	9.47001	9.17526	11	5083881	GAGAGCCGCCGCCGCCGACGACAATGTCGACC	0	(0.19±0.13)	0.033	(0.1±0.15)	0.7466	(*0.27±0.16)	23	1112071	ACTGTTGTCGGCCGCGTCGGCG	22	5	Cleavage	1	24.3625	37.262	87.3436	1
U21_12077		III	PWI domain-containing protein	Ath	5e-05	Ribonuclease	RNA Cellular Processes	9.53822	9.48741	9.32534	9.47001	9.17526	11	5083881	GAGAGCCGCCGCCGCCGACGACAATGTCGACC	0	(0.19±0.13)	0.033	(0.1±0.15)	0.7466	(*0.27±0.16)	23	1112067	ACTGTTGTCGGCCGCGTCGGCA	22	5	Cleavage	1	0.2737	0.405	1.2902	1
U21_12077		III	PWI domain-containing protein	Ath	5e-05	Ribonuclease	RNA Cellular Processes	9.53822	9.48741	9.32534	9.47001	9.17526	11	5083881	GAGAGCCGCCGCCGCCGACGACAATGTCGACC	0	(0.19±0.13)	0.033	(0.1±0.15)	0.7466	(*0.27±0.16)	23	1112066	ACTGTTGTCGGCCGCGTCGGC	21	4	Cleavage	1	15.0555	18.091	48.2519	1
U21_12077		III	PWI domain-containing protein	Ath	5e-05	Ribonuclease	RNA Cellular Processes	9.53822	9.48741	9.32534	9.47001	9.17526	11	5083881	GAGAGCCGCCGCCGCCGACGACAATGTCGACC	0	(0.19±0.13)	0.033	(0.1±0.15)	0.7466	(*0.27±0.16)	23	1112057	ACTGTTGTCGGCCGCGTCGGA	21	5	Cleavage	1	0.6843	1.6201	1.1611	1
U21_12077		III	PWI domain-containing protein	Ath	5e-05	Ribonuclease	RNA Cellular Processes	9.53822	9.48741	9.32534	9.47001	9.17526	11	5083881	GAGAGCCGCCGCCGCCGACGACAATGTCGACC	0	(0.19±0.13)	0.033	(0.1±0.15)	0.7466	(*0.27±0.16)	23	1112056	ACTGTTGTCGGCCGCGTCGG	20	4	Cleavage	1	3.9692	4.4552	20.3845	1
U21_23305	B	III	RGH1A (MLA1)	osa	1e-72	Protein Interaction	Stress Response	7.3705	6.25963	6.21693	6.88456	6.21322	1	2444223	CGGGGTGCCATTAGCTATTATTACTATAGCTA	3.9714	(*0.38±0.79)	0.8586	(*0.11±0.2)	1.1732	(0±0)	15	5175289	TTGGTGGTAGTAGCAAATA	19	5	Cleavage	-1	2.4636	2.2951	3.2254	1
U21_23305	B	III	RGH1A (MLA1)	osa	1e-72	Protein Interaction	Stress Response	7.3705	6.25963	6.21693	6.88456	6.21322	1	2444223	CGGGGTGCCATTAGCTATTATTACTATAGCTA	3.9714	(*0.38±0.79)	0.8586	(*0.11±0.2)	1.1732	(0±0)	15	4902305	TGGTGGTAGTAGCAAATAT	19	5	Cleavage	0	5.0641	6.3453	6.0637	1
U21_23305	B	III	RGH1A (MLA1)	osa	1e-72	Protein Interaction	Stress Response	7.3705	6.25963	6.21693	6.88456	6.21322	1	2444223	CGGGGTGCCATTAGCTATTATTACTATAGCTA	3.9714	(*0.38±0.79)	0.8586	(*0.11±0.2)	1.1732	(0±0)	15	4370572	TATAGTAATGATGGCTAAT	19	1	Cleavage	-2	0.6843	0.27	0.258	1
U21_23305	B	III	RGH1A (MLA1)	osa	1e-72	Protein Interaction	Stress Response	7.3705	6.25963	6.21693	6.88456	6.21322	1	2444223	CGGGGTGCCATTAGCTATTATTACTATAGCTA	3.9714	(*0.38±0.79)	0.8586	(*0.11±0.2)	1.1732	(0±0)	15	4347136	TAGTAATGATGGCTAATGGTACA	23	2.5	Cleavage	0	0.4106	0.675	0.129	1
U21_23305	B	III	RGH1A (MLA1)	osa	1e-72	Protein Interaction	Stress Response	7.3705	6.25963	6.21693	6.88456	6.21322	1	2444223	CGGGGTGCCATTAGCTATTATTACTATAGCTA	3.9714	(*0.38±0.79)	0.8586	(*0.11±0.2)	1.1732	(0±0)	15	4347135	TAGTAATGATGGCTAATGGTAC	22	1.5	Cleavage	0	22.7201	16.2009	11.0953	1
U21_23305	B	III	RGH1A (MLA1)	osa	1e-72	Protein Interaction	Stress Response	7.3705	6.25963	6.21693	6.88456	6.21322	1	2444223	CGGGGTGCCATTAGCTATTATTACTATAGCTA	3.9714	(*0.38±0.79)	0.8586	(*0.11±0.2)	1.1732	(0±0)	15	4347134	TAGTAATGATGGCTAATGGTA	21	1.5	Cleavage	0	7.1171	5.5353	4.9026	1
U21_23305	B	III	RGH1A (MLA1)	osa	1e-72	Protein Interaction	Stress Response	7.3705	6.25963	6.21693	6.88456	6.21322	1	2444223	CGGGGTGCCATTAGCTATTATTACTATAGCTA	3.9714	(*0.38±0.79)	0.8586	(*0.11±0.2)	1.1732	(0±0)	15	4230804	TAATGATGGCTAATTGTACACC	22	3.5	Cleavage	3	0.6843	0.81	0	1
U21_23305	B	III	RGH1A (MLA1)	osa	1e-72	Protein Interaction	Stress Response	7.3705	6.25963	6.21693	6.88456	6.21322	1	2444223	CGGGGTGCCATTAGCTATTATTACTATAGCTA	3.9714	(*0.38±0.79)	0.8586	(*0.11±0.2)	1.1732	(0±0)	15	4230800	TAATGATGGCTAATGTTACACC	22	3.5	Cleavage	3	0.8212	0.27	0.5161	1
U21_23305	B	III	RGH1A (MLA1)	osa	1e-72	Protein Interaction	Stress Response	7.3705	6.25963	6.21693	6.88456	6.21322	1	2444223	CGGGGTGCCATTAGCTATTATTACTATAGCTA	3.9714	(*0.38±0.79)	0.8586	(*0.11±0.2)	1.1732	(0±0)	15	4230769	TAATGATGGCTAATGGTACACC	22	2.5	Cleavage	3	211.461	132.442	74.313	1
U21_23305	B	III	RGH1A (MLA1)	osa	1e-72	Protein Interaction	Stress Response	7.3705	6.25963	6.21693	6.88456	6.21322	1	2444223	CGGGGTGCCATTAGCTATTATTACTATAGCTA	3.9714	(*0.38±0.79)	0.8586	(*0.11±0.2)	1.1732	(0±0)	15	4230767	TAATGATGGCTAATGGTACAC	21	2.5	Cleavage	3	66.9284	47.1175	24.2549	1
U21_23305	B	III	RGH1A (MLA1)	osa	1e-72	Protein Interaction	Stress Response	7.3705	6.25963	6.21693	6.88456	6.21322	1	2444223	CGGGGTGCCATTAGCTATTATTACTATAGCTA	3.9714	(*0.38±0.79)	0.8586	(*0.11±0.2)	1.1732	(0±0)	15	4230756	TAATGATGGCTAATGGGACACC	22	3	Cleavage	3	0.6843	0.675	0.258	1
U21_23305	B	III	RGH1A (MLA1)	osa	1e-72	Protein Interaction	Stress Response	7.3705	6.25963	6.21693	6.88456	6.21322	1	2444223	CGGGGTGCCATTAGCTATTATTACTATAGCTA	3.9714	(*0.38±0.79)	0.8586	(*0.11±0.2)	1.1732	(0±0)	15	4230413	TAATGAGGGCTAATGGTACACC	22	4	Cleavage	3	0.2737	0.54	0.258	1
U21_23305	B	III	RGH1A (MLA1)	osa	1e-72	Protein Interaction	Stress Response	7.3705	6.25963	6.21693	6.88456	6.21322	1	2444223	CGGGGTGCCATTAGCTATTATTACTATAGCTA	3.9714	(*0.38±0.79)	0.8586	(*0.11±0.2)	1.1732	(0±0)	15	3927633	GTAATGATTAATAGTGACA	19	5	Translation	2	0.2737	0.81	0.258	2
U21_23305	B	III	RGH1A (MLA1)	osa	1e-72	Protein Interaction	Stress Response	7.3705	6.25963	6.21693	6.88456	6.21322	1	2444223	CGGGGTGCCATTAGCTATTATTACTATAGCTA	3.9714	(*0.38±0.79)	0.8586	(*0.11±0.2)	1.1732	(0±0)	15	2948551	CTATAGTAATGATGGCTAATGG	22	1	Cleavage	-3	0.8212	0.81	0.7741	1
U21_23305	B	III	RGH1A (MLA1)	osa	1e-72	Protein Interaction	Stress Response	7.3705	6.25963	6.21693	6.88456	6.21322	1	2444223	CGGGGTGCCATTAGCTATTATTACTATAGCTA	3.9714	(*0.38±0.79)	0.8586	(*0.11±0.2)	1.1732	(0±0)	15	1832409	ATAGTAATGATGGCTAATGGTA	22	1.5	Cleavage	-1	0.1369	0.81	0.5161	1
U21_4432	B	II	ribonucleoprotein A, chloroplast	osa	1e-112	Protein Interaction	RNA Cellular Processes	11.7136	10.8782	9.75368	9.15978	8.84306	22	4313826	TCGAGCAATTCAATGGCTATACCTTCCAAGGA	1.1816	(*0.34±0.38)	0.1651	(0.19±0.35)	0	(0.31±0.29)	2	3846104	GGGGGTGTAGCTCATTGGT	19	5	Cleavage	0	1.3687	1.0801	0.7741	1
U21_4432	B	II	ribonucleoprotein A, chloroplast	osa	1e-112	Protein Interaction	RNA Cellular Processes	11.7136	10.8782	9.75368	9.15978	8.84306	22	4313826	TCGAGCAATTCAATGGCTATACCTTCCAAGGA	1.1816	(*0.34±0.38)	0.1651	(0.19±0.35)	0	(0.31±0.29)	2	1598121	AGGTAAAGCCAATGATTAG	19	4.5	Cleavage	2	0.4106	0.135	0.6451	1
U21_27407		III	ribosomal protein L4	osa	5e-40	RNA Binding	RNA Cellular Processes	#N/A	#N/A	#N/A	#N/A	#N/A	10	3547006	GTCGTCTCCGACTCGGCCGAGGGCATCGAGAA	0.0985	(0.33±0.39)	0	(0.2±0.19)	0.9243	(*0.26±0.18)	10	4965043	TGTTGTCGGCCGCGTCGGCGGC	22	5	Cleavage	1	4.106	5.4003	15.6109	3
U21_27407		III	ribosomal protein L4	osa	5e-40	RNA Binding	RNA Cellular Processes	#N/A	#N/A	#N/A	#N/A	#N/A	10	3547006	GTCGTCTCCGACTCGGCCGAGGGCATCGAGAA	0.0985	(0.33±0.39)	0	(0.2±0.19)	0.9243	(*0.26±0.18)	10	4965039	TGTTGTCGGCCGCGTCGGCGG	21	5	Cleavage	1	0.4106	0.945	1.8062	3
U21_27407		III	ribosomal protein L4	osa	5e-40	RNA Binding	RNA Cellular Processes	#N/A	#N/A	#N/A	#N/A	#N/A	10	3547006	GTCGTCTCCGACTCGGCCGAGGGCATCGAGAA	0.0985	(0.33±0.39)	0	(0.2±0.19)	0.9243	(*0.26±0.18)	10	4965032	TGTTGTCGGCCGCGTCGGC	19	4.5	Cleavage	1	8.6227	15.3908	32.2539	3
U21_27407		III	ribosomal protein L4	osa	5e-40	RNA Binding	RNA Cellular Processes	#N/A	#N/A	#N/A	#N/A	#N/A	10	3547006	GTCGTCTCCGACTCGGCCGAGGGCATCGAGAA	0.0985	(0.33±0.39)	0	(0.2±0.19)	0.9243	(*0.26±0.18)	10	4965030	TGTTGTCGGCCGCGTCGGA	19	3.5	Cleavage	1	0.9581	0.81	1.1611	2
U21_27407		III	ribosomal protein L4	osa	5e-40	RNA Binding	RNA Cellular Processes	#N/A	#N/A	#N/A	#N/A	#N/A	10	3547006	GTCGTCTCCGACTCGGCCGAGGGCATCGAGAA	0.0985	(0.33±0.39)	0	(0.2±0.19)	0.9243	(*0.26±0.18)	10	4136869	GTTGTCGGCCGCGTCGGCGGC	21	5	Cleavage	2	2.8742	6.0753	13.8047	3
U21_27407		III	ribosomal protein L4	osa	5e-40	RNA Binding	RNA Cellular Processes	#N/A	#N/A	#N/A	#N/A	#N/A	10	3547006	GTCGTCTCCGACTCGGCCGAGGGCATCGAGAA	0.0985	(0.33±0.39)	0	(0.2±0.19)	0.9243	(*0.26±0.18)	10	4136865	GTTGTCGGCCGCGTCGGCGG	20	5	Cleavage	2	0.4106	1.3501	1.8062	3
U21_27407		III	ribosomal protein L4	osa	5e-40	RNA Binding	RNA Cellular Processes	#N/A	#N/A	#N/A	#N/A	#N/A	10	3547006	GTCGTCTCCGACTCGGCCGAGGGCATCGAGAA	0.0985	(0.33±0.39)	0	(0.2±0.19)	0.9243	(*0.26±0.18)	10	4136864	GTTGTCGGCCGCGTCGGCG	19	4.5	Cleavage	2	0.8212	1.3501	1.6772	2
U21_27407		III	ribosomal protein L4	osa	5e-40	RNA Binding	RNA Cellular Processes	#N/A	#N/A	#N/A	#N/A	#N/A	10	3547006	GTCGTCTCCGACTCGGCCGAGGGCATCGAGAA	0.0985	(0.33±0.39)	0	(0.2±0.19)	0.9243	(*0.26±0.18)	10	4038368	GTGCCATGGGCTAAGTCGG	19	4.5	Cleavage	0	1.7793	2.8351	5.4187	1
U21_27407		III	ribosomal protein L4	osa	5e-40	RNA Binding	RNA Cellular Processes	#N/A	#N/A	#N/A	#N/A	#N/A	10	3547006	GTCGTCTCCGACTCGGCCGAGGGCATCGAGAA	0.0985	(0.33±0.39)	0	(0.2±0.19)	0.9243	(*0.26±0.18)	10	3043435	CTGTTGTCGGCCGCGTCGGA	20	4.5	Cleavage	0	1.0949	0.675	2.3223	2
U21_27407		III	ribosomal protein L4	osa	5e-40	RNA Binding	RNA Cellular Processes	#N/A	#N/A	#N/A	#N/A	#N/A	10	3547006	GTCGTCTCCGACTCGGCCGAGGGCATCGAGAA	0.0985	(0.33±0.39)	0	(0.2±0.19)	0.9243	(*0.26±0.18)	10	3043434	CTGTTGTCGGCCGCGTCGG	19	4.5	Cleavage	0	0.4106	1.0801	0.7741	2
U21_38304		III	RNA-directed DNA polymerase	mtr	3e-10	RNA Binding	Miscellaneous	#N/A	#N/A	#N/A	#N/A	#N/A	1	841850	GTTTCAGCTCTAGCCTACCCCAACTTGTTTGG	1.5098	(*0.47±0.51)	1.0898	(*0.17±0.23)	1.3154	(0±0)	4	2339143	CAAGTTGGGGTAGGTTAGAGGTG	23	1.5	Cleavage	-1	8.6227	3.5102	0.9031	1
U21_38304		III	RNA-directed DNA polymerase	mtr	3e-10	RNA Binding	Miscellaneous	#N/A	#N/A	#N/A	#N/A	#N/A	1	841850	GTTTCAGCTCTAGCCTACCCCAACTTGTTTGG	1.5098	(*0.47±0.51)	1.0898	(*0.17±0.23)	1.3154	(0±0)	4	770927	ACAAGTTGGGGTAGGTTAGAGGT	23	1.5	Cleavage	-2	5.7485	3.7802	0.6451	1
U21_38304		III	RNA-directed DNA polymerase	mtr	3e-10	RNA Binding	Miscellaneous	#N/A	#N/A	#N/A	#N/A	#N/A	1	841850	GTTTCAGCTCTAGCCTACCCCAACTTGTTTGG	1.5098	(*0.47±0.51)	1.0898	(*0.17±0.23)	1.3154	(0±0)	4	582140	AAGTTGGGGTAGGTTAGAGGTGA	23	1.5	Cleavage	0	4.2429	1.8901	0.258	1
U21_38304		III	RNA-directed DNA polymerase	mtr	3e-10	RNA Binding	Miscellaneous	#N/A	#N/A	#N/A	#N/A	#N/A	1	841850	GTTTCAGCTCTAGCCTACCCCAACTTGTTTGG	1.5098	(*0.47±0.51)	1.0898	(*0.17±0.23)	1.3154	(0±0)	4	284238	AACAAGTTGGGGTAGGTTAGAGG	23	1.5	Cleavage	-3	0.6843	0.945	0.129	1
U21_21027		II	SEC6 homolog	ath	5e-96	Membrane Binding	Subcellular Function	#N/A	#N/A	#N/A	#N/A	#N/A	1	2096006	TTGAAGATGTTGATCGATCGTGGGAAACATTT	0	(0±0)	0.1981	(*0.07±0.05)	0	(0±0)	4	5055911	TTCACACAATTGGTCATCG	19	5	Cleavage	0	0.5475	0.675	0.5161	1
U21_21027		II	SEC6 homolog	ath	5e-96	Membrane Binding	Subcellular Function	#N/A	#N/A	#N/A	#N/A	#N/A	1	2096006	TTGAAGATGTTGATCGATCGTGGGAAACATTT	0	(0±0)	0.1981	(*0.07±0.05)	0	(0±0)	4	4563369	TCGCGGTCGACGACAACTG	19	5	Translation	3	0.1369	0.945	0.258	1
U21_21027		II	SEC6 homolog	ath	5e-96	Membrane Binding	Subcellular Function	#N/A	#N/A	#N/A	#N/A	#N/A	1	2096006	TTGAAGATGTTGATCGATCGTGGGAAACATTT	0	(0±0)	0.1981	(*0.07±0.05)	0	(0±0)	4	4521835	TCCGACGATCGTTCTACAG	19	4.5	Cleavage	1	2.6005	0.945	0.387	1
U21_21027		II	SEC6 homolog	ath	5e-96	Membrane Binding	Subcellular Function	#N/A	#N/A	#N/A	#N/A	#N/A	1	2096006	TTGAAGATGTTGATCGATCGTGGGAAACATTT	0	(0±0)	0.1981	(*0.07±0.05)	0	(0±0)	4	3991962	GTCCGACGATCGTTCTACA	19	4.5	Cleavage	0	1.5055	1.2151	0.5161	1
U21_14459		III	Ser/Thr protein phosphatase	osa	1e-127	Phosphate Transferase	Miscellaneous	7.0242	10.404	9.83228	7.29736	8.61027	8	7460518	TCAGCAGCAGCGACAGTCCTCTGCAGTACCTG	0	(0.15±0.07)	0.3633	(*0.11±0.11)	0	(0.27±0.21)	9	3945264	GTAGAGCTGAGGACTGTAG	19	5	Cleavage	-3	0	0.945	4.6446	1
U21_14459		III	Ser/Thr protein phosphatase	osa	1e-127	Phosphate Transferase	Miscellaneous	7.0242	10.404	9.83228	7.29736	8.61027	8	7460518	TCAGCAGCAGCGACAGTCCTCTGCAGTACCTG	0	(0.15±0.07)	0.3633	(*0.11±0.11)	0	(0.27±0.21)	9	3945117	GTAGAGCGGAGGACTGTAG	19	4.5	Cleavage	-3	0	0.54	1.2902	1
U21_14459		III	Ser/Thr protein phosphatase	osa	1e-127	Phosphate Transferase	Miscellaneous	7.0242	10.404	9.83228	7.29736	8.61027	8	7460518	TCAGCAGCAGCGACAGTCCTCTGCAGTACCTG	0	(0.15±0.07)	0.3633	(*0.11±0.11)	0	(0.27±0.21)	9	3944946	GTAGAGCAGAGGACTGTAGA	20	5	Cleavage	-3	0	0.54	0.9031	1
U21_14459		III	Ser/Thr protein phosphatase	osa	1e-127	Phosphate Transferase	Miscellaneous	7.0242	10.404	9.83228	7.29736	8.61027	8	7460518	TCAGCAGCAGCGACAGTCCTCTGCAGTACCTG	0	(0.15±0.07)	0.3633	(*0.11±0.11)	0	(0.27±0.21)	9	3636317	GCTGAGGACTGTAGATCCT	19	4.5	Cleavage	2	0.1369	1.2151	2.0643	1
U21_14459		III	Ser/Thr protein phosphatase	osa	1e-127	Phosphate Transferase	Miscellaneous	7.0242	10.404	9.83228	7.29736	8.61027	8	7460518	TCAGCAGCAGCGACAGTCCTCTGCAGTACCTG	0	(0.15±0.07)	0.3633	(*0.11±0.11)	0	(0.27±0.21)	9	2997582	CTGAAGACGATTGTGGATG	19	5	Cleavage	0	0.2737	0.81	0.258	1
U21_14459		III	Ser/Thr protein phosphatase	osa	1e-127	Phosphate Transferase	Miscellaneous	7.0242	10.404	9.83228	7.29736	8.61027	8	7460518	TCAGCAGCAGCGACAGTCCTCTGCAGTACCTG	0	(0.15±0.07)	0.3633	(*0.11±0.11)	0	(0.27±0.21)	9	1411138	AGCGGAGGACTGTAGATCCT	20	4.5	Cleavage	1	0.1369	2.0251	3.2254	1
U21_14459		III	Ser/Thr protein phosphatase	osa	1e-127	Phosphate Transferase	Miscellaneous	7.0242	10.404	9.83228	7.29736	8.61027	8	7460518	TCAGCAGCAGCGACAGTCCTCTGCAGTACCTG	0	(0.15±0.07)	0.3633	(*0.11±0.11)	0	(0.27±0.21)	9	1411137	AGCGGAGGACTGTAGATCC	19	4.5	Cleavage	1	0	0.81	0.7741	1
U21_14459		III	Ser/Thr protein phosphatase	osa	1e-127	Phosphate Transferase	Miscellaneous	7.0242	10.404	9.83228	7.29736	8.61027	8	7460518	TCAGCAGCAGCGACAGTCCTCTGCAGTACCTG	0	(0.15±0.07)	0.3633	(*0.11±0.11)	0	(0.27±0.21)	9	1367586	AGCAGAGGACTGTAGATCCTT	21	5	Cleavage	1	0	0.81	1.0321	1
U21_14459		III	Ser/Thr protein phosphatase	osa	1e-127	Phosphate Transferase	Miscellaneous	7.0242	10.404	9.83228	7.29736	8.61027	8	7460518	TCAGCAGCAGCGACAGTCCTCTGCAGTACCTG	0	(0.15±0.07)	0.3633	(*0.11±0.11)	0	(0.27±0.21)	9	1367585	AGCAGAGGACTGTAGATCCT	20	4	Cleavage	1	0	0.675	1.6772	1
U21_8431	B	II	SMH (single-Myb-histone)	osa	6e-61	DNA Binding	DNA Cellular Processes	10.3073	9.96915	9.64364	10.9114	9.51003	14	2035364	TCTCTCAAGAAGAAGGATCCAGCCAAGTCATC	0.6564	(0.25±0.25)	0.5614	(*0.11±0.13)	0.32	(0.25±0.2)	8	3034944	CTGGTTGGATCATGCTTCTG	20	4.5	Cleavage	0	1.3687	1.4851	0.7741	1
U21_8431	B	II	SMH (single-Myb-histone)	osa	6e-61	DNA Binding	DNA Cellular Processes	10.3073	9.96915	9.64364	10.9114	9.51003	14	2035364	TCTCTCAAGAAGAAGGATCCAGCCAAGTCATC	0.6564	(0.25±0.25)	0.5614	(*0.11±0.13)	0.32	(0.25±0.2)	8	3029027	CTGGCTGGATCATACTTCTGT	21	5	Cleavage	0	0.2737	0.675	0.387	1
U21_8431	B	II	SMH (single-Myb-histone)	osa	6e-61	DNA Binding	DNA Cellular Processes	10.3073	9.96915	9.64364	10.9114	9.51003	14	2035364	TCTCTCAAGAAGAAGGATCCAGCCAAGTCATC	0.6564	(0.25±0.25)	0.5614	(*0.11±0.13)	0.32	(0.25±0.2)	8	3029024	CTGGCTGGATCATACTTCTG	20	4	Cleavage	0	12.7287	10.6656	15.8689	1
U21_8431	B	II	SMH (single-Myb-histone)	osa	6e-61	DNA Binding	DNA Cellular Processes	10.3073	9.96915	9.64364	10.9114	9.51003	14	2035364	TCTCTCAAGAAGAAGGATCCAGCCAAGTCATC	0.6564	(0.25±0.25)	0.5614	(*0.11±0.13)	0.32	(0.25±0.2)	8	1106388	ACTGGTTGGATCATGCTTCT	20	5	Cleavage	-1	0.6843	0.27	0.7741	1
U21_8431	B	II	SMH (single-Myb-histone)	osa	6e-61	DNA Binding	DNA Cellular Processes	10.3073	9.96915	9.64364	10.9114	9.51003	14	2035364	TCTCTCAAGAAGAAGGATCCAGCCAAGTCATC	0.6564	(0.25±0.25)	0.5614	(*0.11±0.13)	0.32	(0.25±0.2)	8	1106386	ACTGGTTGGATCATGCTTC	19	5	Cleavage	-1	0.4106	0.54	0.5161	1
U21_8431	B	II	SMH (single-Myb-histone)	osa	6e-61	DNA Binding	DNA Cellular Processes	10.3073	9.96915	9.64364	10.9114	9.51003	14	2035364	TCTCTCAAGAAGAAGGATCCAGCCAAGTCATC	0.6564	(0.25±0.25)	0.5614	(*0.11±0.13)	0.32	(0.25±0.2)	8	1103765	ACTGGCTGGATCATACTTCTT	21	4.5	Cleavage	-1	3.0111	2.7001	4.1285	1
U21_8431	B	II	SMH (single-Myb-histone)	osa	6e-61	DNA Binding	DNA Cellular Processes	10.3073	9.96915	9.64364	10.9114	9.51003	14	2035364	TCTCTCAAGAAGAAGGATCCAGCCAAGTCATC	0.6564	(0.25±0.25)	0.5614	(*0.11±0.13)	0.32	(0.25±0.2)	8	1103754	ACTGGCTGGATCATACTTCT	20	4.5	Cleavage	-1	3.6954	1.6201	2.9674	1
U21_8431	B	II	SMH (single-Myb-histone)	osa	6e-61	DNA Binding	DNA Cellular Processes	10.3073	9.96915	9.64364	10.9114	9.51003	14	2035364	TCTCTCAAGAAGAAGGATCCAGCCAAGTCATC	0.6564	(0.25±0.25)	0.5614	(*0.11±0.13)	0.32	(0.25±0.2)	8	1103750	ACTGGCTGGATCATACTTC	19	4.5	Cleavage	-1	0.8212	1.8901	5.0316	1
U21_18637		I	SPL16 (Teosinte glume architecture 1)	osa	6e-83	Transcription Factor	RNA Cellular Processes	#N/A	#N/A	#N/A	#N/A	#N/A	2	7756091	CGGACTGTGCTCTCTCTCTTCTGTCAGCTCCG	1.477	(*0.21±0.32)	0.033	(0.07±0.04)	0.2133	(0±0)	127	hvu-miR156h	TGTCAGAAGAGAGTGAGCAC	20	2.5	Cleavage	0	0.68	0.95	1.55	2
U21_18637		I	SPL16 (Teosinte glume architecture 1)	osa	6e-83	Transcription Factor	RNA Cellular Processes	#N/A	#N/A	#N/A	#N/A	#N/A	2	7756091	CGGACTGTGCTCTCTCTCTTCTGTCAGCTCCG	1.477	(*0.21±0.32)	0.033	(0.07±0.04)	0.2133	(0±0)	127	hvu-miR156g	TGACAGAGGAGAGTGAGCAC	20	1.5	Cleavage	0	0.82	2.43	1.16	2
U21_18637		I	SPL16 (Teosinte glume architecture 1)	osa	6e-83	Transcription Factor	RNA Cellular Processes	#N/A	#N/A	#N/A	#N/A	#N/A	2	7756091	CGGACTGTGCTCTCTCTCTTCTGTCAGCTCCG	1.477	(*0.21±0.32)	0.033	(0.07±0.04)	0.2133	(0±0)	127	hvu-miR156f	CGACAGAAGAGAGTGAGCAC	20	2	Cleavage	0	2.33	4.32	3.87	2
U21_18637		I	SPL16 (Teosinte glume architecture 1)	osa	6e-83	Transcription Factor	RNA Cellular Processes	#N/A	#N/A	#N/A	#N/A	#N/A	2	7756091	CGGACTGTGCTCTCTCTCTTCTGTCAGCTCCG	1.477	(*0.21±0.32)	0.033	(0.07±0.04)	0.2133	(0±0)	127	hvu-miR156e	TTGACAGAAGATAGAGAGCAC	21	1.5	Cleavage	-1	11.36	4.86	1.94	2
U21_18637		I	SPL16 (Teosinte glume architecture 1)	osa	6e-83	Transcription Factor	RNA Cellular Processes	#N/A	#N/A	#N/A	#N/A	#N/A	2	7756091	CGGACTGTGCTCTCTCTCTTCTGTCAGCTCCG	1.477	(*0.21±0.32)	0.033	(0.07±0.04)	0.2133	(0±0)	127	hvu-miR156d	TGACAGAAGAGAGTGAGCAT	20	1.5	Cleavage	0	6.16	20.25	28	2
U21_18637		I	SPL16 (Teosinte glume architecture 1)	osa	6e-83	Transcription Factor	RNA Cellular Processes	#N/A	#N/A	#N/A	#N/A	#N/A	2	7756091	CGGACTGTGCTCTCTCTCTTCTGTCAGCTCCG	1.477	(*0.21±0.32)	0.033	(0.07±0.04)	0.2133	(0±0)	127	hvu-miR156c	TGACAGAAGAGAGGGAGCAC	20	0.5	Cleavage	0	21.9	36.86	32	2
U21_18637		I	SPL16 (Teosinte glume architecture 1)	osa	6e-83	Transcription Factor	RNA Cellular Processes	#N/A	#N/A	#N/A	#N/A	#N/A	2	7756091	CGGACTGTGCTCTCTCTCTTCTGTCAGCTCCG	1.477	(*0.21±0.32)	0.033	(0.07±0.04)	0.2133	(0±0)	127	hvu-miR156b	TGACAGAAGAGAGCGAGCAC	20	1	Cleavage	0	11.91	21.47	22.06	2
U21_18637		I	SPL16 (Teosinte glume architecture 1)	osa	6e-83	Transcription Factor	RNA Cellular Processes	#N/A	#N/A	#N/A	#N/A	#N/A	2	7756091	CGGACTGTGCTCTCTCTCTTCTGTCAGCTCCG	1.477	(*0.21±0.32)	0.033	(0.07±0.04)	0.2133	(0±0)	127	hvu-miR156a	TGACAGAAGAGAGTGAGCAC	20	1	Cleavage	0	4268.5	8634.11	7586.51	2
U21_18637		I	SPL16 (Teosinte glume architecture 1)	osa	6e-83	Transcription Factor	RNA Cellular Processes	#N/A	#N/A	#N/A	#N/A	#N/A	2	7756091	CGGACTGTGCTCTCTCTCTTCTGTCAGCTCCG	1.477	(*0.21±0.32)	0.033	(0.07±0.04)	0.2133	(0±0)	127	5164503	TTGGCAGAAGAGAGTGAGCAC	21	2	Cleavage	-1	0.4106	0.405	0.6451	2
U21_18637		I	SPL16 (Teosinte glume architecture 1)	osa	6e-83	Transcription Factor	RNA Cellular Processes	#N/A	#N/A	#N/A	#N/A	#N/A	2	7756091	CGGACTGTGCTCTCTCTCTTCTGTCAGCTCCG	1.477	(*0.21±0.32)	0.033	(0.07±0.04)	0.2133	(0±0)	127	5122304	TTGACAGAGGAGAGTGAGCAC	21	2	Cleavage	-1	0.1369	0.27	0.6451	2
U21_18637		I	SPL16 (Teosinte glume architecture 1)	osa	6e-83	Transcription Factor	RNA Cellular Processes	#N/A	#N/A	#N/A	#N/A	#N/A	2	7756091	CGGACTGTGCTCTCTCTCTTCTGTCAGCTCCG	1.477	(*0.21±0.32)	0.033	(0.07±0.04)	0.2133	(0±0)	127	5122181	TTGACAGAATAGAGTGAGCAC	21	2.5	Translation	-1	0.2737	0.405	0.387	2
U21_18637		I	SPL16 (Teosinte glume architecture 1)	osa	6e-83	Transcription Factor	RNA Cellular Processes	#N/A	#N/A	#N/A	#N/A	#N/A	2	7756091	CGGACTGTGCTCTCTCTCTTCTGTCAGCTCCG	1.477	(*0.21±0.32)	0.033	(0.07±0.04)	0.2133	(0±0)	127	5122176	TTGACAGAAGGGAGTGAGCAC	21	2	Cleavage	-1	0.5475	0.54	0	2
U21_18637		I	SPL16 (Teosinte glume architecture 1)	osa	6e-83	Transcription Factor	RNA Cellular Processes	#N/A	#N/A	#N/A	#N/A	#N/A	2	7756091	CGGACTGTGCTCTCTCTCTTCTGTCAGCTCCG	1.477	(*0.21±0.32)	0.033	(0.07±0.04)	0.2133	(0±0)	127	5122165	TTGACAGAAGATAGTGAGCAC	21	2.5	Cleavage	-1	0	0.27	0.7741	2
U21_18637		I	SPL16 (Teosinte glume architecture 1)	osa	6e-83	Transcription Factor	RNA Cellular Processes	#N/A	#N/A	#N/A	#N/A	#N/A	2	7756091	CGGACTGTGCTCTCTCTCTTCTGTCAGCTCCG	1.477	(*0.21±0.32)	0.033	(0.07±0.04)	0.2133	(0±0)	127	5122148	TTGACAGAAGAGGGTGAGCAC	21	2	Cleavage	-1	0.4106	0.54	0.387	2
U21_18637		I	SPL16 (Teosinte glume architecture 1)	osa	6e-83	Transcription Factor	RNA Cellular Processes	#N/A	#N/A	#N/A	#N/A	#N/A	2	7756091	CGGACTGTGCTCTCTCTCTTCTGTCAGCTCCG	1.477	(*0.21±0.32)	0.033	(0.07±0.04)	0.2133	(0±0)	127	5122138	TTGACAGAAGAGCGTGAGCAC	21	2.5	Cleavage	-1	0.4106	1.0801	0.387	2
U21_18637		I	SPL16 (Teosinte glume architecture 1)	osa	6e-83	Transcription Factor	RNA Cellular Processes	#N/A	#N/A	#N/A	#N/A	#N/A	2	7756091	CGGACTGTGCTCTCTCTCTTCTGTCAGCTCCG	1.477	(*0.21±0.32)	0.033	(0.07±0.04)	0.2133	(0±0)	127	5122134	TTGACAGAAGAGATTGAGCAC	21	2.5	Cleavage	-1	0	1.8901	1.5482	2
U21_18637		I	SPL16 (Teosinte glume architecture 1)	osa	6e-83	Transcription Factor	RNA Cellular Processes	#N/A	#N/A	#N/A	#N/A	#N/A	2	7756091	CGGACTGTGCTCTCTCTCTTCTGTCAGCTCCG	1.477	(*0.21±0.32)	0.033	(0.07±0.04)	0.2133	(0±0)	127	5122131	TTGACAGAAGAGAGTTAGCAC	21	2.5	Cleavage	-1	0.6843	0.81	0.9031	2
U21_18637		I	SPL16 (Teosinte glume architecture 1)	osa	6e-83	Transcription Factor	RNA Cellular Processes	#N/A	#N/A	#N/A	#N/A	#N/A	2	7756091	CGGACTGTGCTCTCTCTCTTCTGTCAGCTCCG	1.477	(*0.21±0.32)	0.033	(0.07±0.04)	0.2133	(0±0)	127	5122129	TTGACAGAAGAGAGTGTGCAC	21	2.5	Cleavage	-1	0.1369	0.54	0.7741	2
U21_18637		I	SPL16 (Teosinte glume architecture 1)	osa	6e-83	Transcription Factor	RNA Cellular Processes	#N/A	#N/A	#N/A	#N/A	#N/A	2	7756091	CGGACTGTGCTCTCTCTCTTCTGTCAGCTCCG	1.477	(*0.21±0.32)	0.033	(0.07±0.04)	0.2133	(0±0)	127	5122127	TTGACAGAAGAGAGTGGGCAC	21	2	Cleavage	-1	0.1369	1.2151	0.5161	2
U21_18637		I	SPL16 (Teosinte glume architecture 1)	osa	6e-83	Transcription Factor	RNA Cellular Processes	#N/A	#N/A	#N/A	#N/A	#N/A	2	7756091	CGGACTGTGCTCTCTCTCTTCTGTCAGCTCCG	1.477	(*0.21±0.32)	0.033	(0.07±0.04)	0.2133	(0±0)	127	5122123	TTGACAGAAGAGAGTGCGCAC	21	2.5	Cleavage	-1	0.4106	0.135	0.6451	2
U21_18637		I	SPL16 (Teosinte glume architecture 1)	osa	6e-83	Transcription Factor	RNA Cellular Processes	#N/A	#N/A	#N/A	#N/A	#N/A	2	7756091	CGGACTGTGCTCTCTCTCTTCTGTCAGCTCCG	1.477	(*0.21±0.32)	0.033	(0.07±0.04)	0.2133	(0±0)	127	5122120	TTGACAGAAGAGAGTGATCAC	21	2.5	Cleavage	-1	0.1369	0.675	0.258	2
U21_18637		I	SPL16 (Teosinte glume architecture 1)	osa	6e-83	Transcription Factor	RNA Cellular Processes	#N/A	#N/A	#N/A	#N/A	#N/A	2	7756091	CGGACTGTGCTCTCTCTCTTCTGTCAGCTCCG	1.477	(*0.21±0.32)	0.033	(0.07±0.04)	0.2133	(0±0)	127	5122117	TTGACAGAAGAGAGTGAGTAC	21	2	Cleavage	-1	0.5475	0.135	0.5161	2
U21_18637		I	SPL16 (Teosinte glume architecture 1)	osa	6e-83	Transcription Factor	RNA Cellular Processes	#N/A	#N/A	#N/A	#N/A	#N/A	2	7756091	CGGACTGTGCTCTCTCTCTTCTGTCAGCTCCG	1.477	(*0.21±0.32)	0.033	(0.07±0.04)	0.2133	(0±0)	127	5122115	TTGACAGAAGAGAGTGAGGAC	21	2.5	Cleavage	-1	0.1369	0.54	0.6451	2
U21_18637		I	SPL16 (Teosinte glume architecture 1)	osa	6e-83	Transcription Factor	RNA Cellular Processes	#N/A	#N/A	#N/A	#N/A	#N/A	2	7756091	CGGACTGTGCTCTCTCTCTTCTGTCAGCTCCG	1.477	(*0.21±0.32)	0.033	(0.07±0.04)	0.2133	(0±0)	127	5122114	TTGACAGAAGAGAGTGAGCTC	21	2.5	Cleavage	-1	0.1369	0.54	0.6451	2
U21_18637		I	SPL16 (Teosinte glume architecture 1)	osa	6e-83	Transcription Factor	RNA Cellular Processes	#N/A	#N/A	#N/A	#N/A	#N/A	2	7756091	CGGACTGTGCTCTCTCTCTTCTGTCAGCTCCG	1.477	(*0.21±0.32)	0.033	(0.07±0.04)	0.2133	(0±0)	127	5122110	TTGACAGAAGAGAGTGAGCGC	21	2	Cleavage	-1	0.6843	1.2151	0.6451	2
U21_18637		I	SPL16 (Teosinte glume architecture 1)	osa	6e-83	Transcription Factor	RNA Cellular Processes	#N/A	#N/A	#N/A	#N/A	#N/A	2	7756091	CGGACTGTGCTCTCTCTCTTCTGTCAGCTCCG	1.477	(*0.21±0.32)	0.033	(0.07±0.04)	0.2133	(0±0)	127	5122109	TTGACAGAAGAGAGTGAGCCC	21	2.5	Cleavage	-1	0.2737	1.0801	0.6451	2
U21_18637		I	SPL16 (Teosinte glume architecture 1)	osa	6e-83	Transcription Factor	RNA Cellular Processes	#N/A	#N/A	#N/A	#N/A	#N/A	2	7756091	CGGACTGTGCTCTCTCTCTTCTGTCAGCTCCG	1.477	(*0.21±0.32)	0.033	(0.07±0.04)	0.2133	(0±0)	127	5122105	TTGACAGAAGAGAGTGAGCAT	21	2	Cleavage	-1	0.4106	1.3501	1.2902	2
U21_18637		I	SPL16 (Teosinte glume architecture 1)	osa	6e-83	Transcription Factor	RNA Cellular Processes	#N/A	#N/A	#N/A	#N/A	#N/A	2	7756091	CGGACTGTGCTCTCTCTCTTCTGTCAGCTCCG	1.477	(*0.21±0.32)	0.033	(0.07±0.04)	0.2133	(0±0)	127	5122104	TTGACAGAAGAGAGTGAGCAG	21	2.5	Cleavage	-1	0.1369	1.2151	0.9031	2
U21_18637		I	SPL16 (Teosinte glume architecture 1)	osa	6e-83	Transcription Factor	RNA Cellular Processes	#N/A	#N/A	#N/A	#N/A	#N/A	2	7756091	CGGACTGTGCTCTCTCTCTTCTGTCAGCTCCG	1.477	(*0.21±0.32)	0.033	(0.07±0.04)	0.2133	(0±0)	127	5122091	TTGACAGAAGAGAGTGAGCAA	21	2.5	Cleavage	-1	0.4106	1.3501	4.6446	2
U21_18637		I	SPL16 (Teosinte glume architecture 1)	osa	6e-83	Transcription Factor	RNA Cellular Processes	#N/A	#N/A	#N/A	#N/A	#N/A	2	7756091	CGGACTGTGCTCTCTCTCTTCTGTCAGCTCCG	1.477	(*0.21±0.32)	0.033	(0.07±0.04)	0.2133	(0±0)	127	5122090	TTGACAGAAGAGAGTGAGCA	20	1.5	Cleavage	-1	0.5475	2.9702	2.8383	2
U21_18637		I	SPL16 (Teosinte glume architecture 1)	osa	6e-83	Transcription Factor	RNA Cellular Processes	#N/A	#N/A	#N/A	#N/A	#N/A	2	7756091	CGGACTGTGCTCTCTCTCTTCTGTCAGCTCCG	1.477	(*0.21±0.32)	0.033	(0.07±0.04)	0.2133	(0±0)	127	5122089	TTGACAGAAGAGAGTGAGC	19	1.5	Cleavage	-1	0.4106	1.3501	1.2902	2
U21_18637		I	SPL16 (Teosinte glume architecture 1)	osa	6e-83	Transcription Factor	RNA Cellular Processes	#N/A	#N/A	#N/A	#N/A	#N/A	2	7756091	CGGACTGTGCTCTCTCTCTTCTGTCAGCTCCG	1.477	(*0.21±0.32)	0.033	(0.07±0.04)	0.2133	(0±0)	127	5122083	TTGACAGAAGAGAGTGAGAAC	21	2.5	Cleavage	-1	0.9581	0.81	2.7093	2
U21_18637		I	SPL16 (Teosinte glume architecture 1)	osa	6e-83	Transcription Factor	RNA Cellular Processes	#N/A	#N/A	#N/A	#N/A	#N/A	2	7756091	CGGACTGTGCTCTCTCTCTTCTGTCAGCTCCG	1.477	(*0.21±0.32)	0.033	(0.07±0.04)	0.2133	(0±0)	127	5122071	TTGACAGAAGAGAGTCAGCAC	21	2.5	Cleavage	-1	0	0.54	0.6451	2
U21_18637		I	SPL16 (Teosinte glume architecture 1)	osa	6e-83	Transcription Factor	RNA Cellular Processes	#N/A	#N/A	#N/A	#N/A	#N/A	2	7756091	CGGACTGTGCTCTCTCTCTTCTGTCAGCTCCG	1.477	(*0.21±0.32)	0.033	(0.07±0.04)	0.2133	(0±0)	127	5122068	TTGACAGAAGAGAGTAAGCAC	21	2.5	Cleavage	-1	0.4106	0.54	0.129	2
U21_18637		I	SPL16 (Teosinte glume architecture 1)	osa	6e-83	Transcription Factor	RNA Cellular Processes	#N/A	#N/A	#N/A	#N/A	#N/A	2	7756091	CGGACTGTGCTCTCTCTCTTCTGTCAGCTCCG	1.477	(*0.21±0.32)	0.033	(0.07±0.04)	0.2133	(0±0)	127	5122049	TTGACAGAAGAGAGCGAGCAC	21	1.5	Cleavage	-1	1.2318	4.0502	2.7093	2
U21_18637		I	SPL16 (Teosinte glume architecture 1)	osa	6e-83	Transcription Factor	RNA Cellular Processes	#N/A	#N/A	#N/A	#N/A	#N/A	2	7756091	CGGACTGTGCTCTCTCTCTTCTGTCAGCTCCG	1.477	(*0.21±0.32)	0.033	(0.07±0.04)	0.2133	(0±0)	127	5122033	TTGACAGAAGAGAATGAGCAC	21	2.5	Cleavage	-1	0.1369	0.81	0.5161	2
U21_18637		I	SPL16 (Teosinte glume architecture 1)	osa	6e-83	Transcription Factor	RNA Cellular Processes	#N/A	#N/A	#N/A	#N/A	#N/A	2	7756091	CGGACTGTGCTCTCTCTCTTCTGTCAGCTCCG	1.477	(*0.21±0.32)	0.033	(0.07±0.04)	0.2133	(0±0)	127	5114024	TTGAAAGAAGAGAGTGAGCAC	21	3	Cleavage	-1	0.6843	1.2151	0.7741	2
U21_18637		I	SPL16 (Teosinte glume architecture 1)	osa	6e-83	Transcription Factor	RNA Cellular Processes	#N/A	#N/A	#N/A	#N/A	#N/A	2	7756091	CGGACTGTGCTCTCTCTCTTCTGTCAGCTCCG	1.477	(*0.21±0.32)	0.033	(0.07±0.04)	0.2133	(0±0)	127	4998283	TTACAGAAGAGAGTGAGCAC	20	2.5	Cleavage	0	1.0949	3.7802	4.9026	2
U21_18637		I	SPL16 (Teosinte glume architecture 1)	osa	6e-83	Transcription Factor	RNA Cellular Processes	#N/A	#N/A	#N/A	#N/A	#N/A	2	7756091	CGGACTGTGCTCTCTCTCTTCTGTCAGCTCCG	1.477	(*0.21±0.32)	0.033	(0.07±0.04)	0.2133	(0±0)	127	4863885	TGGCAGAAGAGAGTGAGCAC	20	1.5	Cleavage	0	0.8212	2.2951	2.0643	2
U21_18637		I	SPL16 (Teosinte glume architecture 1)	osa	6e-83	Transcription Factor	RNA Cellular Processes	#N/A	#N/A	#N/A	#N/A	#N/A	2	7756091	CGGACTGTGCTCTCTCTCTTCTGTCAGCTCCG	1.477	(*0.21±0.32)	0.033	(0.07±0.04)	0.2133	(0±0)	127	4830944	TGGACAGAAGAGAGTGAGCAC	21	3.5	Cleavage	-1	0.1369	0.54	1.2902	2
U21_18637		I	SPL16 (Teosinte glume architecture 1)	osa	6e-83	Transcription Factor	RNA Cellular Processes	#N/A	#N/A	#N/A	#N/A	#N/A	2	7756091	CGGACTGTGCTCTCTCTCTTCTGTCAGCTCCG	1.477	(*0.21±0.32)	0.033	(0.07±0.04)	0.2133	(0±0)	127	4790567	TGCCAGAAGAGAGTGAGCAC	20	2.5	Cleavage	0	0.5475	2.9702	1.9352	2
U21_18637		I	SPL16 (Teosinte glume architecture 1)	osa	6e-83	Transcription Factor	RNA Cellular Processes	#N/A	#N/A	#N/A	#N/A	#N/A	2	7756091	CGGACTGTGCTCTCTCTCTTCTGTCAGCTCCG	1.477	(*0.21±0.32)	0.033	(0.07±0.04)	0.2133	(0±0)	127	4753065	TGATAGAAGAGAGTGAGCAC	20	1.5	Cleavage	0	1.6424	2.8351	2.4513	2
U21_18637		I	SPL16 (Teosinte glume architecture 1)	osa	6e-83	Transcription Factor	RNA Cellular Processes	#N/A	#N/A	#N/A	#N/A	#N/A	2	7756091	CGGACTGTGCTCTCTCTCTTCTGTCAGCTCCG	1.477	(*0.21±0.32)	0.033	(0.07±0.04)	0.2133	(0±0)	127	4733051	TGAGAGAAGAGAGTGAGCAC	20	2.5	Cleavage	0	0.4106	1.3501	1.4192	2
U21_18637		I	SPL16 (Teosinte glume architecture 1)	osa	6e-83	Transcription Factor	RNA Cellular Processes	#N/A	#N/A	#N/A	#N/A	#N/A	2	7756091	CGGACTGTGCTCTCTCTCTTCTGTCAGCTCCG	1.477	(*0.21±0.32)	0.033	(0.07±0.04)	0.2133	(0±0)	127	4724458	TGACTGAAGAGAGTGAGCAC	20	2.5	Cleavage	0	0.5475	1.7551	1.4192	2
U21_18637		I	SPL16 (Teosinte glume architecture 1)	osa	6e-83	Transcription Factor	RNA Cellular Processes	#N/A	#N/A	#N/A	#N/A	#N/A	2	7756091	CGGACTGTGCTCTCTCTCTTCTGTCAGCTCCG	1.477	(*0.21±0.32)	0.033	(0.07±0.04)	0.2133	(0±0)	127	4719012	TGACGGAAGAGAGTGAGCAC	20	1.5	Cleavage	0	1.3687	3.2402	2.3223	2
U21_18637		I	SPL16 (Teosinte glume architecture 1)	osa	6e-83	Transcription Factor	RNA Cellular Processes	#N/A	#N/A	#N/A	#N/A	#N/A	2	7756091	CGGACTGTGCTCTCTCTCTTCTGTCAGCTCCG	1.477	(*0.21±0.32)	0.033	(0.07±0.04)	0.2133	(0±0)	127	4713843	TGACCGAAGAGAGTGAGCAC	20	2.5	Cleavage	0	1.6424	2.2951	2.0643	2
U21_18637		I	SPL16 (Teosinte glume architecture 1)	osa	6e-83	Transcription Factor	RNA Cellular Processes	#N/A	#N/A	#N/A	#N/A	#N/A	2	7756091	CGGACTGTGCTCTCTCTCTTCTGTCAGCTCCG	1.477	(*0.21±0.32)	0.033	(0.07±0.04)	0.2133	(0±0)	127	4710469	TGACATAAGAGAGTGAGCAC	20	2.5	Cleavage	0	1.0949	3.7802	3.3544	2
U21_18637		I	SPL16 (Teosinte glume architecture 1)	osa	6e-83	Transcription Factor	RNA Cellular Processes	#N/A	#N/A	#N/A	#N/A	#N/A	2	7756091	CGGACTGTGCTCTCTCTCTTCTGTCAGCTCCG	1.477	(*0.21±0.32)	0.033	(0.07±0.04)	0.2133	(0±0)	127	4710051	TGACAGTAGAGAGTGAGCAC	20	2.5	Cleavage	0	0	0.54	0.7741	2
U21_18637		I	SPL16 (Teosinte glume architecture 1)	osa	6e-83	Transcription Factor	RNA Cellular Processes	#N/A	#N/A	#N/A	#N/A	#N/A	2	7756091	CGGACTGTGCTCTCTCTCTTCTGTCAGCTCCG	1.477	(*0.21±0.32)	0.033	(0.07±0.04)	0.2133	(0±0)	127	4709792	TGACAGGAGAGAGTGAGCAC	20	1.5	Cleavage	0	2.1899	2.4301	1.8062	2
U21_18637		I	SPL16 (Teosinte glume architecture 1)	osa	6e-83	Transcription Factor	RNA Cellular Processes	#N/A	#N/A	#N/A	#N/A	#N/A	2	7756091	CGGACTGTGCTCTCTCTCTTCTGTCAGCTCCG	1.477	(*0.21±0.32)	0.033	(0.07±0.04)	0.2133	(0±0)	127	4709503	TGACAGCAGAGAGTGAGCAC	20	2.5	Cleavage	0	1.2318	2.9702	1.5482	2
U21_18637		I	SPL16 (Teosinte glume architecture 1)	osa	6e-83	Transcription Factor	RNA Cellular Processes	#N/A	#N/A	#N/A	#N/A	#N/A	2	7756091	CGGACTGTGCTCTCTCTCTTCTGTCAGCTCCG	1.477	(*0.21±0.32)	0.033	(0.07±0.04)	0.2133	(0±0)	127	4709142	TGACAGACGAGAGTGAGCAC	20	2	Cleavage	0	0.8212	1.6201	1.1611	2
U21_18637		I	SPL16 (Teosinte glume architecture 1)	osa	6e-83	Transcription Factor	RNA Cellular Processes	#N/A	#N/A	#N/A	#N/A	#N/A	2	7756091	CGGACTGTGCTCTCTCTCTTCTGTCAGCTCCG	1.477	(*0.21±0.32)	0.033	(0.07±0.04)	0.2133	(0±0)	127	4709037	TGACAGAATAGAGTGAGCAC	20	2	Translation	0	0.5475	2.8351	1.2902	2
U21_18637		I	SPL16 (Teosinte glume architecture 1)	osa	6e-83	Transcription Factor	RNA Cellular Processes	#N/A	#N/A	#N/A	#N/A	#N/A	2	7756091	CGGACTGTGCTCTCTCTCTTCTGTCAGCTCCG	1.477	(*0.21±0.32)	0.033	(0.07±0.04)	0.2133	(0±0)	127	4709030	TGACAGAAGTGAGTGAGCAC	20	2	Translation	0	0.4106	0.54	0.5161	2
U21_18637		I	SPL16 (Teosinte glume architecture 1)	osa	6e-83	Transcription Factor	RNA Cellular Processes	#N/A	#N/A	#N/A	#N/A	#N/A	2	7756091	CGGACTGTGCTCTCTCTCTTCTGTCAGCTCCG	1.477	(*0.21±0.32)	0.033	(0.07±0.04)	0.2133	(0±0)	127	4709015	TGACAGAAGGGAGTGAGCAC	20	1.5	Cleavage	0	1.0949	2.4301	2.0643	2
U21_18637		I	SPL16 (Teosinte glume architecture 1)	osa	6e-83	Transcription Factor	RNA Cellular Processes	#N/A	#N/A	#N/A	#N/A	#N/A	2	7756091	CGGACTGTGCTCTCTCTCTTCTGTCAGCTCCG	1.477	(*0.21±0.32)	0.033	(0.07±0.04)	0.2133	(0±0)	127	4708986	TGACAGAAGCGAGTGAGCAC	20	2	Translation	0	0.9581	1.6201	0.6451	2
U21_18637		I	SPL16 (Teosinte glume architecture 1)	osa	6e-83	Transcription Factor	RNA Cellular Processes	#N/A	#N/A	#N/A	#N/A	#N/A	2	7756091	CGGACTGTGCTCTCTCTCTTCTGTCAGCTCCG	1.477	(*0.21±0.32)	0.033	(0.07±0.04)	0.2133	(0±0)	127	4708965	TGACAGAAGATAGTGAGCAC	20	2	Translation	0	1.0949	2.1601	2.7093	2
U21_18637		I	SPL16 (Teosinte glume architecture 1)	osa	6e-83	Transcription Factor	RNA Cellular Processes	#N/A	#N/A	#N/A	#N/A	#N/A	2	7756091	CGGACTGTGCTCTCTCTCTTCTGTCAGCTCCG	1.477	(*0.21±0.32)	0.033	(0.07±0.04)	0.2133	(0±0)	127	4708960	TGACAGAAGATAGAGAGCAC	20	1	Translation	0	1.3687	0.675	0	2
U21_18637		I	SPL16 (Teosinte glume architecture 1)	osa	6e-83	Transcription Factor	RNA Cellular Processes	#N/A	#N/A	#N/A	#N/A	#N/A	2	7756091	CGGACTGTGCTCTCTCTCTTCTGTCAGCTCCG	1.477	(*0.21±0.32)	0.033	(0.07±0.04)	0.2133	(0±0)	127	4708955	TGACAGAAGAGTGTGAGCAC	20	2	Cleavage	0	0.1369	0.675	0.6451	2
U21_18637		I	SPL16 (Teosinte glume architecture 1)	osa	6e-83	Transcription Factor	RNA Cellular Processes	#N/A	#N/A	#N/A	#N/A	#N/A	2	7756091	CGGACTGTGCTCTCTCTCTTCTGTCAGCTCCG	1.477	(*0.21±0.32)	0.033	(0.07±0.04)	0.2133	(0±0)	127	4708946	TGACAGAAGAGGGTGAGCAC	20	1.5	Cleavage	0	0.9581	3.2402	2.7093	2
U21_18637		I	SPL16 (Teosinte glume architecture 1)	osa	6e-83	Transcription Factor	RNA Cellular Processes	#N/A	#N/A	#N/A	#N/A	#N/A	2	7756091	CGGACTGTGCTCTCTCTCTTCTGTCAGCTCCG	1.477	(*0.21±0.32)	0.033	(0.07±0.04)	0.2133	(0±0)	127	4708927	TGACAGAAGAGCGTGAGCAC	20	2	Cleavage	0	2.053	3.3752	1.5482	2
U21_18637		I	SPL16 (Teosinte glume architecture 1)	osa	6e-83	Transcription Factor	RNA Cellular Processes	#N/A	#N/A	#N/A	#N/A	#N/A	2	7756091	CGGACTGTGCTCTCTCTCTTCTGTCAGCTCCG	1.477	(*0.21±0.32)	0.033	(0.07±0.04)	0.2133	(0±0)	127	4708898	TGACAGAAGAGATTGAGCAC	20	2	Cleavage	0	2.053	5.9403	10.8373	2
U21_18637		I	SPL16 (Teosinte glume architecture 1)	osa	6e-83	Transcription Factor	RNA Cellular Processes	#N/A	#N/A	#N/A	#N/A	#N/A	2	7756091	CGGACTGTGCTCTCTCTCTTCTGTCAGCTCCG	1.477	(*0.21±0.32)	0.033	(0.07±0.04)	0.2133	(0±0)	127	4708875	TGACAGAAGAGAGTTAGCAC	20	2	Cleavage	0	1.9162	5.4003	3.3544	2
U21_18637		I	SPL16 (Teosinte glume architecture 1)	osa	6e-83	Transcription Factor	RNA Cellular Processes	#N/A	#N/A	#N/A	#N/A	#N/A	2	7756091	CGGACTGTGCTCTCTCTCTTCTGTCAGCTCCG	1.477	(*0.21±0.32)	0.033	(0.07±0.04)	0.2133	(0±0)	127	4708866	TGACAGAAGAGAGTGTGCAC	20	2	Cleavage	0	1.6424	1.7551	2.5803	2
U21_18637		I	SPL16 (Teosinte glume architecture 1)	osa	6e-83	Transcription Factor	RNA Cellular Processes	#N/A	#N/A	#N/A	#N/A	#N/A	2	7756091	CGGACTGTGCTCTCTCTCTTCTGTCAGCTCCG	1.477	(*0.21±0.32)	0.033	(0.07±0.04)	0.2133	(0±0)	127	4708858	TGACAGAAGAGAGTGGGCAC	20	1.5	Cleavage	0	4.3798	6.8854	3.7415	2
U21_18637		I	SPL16 (Teosinte glume architecture 1)	osa	6e-83	Transcription Factor	RNA Cellular Processes	#N/A	#N/A	#N/A	#N/A	#N/A	2	7756091	CGGACTGTGCTCTCTCTCTTCTGTCAGCTCCG	1.477	(*0.21±0.32)	0.033	(0.07±0.04)	0.2133	(0±0)	127	4708843	TGACAGAAGAGAGTGCGCAC	20	2	Cleavage	0	2.8742	8.5054	4.6446	2
U21_18637		I	SPL16 (Teosinte glume architecture 1)	osa	6e-83	Transcription Factor	RNA Cellular Processes	#N/A	#N/A	#N/A	#N/A	#N/A	2	7756091	CGGACTGTGCTCTCTCTCTTCTGTCAGCTCCG	1.477	(*0.21±0.32)	0.033	(0.07±0.04)	0.2133	(0±0)	127	4708832	TGACAGAAGAGAGTGATCAC	20	2	Cleavage	0	2.7374	5.6703	5.8057	2
U21_18637		I	SPL16 (Teosinte glume architecture 1)	osa	6e-83	Transcription Factor	RNA Cellular Processes	#N/A	#N/A	#N/A	#N/A	#N/A	2	7756091	CGGACTGTGCTCTCTCTCTTCTGTCAGCTCCG	1.477	(*0.21±0.32)	0.033	(0.07±0.04)	0.2133	(0±0)	127	4708823	TGACAGAAGAGAGTGAGTAC	20	1.5	Cleavage	0	2.3268	3.3752	3.7415	2
U21_18637		I	SPL16 (Teosinte glume architecture 1)	osa	6e-83	Transcription Factor	RNA Cellular Processes	#N/A	#N/A	#N/A	#N/A	#N/A	2	7756091	CGGACTGTGCTCTCTCTCTTCTGTCAGCTCCG	1.477	(*0.21±0.32)	0.033	(0.07±0.04)	0.2133	(0±0)	127	4708815	TGACAGAAGAGAGTGAGGAC	20	2	Cleavage	0	1.7793	3.1052	4.2575	2
U21_18637		I	SPL16 (Teosinte glume architecture 1)	osa	6e-83	Transcription Factor	RNA Cellular Processes	#N/A	#N/A	#N/A	#N/A	#N/A	2	7756091	CGGACTGTGCTCTCTCTCTTCTGTCAGCTCCG	1.477	(*0.21±0.32)	0.033	(0.07±0.04)	0.2133	(0±0)	127	4708808	TGACAGAAGAGAGTGAGCTC	20	2	Cleavage	0	1.5055	3.3752	3.2254	2
U21_18637		I	SPL16 (Teosinte glume architecture 1)	osa	6e-83	Transcription Factor	RNA Cellular Processes	#N/A	#N/A	#N/A	#N/A	#N/A	2	7756091	CGGACTGTGCTCTCTCTCTTCTGTCAGCTCCG	1.477	(*0.21±0.32)	0.033	(0.07±0.04)	0.2133	(0±0)	127	4708805	TGACAGAAGAGAGTGAGCGC	20	1.5	Cleavage	0	2.6005	5.4003	3.0964	2
U21_18637		I	SPL16 (Teosinte glume architecture 1)	osa	6e-83	Transcription Factor	RNA Cellular Processes	#N/A	#N/A	#N/A	#N/A	#N/A	2	7756091	CGGACTGTGCTCTCTCTCTTCTGTCAGCTCCG	1.477	(*0.21±0.32)	0.033	(0.07±0.04)	0.2133	(0±0)	127	4708799	TGACAGAAGAGAGTGAGCCC	20	2	Cleavage	0	3.148	6.4803	2.7093	2
U21_18637		I	SPL16 (Teosinte glume architecture 1)	osa	6e-83	Transcription Factor	RNA Cellular Processes	#N/A	#N/A	#N/A	#N/A	#N/A	2	7756091	CGGACTGTGCTCTCTCTCTTCTGTCAGCTCCG	1.477	(*0.21±0.32)	0.033	(0.07±0.04)	0.2133	(0±0)	127	4708795	TGACAGAAGAGAGTGAGCATTTT	23	4.5	Cleavage	0	0.2737	1.0801	1.2902	2
U21_18637		I	SPL16 (Teosinte glume architecture 1)	osa	6e-83	Transcription Factor	RNA Cellular Processes	#N/A	#N/A	#N/A	#N/A	#N/A	2	7756091	CGGACTGTGCTCTCTCTCTTCTGTCAGCTCCG	1.477	(*0.21±0.32)	0.033	(0.07±0.04)	0.2133	(0±0)	127	4708794	TGACAGAAGAGAGTGAGCATTT	22	3.5	Cleavage	0	0.5475	0	0.9031	2
U21_18637		I	SPL16 (Teosinte glume architecture 1)	osa	6e-83	Transcription Factor	RNA Cellular Processes	#N/A	#N/A	#N/A	#N/A	#N/A	2	7756091	CGGACTGTGCTCTCTCTCTTCTGTCAGCTCCG	1.477	(*0.21±0.32)	0.033	(0.07±0.04)	0.2133	(0±0)	127	4708784	TGACAGAAGAGAGTGAGCAG	20	2	Cleavage	0	3.2848	4.3202	6.1928	2
U21_18637		I	SPL16 (Teosinte glume architecture 1)	osa	6e-83	Transcription Factor	RNA Cellular Processes	#N/A	#N/A	#N/A	#N/A	#N/A	2	7756091	CGGACTGTGCTCTCTCTCTTCTGTCAGCTCCG	1.477	(*0.21±0.32)	0.033	(0.07±0.04)	0.2133	(0±0)	127	4708756	TGACAGAAGAGAGTGAGCACT	21	2	Cleavage	0	1.7793	4.4552	4.9026	2
U21_18637		I	SPL16 (Teosinte glume architecture 1)	osa	6e-83	Transcription Factor	RNA Cellular Processes	#N/A	#N/A	#N/A	#N/A	#N/A	2	7756091	CGGACTGTGCTCTCTCTCTTCTGTCAGCTCCG	1.477	(*0.21±0.32)	0.033	(0.07±0.04)	0.2133	(0±0)	127	4708745	TGACAGAAGAGAGTGAGCACC	21	2	Cleavage	0	0.1369	0.81	0.5161	2
U21_18637		I	SPL16 (Teosinte glume architecture 1)	osa	6e-83	Transcription Factor	RNA Cellular Processes	#N/A	#N/A	#N/A	#N/A	#N/A	2	7756091	CGGACTGTGCTCTCTCTCTTCTGTCAGCTCCG	1.477	(*0.21±0.32)	0.033	(0.07±0.04)	0.2133	(0±0)	127	4708735	TGACAGAAGAGAGTGAGCACAA	22	2	Cleavage	0	1.2318	1.6201	1.8062	2
U21_18637		I	SPL16 (Teosinte glume architecture 1)	osa	6e-83	Transcription Factor	RNA Cellular Processes	#N/A	#N/A	#N/A	#N/A	#N/A	2	7756091	CGGACTGTGCTCTCTCTCTTCTGTCAGCTCCG	1.477	(*0.21±0.32)	0.033	(0.07±0.04)	0.2133	(0±0)	127	4708725	TGACAGAAGAGAGTGAGCAA	20	2	Cleavage	0	7.9383	28.4865	72.3778	2
U21_18637		I	SPL16 (Teosinte glume architecture 1)	osa	6e-83	Transcription Factor	RNA Cellular Processes	#N/A	#N/A	#N/A	#N/A	#N/A	2	7756091	CGGACTGTGCTCTCTCTCTTCTGTCAGCTCCG	1.477	(*0.21±0.32)	0.033	(0.07±0.04)	0.2133	(0±0)	127	4708724	TGACAGAAGAGAGTGAGCA	19	1	Cleavage	0	10.5388	32.9417	30.0606	2
U21_18637		I	SPL16 (Teosinte glume architecture 1)	osa	6e-83	Transcription Factor	RNA Cellular Processes	#N/A	#N/A	#N/A	#N/A	#N/A	2	7756091	CGGACTGTGCTCTCTCTCTTCTGTCAGCTCCG	1.477	(*0.21±0.32)	0.033	(0.07±0.04)	0.2133	(0±0)	127	4708719	TGACAGAAGAGAGTGAGACC	20	4	Cleavage	0	0.4106	0.405	0.258	2
U21_18637		I	SPL16 (Teosinte glume architecture 1)	osa	6e-83	Transcription Factor	RNA Cellular Processes	#N/A	#N/A	#N/A	#N/A	#N/A	2	7756091	CGGACTGTGCTCTCTCTCTTCTGTCAGCTCCG	1.477	(*0.21±0.32)	0.033	(0.07±0.04)	0.2133	(0±0)	127	4708710	TGACAGAAGAGAGTGAGAAC	20	2	Cleavage	0	5.0641	11.7456	16.643	2
U21_18637		I	SPL16 (Teosinte glume architecture 1)	osa	6e-83	Transcription Factor	RNA Cellular Processes	#N/A	#N/A	#N/A	#N/A	#N/A	2	7756091	CGGACTGTGCTCTCTCTCTTCTGTCAGCTCCG	1.477	(*0.21±0.32)	0.033	(0.07±0.04)	0.2133	(0±0)	127	4708708	TGACAGAAGAGAGTGAGAAA	20	3	Cleavage	0	0.1369	0.675	1.0321	2
U21_18637		I	SPL16 (Teosinte glume architecture 1)	osa	6e-83	Transcription Factor	RNA Cellular Processes	#N/A	#N/A	#N/A	#N/A	#N/A	2	7756091	CGGACTGTGCTCTCTCTCTTCTGTCAGCTCCG	1.477	(*0.21±0.32)	0.033	(0.07±0.04)	0.2133	(0±0)	127	4708703	TGACAGAAGAGAGTGACCAC	20	2	Cleavage	0	1.5055	2.2951	2.3223	2
U21_18637		I	SPL16 (Teosinte glume architecture 1)	osa	6e-83	Transcription Factor	RNA Cellular Processes	#N/A	#N/A	#N/A	#N/A	#N/A	2	7756091	CGGACTGTGCTCTCTCTCTTCTGTCAGCTCCG	1.477	(*0.21±0.32)	0.033	(0.07±0.04)	0.2133	(0±0)	127	4708695	TGACAGAAGAGAGTGAACAC	20	2	Cleavage	0	1.6424	2.8351	4.1285	2
U21_18637		I	SPL16 (Teosinte glume architecture 1)	osa	6e-83	Transcription Factor	RNA Cellular Processes	#N/A	#N/A	#N/A	#N/A	#N/A	2	7756091	CGGACTGTGCTCTCTCTCTTCTGTCAGCTCCG	1.477	(*0.21±0.32)	0.033	(0.07±0.04)	0.2133	(0±0)	127	4708688	TGACAGAAGAGAGTCAGCAC	20	2	Cleavage	0	1.9162	3.5102	3.3544	2
U21_18637		I	SPL16 (Teosinte glume architecture 1)	osa	6e-83	Transcription Factor	RNA Cellular Processes	#N/A	#N/A	#N/A	#N/A	#N/A	2	7756091	CGGACTGTGCTCTCTCTCTTCTGTCAGCTCCG	1.477	(*0.21±0.32)	0.033	(0.07±0.04)	0.2133	(0±0)	127	4708681	TGACAGAAGAGAGTAGCAC	19	3	Cleavage	0	0	0.54	1.1611	2
U21_18637		I	SPL16 (Teosinte glume architecture 1)	osa	6e-83	Transcription Factor	RNA Cellular Processes	#N/A	#N/A	#N/A	#N/A	#N/A	2	7756091	CGGACTGTGCTCTCTCTCTTCTGTCAGCTCCG	1.477	(*0.21±0.32)	0.033	(0.07±0.04)	0.2133	(0±0)	127	4708675	TGACAGAAGAGAGTAAGCAC	20	2	Cleavage	0	1.9162	3.3752	2.9674	2
U21_18637		I	SPL16 (Teosinte glume architecture 1)	osa	6e-83	Transcription Factor	RNA Cellular Processes	#N/A	#N/A	#N/A	#N/A	#N/A	2	7756091	CGGACTGTGCTCTCTCTCTTCTGTCAGCTCCG	1.477	(*0.21±0.32)	0.033	(0.07±0.04)	0.2133	(0±0)	127	4708652	TGACAGAAGAGAGGGAGCAG	20	1.5	Cleavage	0	0.6843	0.945	0.6451	2
U21_18637		I	SPL16 (Teosinte glume architecture 1)	osa	6e-83	Transcription Factor	RNA Cellular Processes	#N/A	#N/A	#N/A	#N/A	#N/A	2	7756091	CGGACTGTGCTCTCTCTCTTCTGTCAGCTCCG	1.477	(*0.21±0.32)	0.033	(0.07±0.04)	0.2133	(0±0)	127	4708647	TGACAGAAGAGAGGGAGCAA	20	1.5	Cleavage	0	0.5475	0.945	1.1611	2
U21_18637		I	SPL16 (Teosinte glume architecture 1)	osa	6e-83	Transcription Factor	RNA Cellular Processes	#N/A	#N/A	#N/A	#N/A	#N/A	2	7756091	CGGACTGTGCTCTCTCTCTTCTGTCAGCTCCG	1.477	(*0.21±0.32)	0.033	(0.07±0.04)	0.2133	(0±0)	127	4708642	TGACAGAAGAGAGGGAGAAC	20	1.5	Cleavage	0	0.6843	0.27	0.387	2
U21_18637		I	SPL16 (Teosinte glume architecture 1)	osa	6e-83	Transcription Factor	RNA Cellular Processes	#N/A	#N/A	#N/A	#N/A	#N/A	2	7756091	CGGACTGTGCTCTCTCTCTTCTGTCAGCTCCG	1.477	(*0.21±0.32)	0.033	(0.07±0.04)	0.2133	(0±0)	127	4708619	TGACAGAAGAGAGCGAGCAA	20	2	Cleavage	0	0.5475	0.405	0.6451	2
U21_18637		I	SPL16 (Teosinte glume architecture 1)	osa	6e-83	Transcription Factor	RNA Cellular Processes	#N/A	#N/A	#N/A	#N/A	#N/A	2	7756091	CGGACTGTGCTCTCTCTCTTCTGTCAGCTCCG	1.477	(*0.21±0.32)	0.033	(0.07±0.04)	0.2133	(0±0)	127	4708568	TGACAGAAGAGACTGAGCAC	20	2	Cleavage	0	0.8212	7.0204	2.7093	2
U21_18637		I	SPL16 (Teosinte glume architecture 1)	osa	6e-83	Transcription Factor	RNA Cellular Processes	#N/A	#N/A	#N/A	#N/A	#N/A	2	7756091	CGGACTGTGCTCTCTCTCTTCTGTCAGCTCCG	1.477	(*0.21±0.32)	0.033	(0.07±0.04)	0.2133	(0±0)	127	4708552	TGACAGAAGAGAATGAGCAC	20	2	Cleavage	0	0.9581	2.4301	1.4192	2
U21_18637		I	SPL16 (Teosinte glume architecture 1)	osa	6e-83	Transcription Factor	RNA Cellular Processes	#N/A	#N/A	#N/A	#N/A	#N/A	2	7756091	CGGACTGTGCTCTCTCTCTTCTGTCAGCTCCG	1.477	(*0.21±0.32)	0.033	(0.07±0.04)	0.2133	(0±0)	127	4708537	TGACAGAAGACAGTGAGCAC	20	2	Translation	0	0	1.7551	1.0321	2
U21_18637		I	SPL16 (Teosinte glume architecture 1)	osa	6e-83	Transcription Factor	RNA Cellular Processes	#N/A	#N/A	#N/A	#N/A	#N/A	2	7756091	CGGACTGTGCTCTCTCTCTTCTGTCAGCTCCG	1.477	(*0.21±0.32)	0.033	(0.07±0.04)	0.2133	(0±0)	127	4708526	TGACAGAAGAAAGTGAGCAC	20	2	Translation	0	0.2737	0.54	1.2902	2
U21_18637		I	SPL16 (Teosinte glume architecture 1)	osa	6e-83	Transcription Factor	RNA Cellular Processes	#N/A	#N/A	#N/A	#N/A	#N/A	2	7756091	CGGACTGTGCTCTCTCTCTTCTGTCAGCTCCG	1.477	(*0.21±0.32)	0.033	(0.07±0.04)	0.2133	(0±0)	127	4708473	TGACAGAACAGAGTGAGCAC	20	2	Translation	0	0.2737	1.2151	0.5161	2
U21_18637		I	SPL16 (Teosinte glume architecture 1)	osa	6e-83	Transcription Factor	RNA Cellular Processes	#N/A	#N/A	#N/A	#N/A	#N/A	2	7756091	CGGACTGTGCTCTCTCTCTTCTGTCAGCTCCG	1.477	(*0.21±0.32)	0.033	(0.07±0.04)	0.2133	(0±0)	127	4708413	TGACAGAAAAGAGTGAGCAC	20	2	Translation	0	0.8212	1.4851	1.6772	2
U21_18637		I	SPL16 (Teosinte glume architecture 1)	osa	6e-83	Transcription Factor	RNA Cellular Processes	#N/A	#N/A	#N/A	#N/A	#N/A	2	7756091	CGGACTGTGCTCTCTCTCTTCTGTCAGCTCCG	1.477	(*0.21±0.32)	0.033	(0.07±0.04)	0.2133	(0±0)	127	4706949	TGACACAAGAGAGTGAGCAC	20	2.5	Cleavage	0	0.2737	0.81	0.387	2
U21_18637		I	SPL16 (Teosinte glume architecture 1)	osa	6e-83	Transcription Factor	RNA Cellular Processes	#N/A	#N/A	#N/A	#N/A	#N/A	2	7756091	CGGACTGTGCTCTCTCTCTTCTGTCAGCTCCG	1.477	(*0.21±0.32)	0.033	(0.07±0.04)	0.2133	(0±0)	127	4704650	TGACAAAAGAGAGTGAGCAC	20	2.5	Cleavage	0	0.4106	1.4851	0.5161	2
U21_18637		I	SPL16 (Teosinte glume architecture 1)	osa	6e-83	Transcription Factor	RNA Cellular Processes	#N/A	#N/A	#N/A	#N/A	#N/A	2	7756091	CGGACTGTGCTCTCTCTCTTCTGTCAGCTCCG	1.477	(*0.21±0.32)	0.033	(0.07±0.04)	0.2133	(0±0)	127	4674256	TGAAAGAAGAGAGTGAGCAC	20	2.5	Cleavage	0	3.9692	6.8854	12.5145	2
U21_18637		I	SPL16 (Teosinte glume architecture 1)	osa	6e-83	Transcription Factor	RNA Cellular Processes	#N/A	#N/A	#N/A	#N/A	#N/A	2	7756091	CGGACTGTGCTCTCTCTCTTCTGTCAGCTCCG	1.477	(*0.21±0.32)	0.033	(0.07±0.04)	0.2133	(0±0)	127	4674255	TGAAAGAAGAGAGTGAGCAA	20	3.5	Cleavage	0	0.2737	0.405	0.387	2
U21_18637		I	SPL16 (Teosinte glume architecture 1)	osa	6e-83	Transcription Factor	RNA Cellular Processes	#N/A	#N/A	#N/A	#N/A	#N/A	2	7756091	CGGACTGTGCTCTCTCTCTTCTGTCAGCTCCG	1.477	(*0.21±0.32)	0.033	(0.07±0.04)	0.2133	(0±0)	127	4674251	TGAAAGAAGAGAGTGAGAAC	20	3.5	Cleavage	0	0.5475	0.54	0.6451	2
U21_18637		I	SPL16 (Teosinte glume architecture 1)	osa	6e-83	Transcription Factor	RNA Cellular Processes	#N/A	#N/A	#N/A	#N/A	#N/A	2	7756091	CGGACTGTGCTCTCTCTCTTCTGTCAGCTCCG	1.477	(*0.21±0.32)	0.033	(0.07±0.04)	0.2133	(0±0)	127	4674242	TGAAAGAAGAGAGGGAGCAC	20	2	Cleavage	0	0.2737	0.27	0.7741	2
U21_18637		I	SPL16 (Teosinte glume architecture 1)	osa	6e-83	Transcription Factor	RNA Cellular Processes	#N/A	#N/A	#N/A	#N/A	#N/A	2	7756091	CGGACTGTGCTCTCTCTCTTCTGTCAGCTCCG	1.477	(*0.21±0.32)	0.033	(0.07±0.04)	0.2133	(0±0)	127	4674239	TGAAAGAAGAGAGCGAGCAC	20	2.5	Cleavage	0	0.1369	0.405	0.7741	2
U21_18637		I	SPL16 (Teosinte glume architecture 1)	osa	6e-83	Transcription Factor	RNA Cellular Processes	#N/A	#N/A	#N/A	#N/A	#N/A	2	7756091	CGGACTGTGCTCTCTCTCTTCTGTCAGCTCCG	1.477	(*0.21±0.32)	0.033	(0.07±0.04)	0.2133	(0±0)	127	4658115	TCTTGACAGAAGAGAGTGAGCAC	23	4	Cleavage	-3	0.1369	0.27	1.2902	2
U21_18637		I	SPL16 (Teosinte glume architecture 1)	osa	6e-83	Transcription Factor	RNA Cellular Processes	#N/A	#N/A	#N/A	#N/A	#N/A	2	7756091	CGGACTGTGCTCTCTCTCTTCTGTCAGCTCCG	1.477	(*0.21±0.32)	0.033	(0.07±0.04)	0.2133	(0±0)	127	4627024	TCTGACAGAAGAGAGTGAGCAC	22	2	Cleavage	-2	1.6424	2.5651	1.9352	2
U21_18637		I	SPL16 (Teosinte glume architecture 1)	osa	6e-83	Transcription Factor	RNA Cellular Processes	#N/A	#N/A	#N/A	#N/A	#N/A	2	7756091	CGGACTGTGCTCTCTCTCTTCTGTCAGCTCCG	1.477	(*0.21±0.32)	0.033	(0.07±0.04)	0.2133	(0±0)	127	4546097	TCGACAGAAGAGAGTGAGCAC	21	3.5	Cleavage	-1	0.2737	0.81	0.387	2
U21_18637		I	SPL16 (Teosinte glume architecture 1)	osa	6e-83	Transcription Factor	RNA Cellular Processes	#N/A	#N/A	#N/A	#N/A	#N/A	2	7756091	CGGACTGTGCTCTCTCTCTTCTGTCAGCTCCG	1.477	(*0.21±0.32)	0.033	(0.07±0.04)	0.2133	(0±0)	127	4454673	TCACAGAAGAGAGTGAGCAC	20	2.5	Cleavage	0	0.4106	0.945	0.9031	2
U21_18637		I	SPL16 (Teosinte glume architecture 1)	osa	6e-83	Transcription Factor	RNA Cellular Processes	#N/A	#N/A	#N/A	#N/A	#N/A	2	7756091	CGGACTGTGCTCTCTCTCTTCTGTCAGCTCCG	1.477	(*0.21±0.32)	0.033	(0.07±0.04)	0.2133	(0±0)	127	4248094	TACAGAAGAGAGTGAGCAC	19	2	Cleavage	1	0.5475	1.4851	0.387	2
U21_18637		I	SPL16 (Teosinte glume architecture 1)	osa	6e-83	Transcription Factor	RNA Cellular Processes	#N/A	#N/A	#N/A	#N/A	#N/A	2	7756091	CGGACTGTGCTCTCTCTCTTCTGTCAGCTCCG	1.477	(*0.21±0.32)	0.033	(0.07±0.04)	0.2133	(0±0)	127	4193029	TAACAGAAGAGAGTGAGCAC	20	2.5	Cleavage	0	0.9581	2.2951	1.5482	2
U21_18637		I	SPL16 (Teosinte glume architecture 1)	osa	6e-83	Transcription Factor	RNA Cellular Processes	#N/A	#N/A	#N/A	#N/A	#N/A	2	7756091	CGGACTGTGCTCTCTCTCTTCTGTCAGCTCCG	1.477	(*0.21±0.32)	0.033	(0.07±0.04)	0.2133	(0±0)	127	4021819	GTGACAGAAGAGAGTGAGCAC	21	2	Cleavage	-1	0.4106	0.675	0.9031	2
U21_18637		I	SPL16 (Teosinte glume architecture 1)	osa	6e-83	Transcription Factor	RNA Cellular Processes	#N/A	#N/A	#N/A	#N/A	#N/A	2	7756091	CGGACTGTGCTCTCTCTCTTCTGTCAGCTCCG	1.477	(*0.21±0.32)	0.033	(0.07±0.04)	0.2133	(0±0)	127	3683317	GGACAGAAGAGAGTGAGCAC	20	2	Cleavage	0	4.106	6.7504	8.644	2
U21_18637		I	SPL16 (Teosinte glume architecture 1)	osa	6e-83	Transcription Factor	RNA Cellular Processes	#N/A	#N/A	#N/A	#N/A	#N/A	2	7756091	CGGACTGTGCTCTCTCTCTTCTGTCAGCTCCG	1.477	(*0.21±0.32)	0.033	(0.07±0.04)	0.2133	(0±0)	127	3683307	GGACAGAAGAGAGGGAGCAC	20	1.5	Cleavage	0	0.1369	0.81	0.5161	2
U21_18637		I	SPL16 (Teosinte glume architecture 1)	osa	6e-83	Transcription Factor	RNA Cellular Processes	#N/A	#N/A	#N/A	#N/A	#N/A	2	7756091	CGGACTGTGCTCTCTCTCTTCTGTCAGCTCCG	1.477	(*0.21±0.32)	0.033	(0.07±0.04)	0.2133	(0±0)	127	3214776	GACAGAAGAGAGTGAGCACA	20	1	Cleavage	1	0.6843	0.81	0.6451	2
U21_18637		I	SPL16 (Teosinte glume architecture 1)	osa	6e-83	Transcription Factor	RNA Cellular Processes	#N/A	#N/A	#N/A	#N/A	#N/A	2	7756091	CGGACTGTGCTCTCTCTCTTCTGTCAGCTCCG	1.477	(*0.21±0.32)	0.033	(0.07±0.04)	0.2133	(0±0)	127	3214775	GACAGAAGAGAGTGAGCAC	19	1	Cleavage	1	4.106	12.0156	10.5793	2
U21_18637		I	SPL16 (Teosinte glume architecture 1)	osa	6e-83	Transcription Factor	RNA Cellular Processes	#N/A	#N/A	#N/A	#N/A	#N/A	2	7756091	CGGACTGTGCTCTCTCTCTTCTGTCAGCTCCG	1.477	(*0.21±0.32)	0.033	(0.07±0.04)	0.2133	(0±0)	127	3066904	CTTGACAGAAGAGAGTGAGCAC	22	2.5	Cleavage	-2	0.5475	1.8901	1.1611	2
U21_18637		I	SPL16 (Teosinte glume architecture 1)	osa	6e-83	Transcription Factor	RNA Cellular Processes	#N/A	#N/A	#N/A	#N/A	#N/A	2	7756091	CGGACTGTGCTCTCTCTCTTCTGTCAGCTCCG	1.477	(*0.21±0.32)	0.033	(0.07±0.04)	0.2133	(0±0)	127	3000737	CTGACAGAAGAGAGTGAGCAT	21	1.5	Cleavage	-1	0.5475	1.6201	1.8062	2
U21_18637		I	SPL16 (Teosinte glume architecture 1)	osa	6e-83	Transcription Factor	RNA Cellular Processes	#N/A	#N/A	#N/A	#N/A	#N/A	2	7756091	CGGACTGTGCTCTCTCTCTTCTGTCAGCTCCG	1.477	(*0.21±0.32)	0.033	(0.07±0.04)	0.2133	(0±0)	127	3000735	CTGACAGAAGAGAGTGAGCAC	21	1	Cleavage	-1	16.0135	147.023	164.366	2
U21_18637		I	SPL16 (Teosinte glume architecture 1)	osa	6e-83	Transcription Factor	RNA Cellular Processes	#N/A	#N/A	#N/A	#N/A	#N/A	2	7756091	CGGACTGTGCTCTCTCTCTTCTGTCAGCTCCG	1.477	(*0.21±0.32)	0.033	(0.07±0.04)	0.2133	(0±0)	127	3000733	CTGACAGAAGAGAGTGAGCAA	21	2	Cleavage	-1	0	2.1601	5.9347	2
U21_18637		I	SPL16 (Teosinte glume architecture 1)	osa	6e-83	Transcription Factor	RNA Cellular Processes	#N/A	#N/A	#N/A	#N/A	#N/A	2	7756091	CGGACTGTGCTCTCTCTCTTCTGTCAGCTCCG	1.477	(*0.21±0.32)	0.033	(0.07±0.04)	0.2133	(0±0)	127	3000732	CTGACAGAAGAGAGTGAGCA	20	1	Cleavage	-1	0	2.1601	3.2254	2
U21_18637		I	SPL16 (Teosinte glume architecture 1)	osa	6e-83	Transcription Factor	RNA Cellular Processes	#N/A	#N/A	#N/A	#N/A	#N/A	2	7756091	CGGACTGTGCTCTCTCTCTTCTGTCAGCTCCG	1.477	(*0.21±0.32)	0.033	(0.07±0.04)	0.2133	(0±0)	127	3000723	CTGACAGAAGAGAGGGAGCAC	21	0.5	Cleavage	-1	0	0.675	0.387	2
U21_18637		I	SPL16 (Teosinte glume architecture 1)	osa	6e-83	Transcription Factor	RNA Cellular Processes	#N/A	#N/A	#N/A	#N/A	#N/A	2	7756091	CGGACTGTGCTCTCTCTCTTCTGTCAGCTCCG	1.477	(*0.21±0.32)	0.033	(0.07±0.04)	0.2133	(0±0)	127	2193787	ATTGACAGAAGAGAGTGAGCAC	22	2.5	Cleavage	-2	1.7793	5.8053	3.9995	2
U21_18637		I	SPL16 (Teosinte glume architecture 1)	osa	6e-83	Transcription Factor	RNA Cellular Processes	#N/A	#N/A	#N/A	#N/A	#N/A	2	7756091	CGGACTGTGCTCTCTCTCTTCTGTCAGCTCCG	1.477	(*0.21±0.32)	0.033	(0.07±0.04)	0.2133	(0±0)	127	2011629	ATGACAGAAGAGAGTGAGCAC	21	2	Cleavage	-1	0.1369	0.54	0.6451	2
U21_18637		I	SPL16 (Teosinte glume architecture 1)	osa	6e-83	Transcription Factor	RNA Cellular Processes	#N/A	#N/A	#N/A	#N/A	#N/A	2	7756091	CGGACTGTGCTCTCTCTCTTCTGTCAGCTCCG	1.477	(*0.21±0.32)	0.033	(0.07±0.04)	0.2133	(0±0)	127	1979371	ATCTGACAGAAGAGAGTGAGCAC	23	2.5	Cleavage	-3	0.1369	0.54	0.387	2
U21_18637		I	SPL16 (Teosinte glume architecture 1)	osa	6e-83	Transcription Factor	RNA Cellular Processes	#N/A	#N/A	#N/A	#N/A	#N/A	2	7756091	CGGACTGTGCTCTCTCTCTTCTGTCAGCTCCG	1.477	(*0.21±0.32)	0.033	(0.07±0.04)	0.2133	(0±0)	127	1702659	AGTTGGCGGCGGAGGAAGA	19	4.5	Translation	-3	1.0949	0.135	0.387	1
U21_18637		I	SPL16 (Teosinte glume architecture 1)	osa	6e-83	Transcription Factor	RNA Cellular Processes	#N/A	#N/A	#N/A	#N/A	#N/A	2	7756091	CGGACTGTGCTCTCTCTCTTCTGTCAGCTCCG	1.477	(*0.21±0.32)	0.033	(0.07±0.04)	0.2133	(0±0)	127	1219902	AGACAGAAGAGAGTGAGCAC	20	2	Cleavage	0	1.6424	2.5651	2.1933	2
U21_18637		I	SPL16 (Teosinte glume architecture 1)	osa	6e-83	Transcription Factor	RNA Cellular Processes	#N/A	#N/A	#N/A	#N/A	#N/A	2	7756091	CGGACTGTGCTCTCTCTCTTCTGTCAGCTCCG	1.477	(*0.21±0.32)	0.033	(0.07±0.04)	0.2133	(0±0)	127	809750	ACAGAAGAGAGTGAGCACA	19	1	Cleavage	2	0.2737	0.27	1.1611	2
U21_19856		I	SPL18	osa	2e-52	Transcription Factor	RNA Cellular Processes	#N/A	#N/A	#N/A	#N/A	#N/A	1	7756098	CCGACTGTGCTCTCTCTCTTCTGTCATCCCCG	2.0021	(*0.19±0.31)	1.0567	(*0.13±0.27)	0.1422	(0±0)	128	hvu-miR156h	TGTCAGAAGAGAGTGAGCAC	20	2.5	Cleavage	0	0.68	0.95	1.55	2
U21_19856		I	SPL18	osa	2e-52	Transcription Factor	RNA Cellular Processes	#N/A	#N/A	#N/A	#N/A	#N/A	1	7756098	CCGACTGTGCTCTCTCTCTTCTGTCATCCCCG	2.0021	(*0.19±0.31)	1.0567	(*0.13±0.27)	0.1422	(0±0)	128	hvu-miR156g	TGACAGAGGAGAGTGAGCAC	20	1.5	Cleavage	0	0.82	2.43	1.16	2
U21_19856		I	SPL18	osa	2e-52	Transcription Factor	RNA Cellular Processes	#N/A	#N/A	#N/A	#N/A	#N/A	1	7756098	CCGACTGTGCTCTCTCTCTTCTGTCATCCCCG	2.0021	(*0.19±0.31)	1.0567	(*0.13±0.27)	0.1422	(0±0)	128	hvu-miR156f	CGACAGAAGAGAGTGAGCAC	20	2	Cleavage	0	2.33	4.32	3.87	2
U21_19856		I	SPL18	osa	2e-52	Transcription Factor	RNA Cellular Processes	#N/A	#N/A	#N/A	#N/A	#N/A	1	7756098	CCGACTGTGCTCTCTCTCTTCTGTCATCCCCG	2.0021	(*0.19±0.31)	1.0567	(*0.13±0.27)	0.1422	(0±0)	128	hvu-miR156e	TTGACAGAAGATAGAGAGCAC	21	2	Cleavage	-1	11.36	4.86	1.94	2
U21_19856		I	SPL18	osa	2e-52	Transcription Factor	RNA Cellular Processes	#N/A	#N/A	#N/A	#N/A	#N/A	1	7756098	CCGACTGTGCTCTCTCTCTTCTGTCATCCCCG	2.0021	(*0.19±0.31)	1.0567	(*0.13±0.27)	0.1422	(0±0)	128	hvu-miR156d	TGACAGAAGAGAGTGAGCAT	20	1.5	Cleavage	0	6.16	20.25	28	2
U21_19856		I	SPL18	osa	2e-52	Transcription Factor	RNA Cellular Processes	#N/A	#N/A	#N/A	#N/A	#N/A	1	7756098	CCGACTGTGCTCTCTCTCTTCTGTCATCCCCG	2.0021	(*0.19±0.31)	1.0567	(*0.13±0.27)	0.1422	(0±0)	128	hvu-miR156c	TGACAGAAGAGAGGGAGCAC	20	0.5	Cleavage	0	21.9	36.86	32	2
U21_19856		I	SPL18	osa	2e-52	Transcription Factor	RNA Cellular Processes	#N/A	#N/A	#N/A	#N/A	#N/A	1	7756098	CCGACTGTGCTCTCTCTCTTCTGTCATCCCCG	2.0021	(*0.19±0.31)	1.0567	(*0.13±0.27)	0.1422	(0±0)	128	hvu-miR156b	TGACAGAAGAGAGCGAGCAC	20	1	Cleavage	0	11.91	21.47	22.06	2
U21_19856		I	SPL18	osa	2e-52	Transcription Factor	RNA Cellular Processes	#N/A	#N/A	#N/A	#N/A	#N/A	1	7756098	CCGACTGTGCTCTCTCTCTTCTGTCATCCCCG	2.0021	(*0.19±0.31)	1.0567	(*0.13±0.27)	0.1422	(0±0)	128	hvu-miR156a	TGACAGAAGAGAGTGAGCAC	20	1	Cleavage	0	4268.5	8634.11	7586.51	2
U21_19856		I	SPL18	osa	2e-52	Transcription Factor	RNA Cellular Processes	#N/A	#N/A	#N/A	#N/A	#N/A	1	7756098	CCGACTGTGCTCTCTCTCTTCTGTCATCCCCG	2.0021	(*0.19±0.31)	1.0567	(*0.13±0.27)	0.1422	(0±0)	128	5164503	TTGGCAGAAGAGAGTGAGCAC	21	2.5	Cleavage	-1	0.4106	0.405	0.6451	2
U21_19856		I	SPL18	osa	2e-52	Transcription Factor	RNA Cellular Processes	#N/A	#N/A	#N/A	#N/A	#N/A	1	7756098	CCGACTGTGCTCTCTCTCTTCTGTCATCCCCG	2.0021	(*0.19±0.31)	1.0567	(*0.13±0.27)	0.1422	(0±0)	128	5122304	TTGACAGAGGAGAGTGAGCAC	21	2.5	Cleavage	-1	0.1369	0.27	0.6451	2
U21_19856		I	SPL18	osa	2e-52	Transcription Factor	RNA Cellular Processes	#N/A	#N/A	#N/A	#N/A	#N/A	1	7756098	CCGACTGTGCTCTCTCTCTTCTGTCATCCCCG	2.0021	(*0.19±0.31)	1.0567	(*0.13±0.27)	0.1422	(0±0)	128	5122181	TTGACAGAATAGAGTGAGCAC	21	3	Translation	-1	0.2737	0.405	0.387	2
U21_19856		I	SPL18	osa	2e-52	Transcription Factor	RNA Cellular Processes	#N/A	#N/A	#N/A	#N/A	#N/A	1	7756098	CCGACTGTGCTCTCTCTCTTCTGTCATCCCCG	2.0021	(*0.19±0.31)	1.0567	(*0.13±0.27)	0.1422	(0±0)	128	5122176	TTGACAGAAGGGAGTGAGCAC	21	2.5	Cleavage	-1	0.5475	0.54	0	2
U21_19856		I	SPL18	osa	2e-52	Transcription Factor	RNA Cellular Processes	#N/A	#N/A	#N/A	#N/A	#N/A	1	7756098	CCGACTGTGCTCTCTCTCTTCTGTCATCCCCG	2.0021	(*0.19±0.31)	1.0567	(*0.13±0.27)	0.1422	(0±0)	128	5122165	TTGACAGAAGATAGTGAGCAC	21	3	Cleavage	-1	0	0.27	0.7741	2
U21_19856		I	SPL18	osa	2e-52	Transcription Factor	RNA Cellular Processes	#N/A	#N/A	#N/A	#N/A	#N/A	1	7756098	CCGACTGTGCTCTCTCTCTTCTGTCATCCCCG	2.0021	(*0.19±0.31)	1.0567	(*0.13±0.27)	0.1422	(0±0)	128	5122148	TTGACAGAAGAGGGTGAGCAC	21	2.5	Cleavage	-1	0.4106	0.54	0.387	2
U21_19856		I	SPL18	osa	2e-52	Transcription Factor	RNA Cellular Processes	#N/A	#N/A	#N/A	#N/A	#N/A	1	7756098	CCGACTGTGCTCTCTCTCTTCTGTCATCCCCG	2.0021	(*0.19±0.31)	1.0567	(*0.13±0.27)	0.1422	(0±0)	128	5122138	TTGACAGAAGAGCGTGAGCAC	21	3	Cleavage	-1	0.4106	1.0801	0.387	2
U21_19856		I	SPL18	osa	2e-52	Transcription Factor	RNA Cellular Processes	#N/A	#N/A	#N/A	#N/A	#N/A	1	7756098	CCGACTGTGCTCTCTCTCTTCTGTCATCCCCG	2.0021	(*0.19±0.31)	1.0567	(*0.13±0.27)	0.1422	(0±0)	128	5122134	TTGACAGAAGAGATTGAGCAC	21	3	Cleavage	-1	0	1.8901	1.5482	2
U21_19856		I	SPL18	osa	2e-52	Transcription Factor	RNA Cellular Processes	#N/A	#N/A	#N/A	#N/A	#N/A	1	7756098	CCGACTGTGCTCTCTCTCTTCTGTCATCCCCG	2.0021	(*0.19±0.31)	1.0567	(*0.13±0.27)	0.1422	(0±0)	128	5122131	TTGACAGAAGAGAGTTAGCAC	21	3	Cleavage	-1	0.6843	0.81	0.9031	2
U21_19856		I	SPL18	osa	2e-52	Transcription Factor	RNA Cellular Processes	#N/A	#N/A	#N/A	#N/A	#N/A	1	7756098	CCGACTGTGCTCTCTCTCTTCTGTCATCCCCG	2.0021	(*0.19±0.31)	1.0567	(*0.13±0.27)	0.1422	(0±0)	128	5122129	TTGACAGAAGAGAGTGTGCAC	21	3	Cleavage	-1	0.1369	0.54	0.7741	2
U21_19856		I	SPL18	osa	2e-52	Transcription Factor	RNA Cellular Processes	#N/A	#N/A	#N/A	#N/A	#N/A	1	7756098	CCGACTGTGCTCTCTCTCTTCTGTCATCCCCG	2.0021	(*0.19±0.31)	1.0567	(*0.13±0.27)	0.1422	(0±0)	128	5122127	TTGACAGAAGAGAGTGGGCAC	21	2.5	Cleavage	-1	0.1369	1.2151	0.5161	2
U21_19856		I	SPL18	osa	2e-52	Transcription Factor	RNA Cellular Processes	#N/A	#N/A	#N/A	#N/A	#N/A	1	7756098	CCGACTGTGCTCTCTCTCTTCTGTCATCCCCG	2.0021	(*0.19±0.31)	1.0567	(*0.13±0.27)	0.1422	(0±0)	128	5122123	TTGACAGAAGAGAGTGCGCAC	21	3	Cleavage	-1	0.4106	0.135	0.6451	2
U21_19856		I	SPL18	osa	2e-52	Transcription Factor	RNA Cellular Processes	#N/A	#N/A	#N/A	#N/A	#N/A	1	7756098	CCGACTGTGCTCTCTCTCTTCTGTCATCCCCG	2.0021	(*0.19±0.31)	1.0567	(*0.13±0.27)	0.1422	(0±0)	128	5122120	TTGACAGAAGAGAGTGATCAC	21	3	Cleavage	-1	0.1369	0.675	0.258	2
U21_19856		I	SPL18	osa	2e-52	Transcription Factor	RNA Cellular Processes	#N/A	#N/A	#N/A	#N/A	#N/A	1	7756098	CCGACTGTGCTCTCTCTCTTCTGTCATCCCCG	2.0021	(*0.19±0.31)	1.0567	(*0.13±0.27)	0.1422	(0±0)	128	5122117	TTGACAGAAGAGAGTGAGTAC	21	2.5	Cleavage	-1	0.5475	0.135	0.5161	2
U21_19856		I	SPL18	osa	2e-52	Transcription Factor	RNA Cellular Processes	#N/A	#N/A	#N/A	#N/A	#N/A	1	7756098	CCGACTGTGCTCTCTCTCTTCTGTCATCCCCG	2.0021	(*0.19±0.31)	1.0567	(*0.13±0.27)	0.1422	(0±0)	128	5122115	TTGACAGAAGAGAGTGAGGAC	21	3	Cleavage	-1	0.1369	0.54	0.6451	2
U21_19856		I	SPL18	osa	2e-52	Transcription Factor	RNA Cellular Processes	#N/A	#N/A	#N/A	#N/A	#N/A	1	7756098	CCGACTGTGCTCTCTCTCTTCTGTCATCCCCG	2.0021	(*0.19±0.31)	1.0567	(*0.13±0.27)	0.1422	(0±0)	128	5122114	TTGACAGAAGAGAGTGAGCTC	21	3	Cleavage	-1	0.1369	0.54	0.6451	2
U21_19856		I	SPL18	osa	2e-52	Transcription Factor	RNA Cellular Processes	#N/A	#N/A	#N/A	#N/A	#N/A	1	7756098	CCGACTGTGCTCTCTCTCTTCTGTCATCCCCG	2.0021	(*0.19±0.31)	1.0567	(*0.13±0.27)	0.1422	(0±0)	128	5122110	TTGACAGAAGAGAGTGAGCGC	21	2.5	Cleavage	-1	0.6843	1.2151	0.6451	2
U21_19856		I	SPL18	osa	2e-52	Transcription Factor	RNA Cellular Processes	#N/A	#N/A	#N/A	#N/A	#N/A	1	7756098	CCGACTGTGCTCTCTCTCTTCTGTCATCCCCG	2.0021	(*0.19±0.31)	1.0567	(*0.13±0.27)	0.1422	(0±0)	128	5122109	TTGACAGAAGAGAGTGAGCCC	21	3	Cleavage	-1	0.2737	1.0801	0.6451	2
U21_19856		I	SPL18	osa	2e-52	Transcription Factor	RNA Cellular Processes	#N/A	#N/A	#N/A	#N/A	#N/A	1	7756098	CCGACTGTGCTCTCTCTCTTCTGTCATCCCCG	2.0021	(*0.19±0.31)	1.0567	(*0.13±0.27)	0.1422	(0±0)	128	5122105	TTGACAGAAGAGAGTGAGCAT	21	2.5	Cleavage	-1	0.4106	1.3501	1.2902	2
U21_19856		I	SPL18	osa	2e-52	Transcription Factor	RNA Cellular Processes	#N/A	#N/A	#N/A	#N/A	#N/A	1	7756098	CCGACTGTGCTCTCTCTCTTCTGTCATCCCCG	2.0021	(*0.19±0.31)	1.0567	(*0.13±0.27)	0.1422	(0±0)	128	5122104	TTGACAGAAGAGAGTGAGCAG	21	3	Cleavage	-1	0.1369	1.2151	0.9031	2
U21_19856		I	SPL18	osa	2e-52	Transcription Factor	RNA Cellular Processes	#N/A	#N/A	#N/A	#N/A	#N/A	1	7756098	CCGACTGTGCTCTCTCTCTTCTGTCATCCCCG	2.0021	(*0.19±0.31)	1.0567	(*0.13±0.27)	0.1422	(0±0)	128	5122091	TTGACAGAAGAGAGTGAGCAA	21	3	Cleavage	-1	0.4106	1.3501	4.6446	2
U21_19856		I	SPL18	osa	2e-52	Transcription Factor	RNA Cellular Processes	#N/A	#N/A	#N/A	#N/A	#N/A	1	7756098	CCGACTGTGCTCTCTCTCTTCTGTCATCCCCG	2.0021	(*0.19±0.31)	1.0567	(*0.13±0.27)	0.1422	(0±0)	128	5122090	TTGACAGAAGAGAGTGAGCA	20	2	Cleavage	-1	0.5475	2.9702	2.8383	2
U21_19856		I	SPL18	osa	2e-52	Transcription Factor	RNA Cellular Processes	#N/A	#N/A	#N/A	#N/A	#N/A	1	7756098	CCGACTGTGCTCTCTCTCTTCTGTCATCCCCG	2.0021	(*0.19±0.31)	1.0567	(*0.13±0.27)	0.1422	(0±0)	128	5122089	TTGACAGAAGAGAGTGAGC	19	2	Cleavage	-1	0.4106	1.3501	1.2902	2
U21_19856		I	SPL18	osa	2e-52	Transcription Factor	RNA Cellular Processes	#N/A	#N/A	#N/A	#N/A	#N/A	1	7756098	CCGACTGTGCTCTCTCTCTTCTGTCATCCCCG	2.0021	(*0.19±0.31)	1.0567	(*0.13±0.27)	0.1422	(0±0)	128	5122083	TTGACAGAAGAGAGTGAGAAC	21	3	Cleavage	-1	0.9581	0.81	2.7093	2
U21_19856		I	SPL18	osa	2e-52	Transcription Factor	RNA Cellular Processes	#N/A	#N/A	#N/A	#N/A	#N/A	1	7756098	CCGACTGTGCTCTCTCTCTTCTGTCATCCCCG	2.0021	(*0.19±0.31)	1.0567	(*0.13±0.27)	0.1422	(0±0)	128	5122071	TTGACAGAAGAGAGTCAGCAC	21	3	Cleavage	-1	0	0.54	0.6451	2
U21_19856		I	SPL18	osa	2e-52	Transcription Factor	RNA Cellular Processes	#N/A	#N/A	#N/A	#N/A	#N/A	1	7756098	CCGACTGTGCTCTCTCTCTTCTGTCATCCCCG	2.0021	(*0.19±0.31)	1.0567	(*0.13±0.27)	0.1422	(0±0)	128	5122068	TTGACAGAAGAGAGTAAGCAC	21	3	Cleavage	-1	0.4106	0.54	0.129	2
U21_19856		I	SPL18	osa	2e-52	Transcription Factor	RNA Cellular Processes	#N/A	#N/A	#N/A	#N/A	#N/A	1	7756098	CCGACTGTGCTCTCTCTCTTCTGTCATCCCCG	2.0021	(*0.19±0.31)	1.0567	(*0.13±0.27)	0.1422	(0±0)	128	5122049	TTGACAGAAGAGAGCGAGCAC	21	2	Cleavage	-1	1.2318	4.0502	2.7093	2
U21_19856		I	SPL18	osa	2e-52	Transcription Factor	RNA Cellular Processes	#N/A	#N/A	#N/A	#N/A	#N/A	1	7756098	CCGACTGTGCTCTCTCTCTTCTGTCATCCCCG	2.0021	(*0.19±0.31)	1.0567	(*0.13±0.27)	0.1422	(0±0)	128	5122033	TTGACAGAAGAGAATGAGCAC	21	3	Cleavage	-1	0.1369	0.81	0.5161	2
U21_19856		I	SPL18	osa	2e-52	Transcription Factor	RNA Cellular Processes	#N/A	#N/A	#N/A	#N/A	#N/A	1	7756098	CCGACTGTGCTCTCTCTCTTCTGTCATCCCCG	2.0021	(*0.19±0.31)	1.0567	(*0.13±0.27)	0.1422	(0±0)	128	5114024	TTGAAAGAAGAGAGTGAGCAC	21	3.5	Cleavage	-1	0.6843	1.2151	0.7741	2
U21_19856		I	SPL18	osa	2e-52	Transcription Factor	RNA Cellular Processes	#N/A	#N/A	#N/A	#N/A	#N/A	1	7756098	CCGACTGTGCTCTCTCTCTTCTGTCATCCCCG	2.0021	(*0.19±0.31)	1.0567	(*0.13±0.27)	0.1422	(0±0)	128	4998283	TTACAGAAGAGAGTGAGCAC	20	2.5	Cleavage	0	1.0949	3.7802	4.9026	2
U21_19856		I	SPL18	osa	2e-52	Transcription Factor	RNA Cellular Processes	#N/A	#N/A	#N/A	#N/A	#N/A	1	7756098	CCGACTGTGCTCTCTCTCTTCTGTCATCCCCG	2.0021	(*0.19±0.31)	1.0567	(*0.13±0.27)	0.1422	(0±0)	128	4863885	TGGCAGAAGAGAGTGAGCAC	20	1.5	Cleavage	0	0.8212	2.2951	2.0643	2
U21_19856		I	SPL18	osa	2e-52	Transcription Factor	RNA Cellular Processes	#N/A	#N/A	#N/A	#N/A	#N/A	1	7756098	CCGACTGTGCTCTCTCTCTTCTGTCATCCCCG	2.0021	(*0.19±0.31)	1.0567	(*0.13±0.27)	0.1422	(0±0)	128	4830944	TGGACAGAAGAGAGTGAGCAC	21	3.5	Cleavage	-1	0.1369	0.54	1.2902	2
U21_19856		I	SPL18	osa	2e-52	Transcription Factor	RNA Cellular Processes	#N/A	#N/A	#N/A	#N/A	#N/A	1	7756098	CCGACTGTGCTCTCTCTCTTCTGTCATCCCCG	2.0021	(*0.19±0.31)	1.0567	(*0.13±0.27)	0.1422	(0±0)	128	4790567	TGCCAGAAGAGAGTGAGCAC	20	2.5	Cleavage	0	0.5475	2.9702	1.9352	2
U21_19856		I	SPL18	osa	2e-52	Transcription Factor	RNA Cellular Processes	#N/A	#N/A	#N/A	#N/A	#N/A	1	7756098	CCGACTGTGCTCTCTCTCTTCTGTCATCCCCG	2.0021	(*0.19±0.31)	1.0567	(*0.13±0.27)	0.1422	(0±0)	128	4753065	TGATAGAAGAGAGTGAGCAC	20	1.5	Cleavage	0	1.6424	2.8351	2.4513	2
U21_19856		I	SPL18	osa	2e-52	Transcription Factor	RNA Cellular Processes	#N/A	#N/A	#N/A	#N/A	#N/A	1	7756098	CCGACTGTGCTCTCTCTCTTCTGTCATCCCCG	2.0021	(*0.19±0.31)	1.0567	(*0.13±0.27)	0.1422	(0±0)	128	4733051	TGAGAGAAGAGAGTGAGCAC	20	2.5	Cleavage	0	0.4106	1.3501	1.4192	2
U21_19856		I	SPL18	osa	2e-52	Transcription Factor	RNA Cellular Processes	#N/A	#N/A	#N/A	#N/A	#N/A	1	7756098	CCGACTGTGCTCTCTCTCTTCTGTCATCCCCG	2.0021	(*0.19±0.31)	1.0567	(*0.13±0.27)	0.1422	(0±0)	128	4724458	TGACTGAAGAGAGTGAGCAC	20	2.5	Cleavage	0	0.5475	1.7551	1.4192	2
U21_19856		I	SPL18	osa	2e-52	Transcription Factor	RNA Cellular Processes	#N/A	#N/A	#N/A	#N/A	#N/A	1	7756098	CCGACTGTGCTCTCTCTCTTCTGTCATCCCCG	2.0021	(*0.19±0.31)	1.0567	(*0.13±0.27)	0.1422	(0±0)	128	4719012	TGACGGAAGAGAGTGAGCAC	20	1.5	Cleavage	0	1.3687	3.2402	2.3223	2
U21_19856		I	SPL18	osa	2e-52	Transcription Factor	RNA Cellular Processes	#N/A	#N/A	#N/A	#N/A	#N/A	1	7756098	CCGACTGTGCTCTCTCTCTTCTGTCATCCCCG	2.0021	(*0.19±0.31)	1.0567	(*0.13±0.27)	0.1422	(0±0)	128	4713843	TGACCGAAGAGAGTGAGCAC	20	2.5	Cleavage	0	1.6424	2.2951	2.0643	2
U21_19856		I	SPL18	osa	2e-52	Transcription Factor	RNA Cellular Processes	#N/A	#N/A	#N/A	#N/A	#N/A	1	7756098	CCGACTGTGCTCTCTCTCTTCTGTCATCCCCG	2.0021	(*0.19±0.31)	1.0567	(*0.13±0.27)	0.1422	(0±0)	128	4710469	TGACATAAGAGAGTGAGCAC	20	2.5	Cleavage	0	1.0949	3.7802	3.3544	2
U21_19856		I	SPL18	osa	2e-52	Transcription Factor	RNA Cellular Processes	#N/A	#N/A	#N/A	#N/A	#N/A	1	7756098	CCGACTGTGCTCTCTCTCTTCTGTCATCCCCG	2.0021	(*0.19±0.31)	1.0567	(*0.13±0.27)	0.1422	(0±0)	128	4710051	TGACAGTAGAGAGTGAGCAC	20	2.5	Cleavage	0	0	0.54	0.7741	2
U21_19856		I	SPL18	osa	2e-52	Transcription Factor	RNA Cellular Processes	#N/A	#N/A	#N/A	#N/A	#N/A	1	7756098	CCGACTGTGCTCTCTCTCTTCTGTCATCCCCG	2.0021	(*0.19±0.31)	1.0567	(*0.13±0.27)	0.1422	(0±0)	128	4709792	TGACAGGAGAGAGTGAGCAC	20	1.5	Cleavage	0	2.1899	2.4301	1.8062	2
U21_19856		I	SPL18	osa	2e-52	Transcription Factor	RNA Cellular Processes	#N/A	#N/A	#N/A	#N/A	#N/A	1	7756098	CCGACTGTGCTCTCTCTCTTCTGTCATCCCCG	2.0021	(*0.19±0.31)	1.0567	(*0.13±0.27)	0.1422	(0±0)	128	4709503	TGACAGCAGAGAGTGAGCAC	20	2.5	Cleavage	0	1.2318	2.9702	1.5482	2
U21_19856		I	SPL18	osa	2e-52	Transcription Factor	RNA Cellular Processes	#N/A	#N/A	#N/A	#N/A	#N/A	1	7756098	CCGACTGTGCTCTCTCTCTTCTGTCATCCCCG	2.0021	(*0.19±0.31)	1.0567	(*0.13±0.27)	0.1422	(0±0)	128	4709142	TGACAGACGAGAGTGAGCAC	20	2	Cleavage	0	0.8212	1.6201	1.1611	2
U21_19856		I	SPL18	osa	2e-52	Transcription Factor	RNA Cellular Processes	#N/A	#N/A	#N/A	#N/A	#N/A	1	7756098	CCGACTGTGCTCTCTCTCTTCTGTCATCCCCG	2.0021	(*0.19±0.31)	1.0567	(*0.13±0.27)	0.1422	(0±0)	128	4709037	TGACAGAATAGAGTGAGCAC	20	2	Translation	0	0.5475	2.8351	1.2902	2
U21_19856		I	SPL18	osa	2e-52	Transcription Factor	RNA Cellular Processes	#N/A	#N/A	#N/A	#N/A	#N/A	1	7756098	CCGACTGTGCTCTCTCTCTTCTGTCATCCCCG	2.0021	(*0.19±0.31)	1.0567	(*0.13±0.27)	0.1422	(0±0)	128	4709030	TGACAGAAGTGAGTGAGCAC	20	2	Translation	0	0.4106	0.54	0.5161	2
U21_19856		I	SPL18	osa	2e-52	Transcription Factor	RNA Cellular Processes	#N/A	#N/A	#N/A	#N/A	#N/A	1	7756098	CCGACTGTGCTCTCTCTCTTCTGTCATCCCCG	2.0021	(*0.19±0.31)	1.0567	(*0.13±0.27)	0.1422	(0±0)	128	4709015	TGACAGAAGGGAGTGAGCAC	20	1.5	Cleavage	0	1.0949	2.4301	2.0643	2
U21_19856		I	SPL18	osa	2e-52	Transcription Factor	RNA Cellular Processes	#N/A	#N/A	#N/A	#N/A	#N/A	1	7756098	CCGACTGTGCTCTCTCTCTTCTGTCATCCCCG	2.0021	(*0.19±0.31)	1.0567	(*0.13±0.27)	0.1422	(0±0)	128	4708986	TGACAGAAGCGAGTGAGCAC	20	2	Translation	0	0.9581	1.6201	0.6451	2
U21_19856		I	SPL18	osa	2e-52	Transcription Factor	RNA Cellular Processes	#N/A	#N/A	#N/A	#N/A	#N/A	1	7756098	CCGACTGTGCTCTCTCTCTTCTGTCATCCCCG	2.0021	(*0.19±0.31)	1.0567	(*0.13±0.27)	0.1422	(0±0)	128	4708965	TGACAGAAGATAGTGAGCAC	20	2	Translation	0	1.0949	2.1601	2.7093	2
U21_19856		I	SPL18	osa	2e-52	Transcription Factor	RNA Cellular Processes	#N/A	#N/A	#N/A	#N/A	#N/A	1	7756098	CCGACTGTGCTCTCTCTCTTCTGTCATCCCCG	2.0021	(*0.19±0.31)	1.0567	(*0.13±0.27)	0.1422	(0±0)	128	4708960	TGACAGAAGATAGAGAGCAC	20	1	Translation	0	1.3687	0.675	0	2
U21_19856		I	SPL18	osa	2e-52	Transcription Factor	RNA Cellular Processes	#N/A	#N/A	#N/A	#N/A	#N/A	1	7756098	CCGACTGTGCTCTCTCTCTTCTGTCATCCCCG	2.0021	(*0.19±0.31)	1.0567	(*0.13±0.27)	0.1422	(0±0)	128	4708955	TGACAGAAGAGTGTGAGCAC	20	2	Cleavage	0	0.1369	0.675	0.6451	2
U21_19856		I	SPL18	osa	2e-52	Transcription Factor	RNA Cellular Processes	#N/A	#N/A	#N/A	#N/A	#N/A	1	7756098	CCGACTGTGCTCTCTCTCTTCTGTCATCCCCG	2.0021	(*0.19±0.31)	1.0567	(*0.13±0.27)	0.1422	(0±0)	128	4708946	TGACAGAAGAGGGTGAGCAC	20	1.5	Cleavage	0	0.9581	3.2402	2.7093	2
U21_19856		I	SPL18	osa	2e-52	Transcription Factor	RNA Cellular Processes	#N/A	#N/A	#N/A	#N/A	#N/A	1	7756098	CCGACTGTGCTCTCTCTCTTCTGTCATCCCCG	2.0021	(*0.19±0.31)	1.0567	(*0.13±0.27)	0.1422	(0±0)	128	4708927	TGACAGAAGAGCGTGAGCAC	20	2	Cleavage	0	2.053	3.3752	1.5482	2
U21_19856		I	SPL18	osa	2e-52	Transcription Factor	RNA Cellular Processes	#N/A	#N/A	#N/A	#N/A	#N/A	1	7756098	CCGACTGTGCTCTCTCTCTTCTGTCATCCCCG	2.0021	(*0.19±0.31)	1.0567	(*0.13±0.27)	0.1422	(0±0)	128	4708898	TGACAGAAGAGATTGAGCAC	20	2	Cleavage	0	2.053	5.9403	10.8373	2
U21_19856		I	SPL18	osa	2e-52	Transcription Factor	RNA Cellular Processes	#N/A	#N/A	#N/A	#N/A	#N/A	1	7756098	CCGACTGTGCTCTCTCTCTTCTGTCATCCCCG	2.0021	(*0.19±0.31)	1.0567	(*0.13±0.27)	0.1422	(0±0)	128	4708875	TGACAGAAGAGAGTTAGCAC	20	2	Cleavage	0	1.9162	5.4003	3.3544	2
U21_19856		I	SPL18	osa	2e-52	Transcription Factor	RNA Cellular Processes	#N/A	#N/A	#N/A	#N/A	#N/A	1	7756098	CCGACTGTGCTCTCTCTCTTCTGTCATCCCCG	2.0021	(*0.19±0.31)	1.0567	(*0.13±0.27)	0.1422	(0±0)	128	4708866	TGACAGAAGAGAGTGTGCAC	20	2	Cleavage	0	1.6424	1.7551	2.5803	2
U21_19856		I	SPL18	osa	2e-52	Transcription Factor	RNA Cellular Processes	#N/A	#N/A	#N/A	#N/A	#N/A	1	7756098	CCGACTGTGCTCTCTCTCTTCTGTCATCCCCG	2.0021	(*0.19±0.31)	1.0567	(*0.13±0.27)	0.1422	(0±0)	128	4708858	TGACAGAAGAGAGTGGGCAC	20	1.5	Cleavage	0	4.3798	6.8854	3.7415	2
U21_19856		I	SPL18	osa	2e-52	Transcription Factor	RNA Cellular Processes	#N/A	#N/A	#N/A	#N/A	#N/A	1	7756098	CCGACTGTGCTCTCTCTCTTCTGTCATCCCCG	2.0021	(*0.19±0.31)	1.0567	(*0.13±0.27)	0.1422	(0±0)	128	4708843	TGACAGAAGAGAGTGCGCAC	20	2	Cleavage	0	2.8742	8.5054	4.6446	2
U21_19856		I	SPL18	osa	2e-52	Transcription Factor	RNA Cellular Processes	#N/A	#N/A	#N/A	#N/A	#N/A	1	7756098	CCGACTGTGCTCTCTCTCTTCTGTCATCCCCG	2.0021	(*0.19±0.31)	1.0567	(*0.13±0.27)	0.1422	(0±0)	128	4708832	TGACAGAAGAGAGTGATCAC	20	2	Cleavage	0	2.7374	5.6703	5.8057	2
U21_19856		I	SPL18	osa	2e-52	Transcription Factor	RNA Cellular Processes	#N/A	#N/A	#N/A	#N/A	#N/A	1	7756098	CCGACTGTGCTCTCTCTCTTCTGTCATCCCCG	2.0021	(*0.19±0.31)	1.0567	(*0.13±0.27)	0.1422	(0±0)	128	4708823	TGACAGAAGAGAGTGAGTAC	20	1.5	Cleavage	0	2.3268	3.3752	3.7415	2
U21_19856		I	SPL18	osa	2e-52	Transcription Factor	RNA Cellular Processes	#N/A	#N/A	#N/A	#N/A	#N/A	1	7756098	CCGACTGTGCTCTCTCTCTTCTGTCATCCCCG	2.0021	(*0.19±0.31)	1.0567	(*0.13±0.27)	0.1422	(0±0)	128	4708815	TGACAGAAGAGAGTGAGGAC	20	2	Cleavage	0	1.7793	3.1052	4.2575	2
U21_19856		I	SPL18	osa	2e-52	Transcription Factor	RNA Cellular Processes	#N/A	#N/A	#N/A	#N/A	#N/A	1	7756098	CCGACTGTGCTCTCTCTCTTCTGTCATCCCCG	2.0021	(*0.19±0.31)	1.0567	(*0.13±0.27)	0.1422	(0±0)	128	4708808	TGACAGAAGAGAGTGAGCTC	20	2	Cleavage	0	1.5055	3.3752	3.2254	2
U21_19856		I	SPL18	osa	2e-52	Transcription Factor	RNA Cellular Processes	#N/A	#N/A	#N/A	#N/A	#N/A	1	7756098	CCGACTGTGCTCTCTCTCTTCTGTCATCCCCG	2.0021	(*0.19±0.31)	1.0567	(*0.13±0.27)	0.1422	(0±0)	128	4708805	TGACAGAAGAGAGTGAGCGC	20	1.5	Cleavage	0	2.6005	5.4003	3.0964	2
U21_19856		I	SPL18	osa	2e-52	Transcription Factor	RNA Cellular Processes	#N/A	#N/A	#N/A	#N/A	#N/A	1	7756098	CCGACTGTGCTCTCTCTCTTCTGTCATCCCCG	2.0021	(*0.19±0.31)	1.0567	(*0.13±0.27)	0.1422	(0±0)	128	4708799	TGACAGAAGAGAGTGAGCCC	20	2	Cleavage	0	3.148	6.4803	2.7093	2
U21_19856		I	SPL18	osa	2e-52	Transcription Factor	RNA Cellular Processes	#N/A	#N/A	#N/A	#N/A	#N/A	1	7756098	CCGACTGTGCTCTCTCTCTTCTGTCATCCCCG	2.0021	(*0.19±0.31)	1.0567	(*0.13±0.27)	0.1422	(0±0)	128	4708795	TGACAGAAGAGAGTGAGCATTTT	23	4.5	Cleavage	0	0.2737	1.0801	1.2902	2
U21_19856		I	SPL18	osa	2e-52	Transcription Factor	RNA Cellular Processes	#N/A	#N/A	#N/A	#N/A	#N/A	1	7756098	CCGACTGTGCTCTCTCTCTTCTGTCATCCCCG	2.0021	(*0.19±0.31)	1.0567	(*0.13±0.27)	0.1422	(0±0)	128	4708794	TGACAGAAGAGAGTGAGCATTT	22	3.5	Cleavage	0	0.5475	0	0.9031	2
U21_19856		I	SPL18	osa	2e-52	Transcription Factor	RNA Cellular Processes	#N/A	#N/A	#N/A	#N/A	#N/A	1	7756098	CCGACTGTGCTCTCTCTCTTCTGTCATCCCCG	2.0021	(*0.19±0.31)	1.0567	(*0.13±0.27)	0.1422	(0±0)	128	4708784	TGACAGAAGAGAGTGAGCAG	20	2	Cleavage	0	3.2848	4.3202	6.1928	2
U21_19856		I	SPL18	osa	2e-52	Transcription Factor	RNA Cellular Processes	#N/A	#N/A	#N/A	#N/A	#N/A	1	7756098	CCGACTGTGCTCTCTCTCTTCTGTCATCCCCG	2.0021	(*0.19±0.31)	1.0567	(*0.13±0.27)	0.1422	(0±0)	128	4708756	TGACAGAAGAGAGTGAGCACT	21	2	Cleavage	0	1.7793	4.4552	4.9026	2
U21_19856		I	SPL18	osa	2e-52	Transcription Factor	RNA Cellular Processes	#N/A	#N/A	#N/A	#N/A	#N/A	1	7756098	CCGACTGTGCTCTCTCTCTTCTGTCATCCCCG	2.0021	(*0.19±0.31)	1.0567	(*0.13±0.27)	0.1422	(0±0)	128	4708745	TGACAGAAGAGAGTGAGCACC	21	2	Cleavage	0	0.1369	0.81	0.5161	2
U21_19856		I	SPL18	osa	2e-52	Transcription Factor	RNA Cellular Processes	#N/A	#N/A	#N/A	#N/A	#N/A	1	7756098	CCGACTGTGCTCTCTCTCTTCTGTCATCCCCG	2.0021	(*0.19±0.31)	1.0567	(*0.13±0.27)	0.1422	(0±0)	128	4708735	TGACAGAAGAGAGTGAGCACAA	22	2	Cleavage	0	1.2318	1.6201	1.8062	2
U21_19856		I	SPL18	osa	2e-52	Transcription Factor	RNA Cellular Processes	#N/A	#N/A	#N/A	#N/A	#N/A	1	7756098	CCGACTGTGCTCTCTCTCTTCTGTCATCCCCG	2.0021	(*0.19±0.31)	1.0567	(*0.13±0.27)	0.1422	(0±0)	128	4708725	TGACAGAAGAGAGTGAGCAA	20	2	Cleavage	0	7.9383	28.4865	72.3778	2
U21_19856		I	SPL18	osa	2e-52	Transcription Factor	RNA Cellular Processes	#N/A	#N/A	#N/A	#N/A	#N/A	1	7756098	CCGACTGTGCTCTCTCTCTTCTGTCATCCCCG	2.0021	(*0.19±0.31)	1.0567	(*0.13±0.27)	0.1422	(0±0)	128	4708724	TGACAGAAGAGAGTGAGCA	19	1	Cleavage	0	10.5388	32.9417	30.0606	2
U21_19856		I	SPL18	osa	2e-52	Transcription Factor	RNA Cellular Processes	#N/A	#N/A	#N/A	#N/A	#N/A	1	7756098	CCGACTGTGCTCTCTCTCTTCTGTCATCCCCG	2.0021	(*0.19±0.31)	1.0567	(*0.13±0.27)	0.1422	(0±0)	128	4708719	TGACAGAAGAGAGTGAGACC	20	4	Cleavage	0	0.4106	0.405	0.258	2
U21_19856		I	SPL18	osa	2e-52	Transcription Factor	RNA Cellular Processes	#N/A	#N/A	#N/A	#N/A	#N/A	1	7756098	CCGACTGTGCTCTCTCTCTTCTGTCATCCCCG	2.0021	(*0.19±0.31)	1.0567	(*0.13±0.27)	0.1422	(0±0)	128	4708710	TGACAGAAGAGAGTGAGAAC	20	2	Cleavage	0	5.0641	11.7456	16.643	2
U21_19856		I	SPL18	osa	2e-52	Transcription Factor	RNA Cellular Processes	#N/A	#N/A	#N/A	#N/A	#N/A	1	7756098	CCGACTGTGCTCTCTCTCTTCTGTCATCCCCG	2.0021	(*0.19±0.31)	1.0567	(*0.13±0.27)	0.1422	(0±0)	128	4708708	TGACAGAAGAGAGTGAGAAA	20	3	Cleavage	0	0.1369	0.675	1.0321	2
U21_19856		I	SPL18	osa	2e-52	Transcription Factor	RNA Cellular Processes	#N/A	#N/A	#N/A	#N/A	#N/A	1	7756098	CCGACTGTGCTCTCTCTCTTCTGTCATCCCCG	2.0021	(*0.19±0.31)	1.0567	(*0.13±0.27)	0.1422	(0±0)	128	4708703	TGACAGAAGAGAGTGACCAC	20	2	Cleavage	0	1.5055	2.2951	2.3223	2
U21_19856		I	SPL18	osa	2e-52	Transcription Factor	RNA Cellular Processes	#N/A	#N/A	#N/A	#N/A	#N/A	1	7756098	CCGACTGTGCTCTCTCTCTTCTGTCATCCCCG	2.0021	(*0.19±0.31)	1.0567	(*0.13±0.27)	0.1422	(0±0)	128	4708695	TGACAGAAGAGAGTGAACAC	20	2	Cleavage	0	1.6424	2.8351	4.1285	2
U21_19856		I	SPL18	osa	2e-52	Transcription Factor	RNA Cellular Processes	#N/A	#N/A	#N/A	#N/A	#N/A	1	7756098	CCGACTGTGCTCTCTCTCTTCTGTCATCCCCG	2.0021	(*0.19±0.31)	1.0567	(*0.13±0.27)	0.1422	(0±0)	128	4708688	TGACAGAAGAGAGTCAGCAC	20	2	Cleavage	0	1.9162	3.5102	3.3544	2
U21_19856		I	SPL18	osa	2e-52	Transcription Factor	RNA Cellular Processes	#N/A	#N/A	#N/A	#N/A	#N/A	1	7756098	CCGACTGTGCTCTCTCTCTTCTGTCATCCCCG	2.0021	(*0.19±0.31)	1.0567	(*0.13±0.27)	0.1422	(0±0)	128	4708681	TGACAGAAGAGAGTAGCAC	19	3	Cleavage	0	0	0.54	1.1611	2
U21_19856		I	SPL18	osa	2e-52	Transcription Factor	RNA Cellular Processes	#N/A	#N/A	#N/A	#N/A	#N/A	1	7756098	CCGACTGTGCTCTCTCTCTTCTGTCATCCCCG	2.0021	(*0.19±0.31)	1.0567	(*0.13±0.27)	0.1422	(0±0)	128	4708675	TGACAGAAGAGAGTAAGCAC	20	2	Cleavage	0	1.9162	3.3752	2.9674	2
U21_19856		I	SPL18	osa	2e-52	Transcription Factor	RNA Cellular Processes	#N/A	#N/A	#N/A	#N/A	#N/A	1	7756098	CCGACTGTGCTCTCTCTCTTCTGTCATCCCCG	2.0021	(*0.19±0.31)	1.0567	(*0.13±0.27)	0.1422	(0±0)	128	4708652	TGACAGAAGAGAGGGAGCAG	20	1.5	Cleavage	0	0.6843	0.945	0.6451	2
U21_19856		I	SPL18	osa	2e-52	Transcription Factor	RNA Cellular Processes	#N/A	#N/A	#N/A	#N/A	#N/A	1	7756098	CCGACTGTGCTCTCTCTCTTCTGTCATCCCCG	2.0021	(*0.19±0.31)	1.0567	(*0.13±0.27)	0.1422	(0±0)	128	4708647	TGACAGAAGAGAGGGAGCAA	20	1.5	Cleavage	0	0.5475	0.945	1.1611	2
U21_19856		I	SPL18	osa	2e-52	Transcription Factor	RNA Cellular Processes	#N/A	#N/A	#N/A	#N/A	#N/A	1	7756098	CCGACTGTGCTCTCTCTCTTCTGTCATCCCCG	2.0021	(*0.19±0.31)	1.0567	(*0.13±0.27)	0.1422	(0±0)	128	4708642	TGACAGAAGAGAGGGAGAAC	20	1.5	Cleavage	0	0.6843	0.27	0.387	2
U21_19856		I	SPL18	osa	2e-52	Transcription Factor	RNA Cellular Processes	#N/A	#N/A	#N/A	#N/A	#N/A	1	7756098	CCGACTGTGCTCTCTCTCTTCTGTCATCCCCG	2.0021	(*0.19±0.31)	1.0567	(*0.13±0.27)	0.1422	(0±0)	128	4708619	TGACAGAAGAGAGCGAGCAA	20	2	Cleavage	0	0.5475	0.405	0.6451	2
U21_19856		I	SPL18	osa	2e-52	Transcription Factor	RNA Cellular Processes	#N/A	#N/A	#N/A	#N/A	#N/A	1	7756098	CCGACTGTGCTCTCTCTCTTCTGTCATCCCCG	2.0021	(*0.19±0.31)	1.0567	(*0.13±0.27)	0.1422	(0±0)	128	4708568	TGACAGAAGAGACTGAGCAC	20	2	Cleavage	0	0.8212	7.0204	2.7093	2
U21_19856		I	SPL18	osa	2e-52	Transcription Factor	RNA Cellular Processes	#N/A	#N/A	#N/A	#N/A	#N/A	1	7756098	CCGACTGTGCTCTCTCTCTTCTGTCATCCCCG	2.0021	(*0.19±0.31)	1.0567	(*0.13±0.27)	0.1422	(0±0)	128	4708552	TGACAGAAGAGAATGAGCAC	20	2	Cleavage	0	0.9581	2.4301	1.4192	2
U21_19856		I	SPL18	osa	2e-52	Transcription Factor	RNA Cellular Processes	#N/A	#N/A	#N/A	#N/A	#N/A	1	7756098	CCGACTGTGCTCTCTCTCTTCTGTCATCCCCG	2.0021	(*0.19±0.31)	1.0567	(*0.13±0.27)	0.1422	(0±0)	128	4708537	TGACAGAAGACAGTGAGCAC	20	2	Translation	0	0	1.7551	1.0321	2
U21_19856		I	SPL18	osa	2e-52	Transcription Factor	RNA Cellular Processes	#N/A	#N/A	#N/A	#N/A	#N/A	1	7756098	CCGACTGTGCTCTCTCTCTTCTGTCATCCCCG	2.0021	(*0.19±0.31)	1.0567	(*0.13±0.27)	0.1422	(0±0)	128	4708526	TGACAGAAGAAAGTGAGCAC	20	2	Translation	0	0.2737	0.54	1.2902	2
U21_19856		I	SPL18	osa	2e-52	Transcription Factor	RNA Cellular Processes	#N/A	#N/A	#N/A	#N/A	#N/A	1	7756098	CCGACTGTGCTCTCTCTCTTCTGTCATCCCCG	2.0021	(*0.19±0.31)	1.0567	(*0.13±0.27)	0.1422	(0±0)	128	4708473	TGACAGAACAGAGTGAGCAC	20	2	Translation	0	0.2737	1.2151	0.5161	2
U21_19856		I	SPL18	osa	2e-52	Transcription Factor	RNA Cellular Processes	#N/A	#N/A	#N/A	#N/A	#N/A	1	7756098	CCGACTGTGCTCTCTCTCTTCTGTCATCCCCG	2.0021	(*0.19±0.31)	1.0567	(*0.13±0.27)	0.1422	(0±0)	128	4708413	TGACAGAAAAGAGTGAGCAC	20	2	Translation	0	0.8212	1.4851	1.6772	2
U21_19856		I	SPL18	osa	2e-52	Transcription Factor	RNA Cellular Processes	#N/A	#N/A	#N/A	#N/A	#N/A	1	7756098	CCGACTGTGCTCTCTCTCTTCTGTCATCCCCG	2.0021	(*0.19±0.31)	1.0567	(*0.13±0.27)	0.1422	(0±0)	128	4706949	TGACACAAGAGAGTGAGCAC	20	2.5	Cleavage	0	0.2737	0.81	0.387	2
U21_19856		I	SPL18	osa	2e-52	Transcription Factor	RNA Cellular Processes	#N/A	#N/A	#N/A	#N/A	#N/A	1	7756098	CCGACTGTGCTCTCTCTCTTCTGTCATCCCCG	2.0021	(*0.19±0.31)	1.0567	(*0.13±0.27)	0.1422	(0±0)	128	4704650	TGACAAAAGAGAGTGAGCAC	20	2.5	Cleavage	0	0.4106	1.4851	0.5161	2
U21_19856		I	SPL18	osa	2e-52	Transcription Factor	RNA Cellular Processes	#N/A	#N/A	#N/A	#N/A	#N/A	1	7756098	CCGACTGTGCTCTCTCTCTTCTGTCATCCCCG	2.0021	(*0.19±0.31)	1.0567	(*0.13±0.27)	0.1422	(0±0)	128	4674256	TGAAAGAAGAGAGTGAGCAC	20	2.5	Cleavage	0	3.9692	6.8854	12.5145	2
U21_19856		I	SPL18	osa	2e-52	Transcription Factor	RNA Cellular Processes	#N/A	#N/A	#N/A	#N/A	#N/A	1	7756098	CCGACTGTGCTCTCTCTCTTCTGTCATCCCCG	2.0021	(*0.19±0.31)	1.0567	(*0.13±0.27)	0.1422	(0±0)	128	4674255	TGAAAGAAGAGAGTGAGCAA	20	3.5	Cleavage	0	0.2737	0.405	0.387	2
U21_19856		I	SPL18	osa	2e-52	Transcription Factor	RNA Cellular Processes	#N/A	#N/A	#N/A	#N/A	#N/A	1	7756098	CCGACTGTGCTCTCTCTCTTCTGTCATCCCCG	2.0021	(*0.19±0.31)	1.0567	(*0.13±0.27)	0.1422	(0±0)	128	4674251	TGAAAGAAGAGAGTGAGAAC	20	3.5	Cleavage	0	0.5475	0.54	0.6451	2
U21_19856		I	SPL18	osa	2e-52	Transcription Factor	RNA Cellular Processes	#N/A	#N/A	#N/A	#N/A	#N/A	1	7756098	CCGACTGTGCTCTCTCTCTTCTGTCATCCCCG	2.0021	(*0.19±0.31)	1.0567	(*0.13±0.27)	0.1422	(0±0)	128	4674242	TGAAAGAAGAGAGGGAGCAC	20	2	Cleavage	0	0.2737	0.27	0.7741	2
U21_19856		I	SPL18	osa	2e-52	Transcription Factor	RNA Cellular Processes	#N/A	#N/A	#N/A	#N/A	#N/A	1	7756098	CCGACTGTGCTCTCTCTCTTCTGTCATCCCCG	2.0021	(*0.19±0.31)	1.0567	(*0.13±0.27)	0.1422	(0±0)	128	4674239	TGAAAGAAGAGAGCGAGCAC	20	2.5	Cleavage	0	0.1369	0.405	0.7741	2
U21_19856		I	SPL18	osa	2e-52	Transcription Factor	RNA Cellular Processes	#N/A	#N/A	#N/A	#N/A	#N/A	1	7756098	CCGACTGTGCTCTCTCTCTTCTGTCATCCCCG	2.0021	(*0.19±0.31)	1.0567	(*0.13±0.27)	0.1422	(0±0)	128	4658115	TCTTGACAGAAGAGAGTGAGCAC	23	5	Cleavage	-3	0.1369	0.27	1.2902	2
U21_19856		I	SPL18	osa	2e-52	Transcription Factor	RNA Cellular Processes	#N/A	#N/A	#N/A	#N/A	#N/A	1	7756098	CCGACTGTGCTCTCTCTCTTCTGTCATCCCCG	2.0021	(*0.19±0.31)	1.0567	(*0.13±0.27)	0.1422	(0±0)	128	4627024	TCTGACAGAAGAGAGTGAGCAC	22	3.5	Cleavage	-2	1.6424	2.5651	1.9352	2
U21_19856		I	SPL18	osa	2e-52	Transcription Factor	RNA Cellular Processes	#N/A	#N/A	#N/A	#N/A	#N/A	1	7756098	CCGACTGTGCTCTCTCTCTTCTGTCATCCCCG	2.0021	(*0.19±0.31)	1.0567	(*0.13±0.27)	0.1422	(0±0)	128	4546097	TCGACAGAAGAGAGTGAGCAC	21	3.5	Cleavage	-1	0.2737	0.81	0.387	2
U21_19856		I	SPL18	osa	2e-52	Transcription Factor	RNA Cellular Processes	#N/A	#N/A	#N/A	#N/A	#N/A	1	7756098	CCGACTGTGCTCTCTCTCTTCTGTCATCCCCG	2.0021	(*0.19±0.31)	1.0567	(*0.13±0.27)	0.1422	(0±0)	128	4454673	TCACAGAAGAGAGTGAGCAC	20	2.5	Cleavage	0	0.4106	0.945	0.9031	2
U21_19856		I	SPL18	osa	2e-52	Transcription Factor	RNA Cellular Processes	#N/A	#N/A	#N/A	#N/A	#N/A	1	7756098	CCGACTGTGCTCTCTCTCTTCTGTCATCCCCG	2.0021	(*0.19±0.31)	1.0567	(*0.13±0.27)	0.1422	(0±0)	128	4248094	TACAGAAGAGAGTGAGCAC	19	2	Cleavage	1	0.5475	1.4851	0.387	2
U21_19856		I	SPL18	osa	2e-52	Transcription Factor	RNA Cellular Processes	#N/A	#N/A	#N/A	#N/A	#N/A	1	7756098	CCGACTGTGCTCTCTCTCTTCTGTCATCCCCG	2.0021	(*0.19±0.31)	1.0567	(*0.13±0.27)	0.1422	(0±0)	128	4193029	TAACAGAAGAGAGTGAGCAC	20	2.5	Cleavage	0	0.9581	2.2951	1.5482	2
U21_19856		I	SPL18	osa	2e-52	Transcription Factor	RNA Cellular Processes	#N/A	#N/A	#N/A	#N/A	#N/A	1	7756098	CCGACTGTGCTCTCTCTCTTCTGTCATCCCCG	2.0021	(*0.19±0.31)	1.0567	(*0.13±0.27)	0.1422	(0±0)	128	4021819	GTGACAGAAGAGAGTGAGCAC	21	1.5	Cleavage	-1	0.4106	0.675	0.9031	2
U21_19856		I	SPL18	osa	2e-52	Transcription Factor	RNA Cellular Processes	#N/A	#N/A	#N/A	#N/A	#N/A	1	7756098	CCGACTGTGCTCTCTCTCTTCTGTCATCCCCG	2.0021	(*0.19±0.31)	1.0567	(*0.13±0.27)	0.1422	(0±0)	128	3683317	GGACAGAAGAGAGTGAGCAC	20	2	Cleavage	0	4.106	6.7504	8.644	2
U21_19856		I	SPL18	osa	2e-52	Transcription Factor	RNA Cellular Processes	#N/A	#N/A	#N/A	#N/A	#N/A	1	7756098	CCGACTGTGCTCTCTCTCTTCTGTCATCCCCG	2.0021	(*0.19±0.31)	1.0567	(*0.13±0.27)	0.1422	(0±0)	128	3683307	GGACAGAAGAGAGGGAGCAC	20	1.5	Cleavage	0	0.1369	0.81	0.5161	2
U21_19856		I	SPL18	osa	2e-52	Transcription Factor	RNA Cellular Processes	#N/A	#N/A	#N/A	#N/A	#N/A	1	7756098	CCGACTGTGCTCTCTCTCTTCTGTCATCCCCG	2.0021	(*0.19±0.31)	1.0567	(*0.13±0.27)	0.1422	(0±0)	128	3214776	GACAGAAGAGAGTGAGCACA	20	1	Cleavage	1	0.6843	0.81	0.6451	2
U21_19856		I	SPL18	osa	2e-52	Transcription Factor	RNA Cellular Processes	#N/A	#N/A	#N/A	#N/A	#N/A	1	7756098	CCGACTGTGCTCTCTCTCTTCTGTCATCCCCG	2.0021	(*0.19±0.31)	1.0567	(*0.13±0.27)	0.1422	(0±0)	128	3214775	GACAGAAGAGAGTGAGCAC	19	1	Cleavage	1	4.106	12.0156	10.5793	2
U21_19856		I	SPL18	osa	2e-52	Transcription Factor	RNA Cellular Processes	#N/A	#N/A	#N/A	#N/A	#N/A	1	7756098	CCGACTGTGCTCTCTCTCTTCTGTCATCCCCG	2.0021	(*0.19±0.31)	1.0567	(*0.13±0.27)	0.1422	(0±0)	128	3066904	CTTGACAGAAGAGAGTGAGCAC	22	3.5	Cleavage	-2	0.5475	1.8901	1.1611	2
U21_19856		I	SPL18	osa	2e-52	Transcription Factor	RNA Cellular Processes	#N/A	#N/A	#N/A	#N/A	#N/A	1	7756098	CCGACTGTGCTCTCTCTCTTCTGTCATCCCCG	2.0021	(*0.19±0.31)	1.0567	(*0.13±0.27)	0.1422	(0±0)	128	3000737	CTGACAGAAGAGAGTGAGCAT	21	2.5	Cleavage	-1	0.5475	1.6201	1.8062	2
U21_19856		I	SPL18	osa	2e-52	Transcription Factor	RNA Cellular Processes	#N/A	#N/A	#N/A	#N/A	#N/A	1	7756098	CCGACTGTGCTCTCTCTCTTCTGTCATCCCCG	2.0021	(*0.19±0.31)	1.0567	(*0.13±0.27)	0.1422	(0±0)	128	3000735	CTGACAGAAGAGAGTGAGCAC	21	2	Cleavage	-1	16.0135	147.023	164.366	2
U21_19856		I	SPL18	osa	2e-52	Transcription Factor	RNA Cellular Processes	#N/A	#N/A	#N/A	#N/A	#N/A	1	7756098	CCGACTGTGCTCTCTCTCTTCTGTCATCCCCG	2.0021	(*0.19±0.31)	1.0567	(*0.13±0.27)	0.1422	(0±0)	128	3000733	CTGACAGAAGAGAGTGAGCAA	21	3	Cleavage	-1	0	2.1601	5.9347	2
U21_19856		I	SPL18	osa	2e-52	Transcription Factor	RNA Cellular Processes	#N/A	#N/A	#N/A	#N/A	#N/A	1	7756098	CCGACTGTGCTCTCTCTCTTCTGTCATCCCCG	2.0021	(*0.19±0.31)	1.0567	(*0.13±0.27)	0.1422	(0±0)	128	3000732	CTGACAGAAGAGAGTGAGCA	20	2	Cleavage	-1	0	2.1601	3.2254	2
U21_19856		I	SPL18	osa	2e-52	Transcription Factor	RNA Cellular Processes	#N/A	#N/A	#N/A	#N/A	#N/A	1	7756098	CCGACTGTGCTCTCTCTCTTCTGTCATCCCCG	2.0021	(*0.19±0.31)	1.0567	(*0.13±0.27)	0.1422	(0±0)	128	3000723	CTGACAGAAGAGAGGGAGCAC	21	1.5	Cleavage	-1	0	0.675	0.387	2
U21_19856		I	SPL18	osa	2e-52	Transcription Factor	RNA Cellular Processes	#N/A	#N/A	#N/A	#N/A	#N/A	1	7756098	CCGACTGTGCTCTCTCTCTTCTGTCATCCCCG	2.0021	(*0.19±0.31)	1.0567	(*0.13±0.27)	0.1422	(0±0)	128	2193787	ATTGACAGAAGAGAGTGAGCAC	22	3.5	Cleavage	-2	1.7793	5.8053	3.9995	2
U21_19856		I	SPL18	osa	2e-52	Transcription Factor	RNA Cellular Processes	#N/A	#N/A	#N/A	#N/A	#N/A	1	7756098	CCGACTGTGCTCTCTCTCTTCTGTCATCCCCG	2.0021	(*0.19±0.31)	1.0567	(*0.13±0.27)	0.1422	(0±0)	128	2011629	ATGACAGAAGAGAGTGAGCAC	21	1	Cleavage	-1	0.1369	0.54	0.6451	2
U21_19856		I	SPL18	osa	2e-52	Transcription Factor	RNA Cellular Processes	#N/A	#N/A	#N/A	#N/A	#N/A	1	7756098	CCGACTGTGCTCTCTCTCTTCTGTCATCCCCG	2.0021	(*0.19±0.31)	1.0567	(*0.13±0.27)	0.1422	(0±0)	128	1979371	ATCTGACAGAAGAGAGTGAGCAC	23	5	Cleavage	-3	0.1369	0.54	0.387	2
U21_19856		I	SPL18	osa	2e-52	Transcription Factor	RNA Cellular Processes	#N/A	#N/A	#N/A	#N/A	#N/A	1	7756098	CCGACTGTGCTCTCTCTCTTCTGTCATCCCCG	2.0021	(*0.19±0.31)	1.0567	(*0.13±0.27)	0.1422	(0±0)	128	1594720	AGGGTGGAAGAAAGAGGGCG	20	5	Cleavage	-1	1.6424	1.2151	0.387	2
U21_19856		I	SPL18	osa	2e-52	Transcription Factor	RNA Cellular Processes	#N/A	#N/A	#N/A	#N/A	#N/A	1	7756098	CCGACTGTGCTCTCTCTCTTCTGTCATCCCCG	2.0021	(*0.19±0.31)	1.0567	(*0.13±0.27)	0.1422	(0±0)	128	1219902	AGACAGAAGAGAGTGAGCAC	20	2	Cleavage	0	1.6424	2.5651	2.1933	2
U21_19856		I	SPL18	osa	2e-52	Transcription Factor	RNA Cellular Processes	#N/A	#N/A	#N/A	#N/A	#N/A	1	7756098	CCGACTGTGCTCTCTCTCTTCTGTCATCCCCG	2.0021	(*0.19±0.31)	1.0567	(*0.13±0.27)	0.1422	(0±0)	128	809750	ACAGAAGAGAGTGAGCACA	19	1	Cleavage	2	0.2737	0.27	1.1611	2
U21_19856		I	SPL18	osa	2e-52	Transcription Factor	RNA Cellular Processes	#N/A	#N/A	#N/A	#N/A	#N/A	1	7756098	CCGACTGTGCTCTCTCTCTTCTGTCATCCCCG	2.0021	(*0.19±0.31)	1.0567	(*0.13±0.27)	0.1422	(0±0)	128	455969	AAGATGGAAGATAGAGGGCTC	21	5	Cleavage	-1	4.9272	6.3453	5.9347	1
U21_46256		II	Subtilisin protease	tae	4e-19	Protease	Storage Protein	#N/A	#N/A	#N/A	#N/A	#N/A	9	7754809	CCGGCCTTCGCCGCAGTCTTCTCGTCGTACAA	0.3939	(0.25±0.19)	0.2972	(0.21±0.18)	0.8177	(*0.28±0.25)	11	5126652	TTGAGAACAAAGTGGCGAA	19	5	Translation	1	0.8212	0.81	0.6451	1
U21_46256		II	Subtilisin protease	tae	4e-19	Protease	Storage Protein	#N/A	#N/A	#N/A	#N/A	#N/A	9	7754809	CCGGCCTTCGCCGCAGTCTTCTCGTCGTACAA	0.3939	(0.25±0.19)	0.2972	(0.21±0.18)	0.8177	(*0.28±0.25)	11	3321130	GAGGAAACTCTGGTGGAGGCT	21	5	Translation	3	1.9162	3.1052	3.0964	2
U21_46256		II	Subtilisin protease	tae	4e-19	Protease	Storage Protein	#N/A	#N/A	#N/A	#N/A	#N/A	9	7754809	CCGGCCTTCGCCGCAGTCTTCTCGTCGTACAA	0.3939	(0.25±0.19)	0.2972	(0.21±0.18)	0.8177	(*0.28±0.25)	11	3321127	GAGGAAACTCTGGTGGAGGC	20	4.5	Translation	3	1.3687	1.6201	1.8062	1
U21_46256		II	Subtilisin protease	tae	4e-19	Protease	Storage Protein	#N/A	#N/A	#N/A	#N/A	#N/A	9	7754809	CCGGCCTTCGCCGCAGTCTTCTCGTCGTACAA	0.3939	(0.25±0.19)	0.2972	(0.21±0.18)	0.8177	(*0.28±0.25)	11	3321125	GAGGAAACTCTGGTGGAGG	19	4.5	Translation	3	0.6843	0.54	0.387	1
U21_46256		II	Subtilisin protease	tae	4e-19	Protease	Storage Protein	#N/A	#N/A	#N/A	#N/A	#N/A	9	7754809	CCGGCCTTCGCCGCAGTCTTCTCGTCGTACAA	0.3939	(0.25±0.19)	0.2972	(0.21±0.18)	0.8177	(*0.28±0.25)	11	2728569	CGAGATGATGTCGGGGAAGGC	21	5	Translation	2	0.9581	0.54	0.258	1
U21_46256		II	Subtilisin protease	tae	4e-19	Protease	Storage Protein	#N/A	#N/A	#N/A	#N/A	#N/A	9	7754809	CCGGCCTTCGCCGCAGTCTTCTCGTCGTACAA	0.3939	(0.25±0.19)	0.2972	(0.21±0.18)	0.8177	(*0.28±0.25)	11	2385244	CACGAGAAGACTGTGACGCAT	21	4.5	Cleavage	0	1.5055	0.27	0.129	1
U21_46256		II	Subtilisin protease	tae	4e-19	Protease	Storage Protein	#N/A	#N/A	#N/A	#N/A	#N/A	9	7754809	CCGGCCTTCGCCGCAGTCTTCTCGTCGTACAA	0.3939	(0.25±0.19)	0.2972	(0.21±0.18)	0.8177	(*0.28±0.25)	11	2385235	CACGAGAAGACTGTGACGCAG	21	3.5	Cleavage	0	269.219	86.9446	33.028	1
U21_46256		II	Subtilisin protease	tae	4e-19	Protease	Storage Protein	#N/A	#N/A	#N/A	#N/A	#N/A	9	7754809	CCGGCCTTCGCCGCAGTCTTCTCGTCGTACAA	0.3939	(0.25±0.19)	0.2972	(0.21±0.18)	0.8177	(*0.28±0.25)	11	2385233	CACGAGAAGACTGTGACGCA	20	3.5	Cleavage	0	1.2318	0.54	0	1
U21_46256		II	Subtilisin protease	tae	4e-19	Protease	Storage Protein	#N/A	#N/A	#N/A	#N/A	#N/A	9	7754809	CCGGCCTTCGCCGCAGTCTTCTCGTCGTACAA	0.3939	(0.25±0.19)	0.2972	(0.21±0.18)	0.8177	(*0.28±0.25)	11	2385221	CACGAGAAGACTGGGACGCAG	21	4	Cleavage	0	1.6424	0.405	0	1
U21_46256		II	Subtilisin protease	tae	4e-19	Protease	Storage Protein	#N/A	#N/A	#N/A	#N/A	#N/A	9	7754809	CCGGCCTTCGCCGCAGTCTTCTCGTCGTACAA	0.3939	(0.25±0.19)	0.2972	(0.21±0.18)	0.8177	(*0.28±0.25)	11	955363	ACGAGAAGACTGTGACGCAG	20	2.5	Cleavage	1	1.7793	0.81	0.387	1
U21_46256		II	Subtilisin protease	tae	4e-19	Protease	Storage Protein	#N/A	#N/A	#N/A	#N/A	#N/A	9	7754809	CCGGCCTTCGCCGCAGTCTTCTCGTCGTACAA	0.3939	(0.25±0.19)	0.2972	(0.21±0.18)	0.8177	(*0.28±0.25)	11	794047	ACACGAGAAGACTGTGACGCA	21	5	Cleavage	-1	3.6954	2.0251	0.9031	1
U21_49983		III	Tesmin/TSO1-like CXC domain containing protein	osa	2e-08	Transcription Factor	RNA Cellular Processes	7.89602	7.60112	7.67297	7.84082	7.77431	3	3292760	CACTCATCCCTTTGTACCACACATGAATTGCA	0.5251	(*0.2±0.13)	0.2312	(0.09±0.1)	0	(0.32±0.19)	3	4619210	TCTCGTGTGGAACAAAAGG	19	5	Translation	0	0.5475	0.675	0.5161	1
U21_49983		III	Tesmin/TSO1-like CXC domain containing protein	osa	2e-08	Transcription Factor	RNA Cellular Processes	7.89602	7.60112	7.67297	7.84082	7.77431	3	3292760	CACTCATCCCTTTGTACCACACATGAATTGCA	0.5251	(*0.2±0.13)	0.2312	(0.09±0.1)	0	(0.32±0.19)	3	2900267	CGTGTGGAACAAAAGGGTAA	20	4.5	Cleavage	3	10.8126	9.0455	10.9663	1
U21_49983		III	Tesmin/TSO1-like CXC domain containing protein	osa	2e-08	Transcription Factor	RNA Cellular Processes	7.89602	7.60112	7.67297	7.84082	7.77431	3	3292760	CACTCATCCCTTTGTACCACACATGAATTGCA	0.5251	(*0.2±0.13)	0.2312	(0.09±0.1)	0	(0.32±0.19)	3	2900266	CGTGTGGAACAAAAGGGTA	19	4.5	Cleavage	3	16.0135	12.9607	13.2886	1
U21_6178		III	TFIIE-beta	osa	1e-118	Transcription Factor	RNA Cellular Processes	9.08652	9.01536	8.79255	8.30695	8.89368	20	1380937	ATGCTCCGTCAGCTCCAGCAAAACAGATACAG	0	(0.27±0.3)	0.4293	(*0.14±0.14)	0	(0.34±0.29)	4	4650540	TCTGTTTTGCTGAAGCTGACGGC	23	2	Cleavage	-1	6.4328	1.6201	0.258	1
U21_6178		III	TFIIE-beta	osa	1e-118	Transcription Factor	RNA Cellular Processes	9.08652	9.01536	8.79255	8.30695	8.89368	20	1380937	ATGCTCCGTCAGCTCCAGCAAAACAGATACAG	0	(0.27±0.3)	0.4293	(*0.14±0.14)	0	(0.34±0.29)	4	4650536	TCTGTTTTGCTGAAGCTGAC	20	1	Cleavage	-1	1.0949	0.54	0.129	1
U21_6178		III	TFIIE-beta	osa	1e-118	Transcription Factor	RNA Cellular Processes	9.08652	9.01536	8.79255	8.30695	8.89368	20	1380937	ATGCTCCGTCAGCTCCAGCAAAACAGATACAG	0	(0.27±0.3)	0.4293	(*0.14±0.14)	0	(0.34±0.29)	4	4012763	GTCTGTTTTGCTGAAGCTGACGG	23	1.5	Cleavage	-2	0.8212	0.135	0.129	1
U21_6178		III	TFIIE-beta	osa	1e-118	Transcription Factor	RNA Cellular Processes	9.08652	9.01536	8.79255	8.30695	8.89368	20	1380937	ATGCTCCGTCAGCTCCAGCAAAACAGATACAG	0	(0.27±0.3)	0.4293	(*0.14±0.14)	0	(0.34±0.29)	4	3044583	CTGTTTTGCTGAAGCTGACGG	21	1	Cleavage	0	1.3687	0.27	0.129	1
U21_50119	B	I	Transducin/WD40 family protein	ath	1e-33	Protein Interaction	Signalling	#N/A	#N/A	#N/A	#N/A	#N/A	10	475013	TTTCATTGACATTGCCAATATTCAGACTGGAC	0.6236	(*0.26±0.16)	0	(0.11±0.07)	0	(0.34±0.2)	1	4602150	TCTAGATATTGGCAATGGCAT	21	4	Cleavage	0	1.0949	0.54	0.387	1
U21_53205		III	Tubulin alpha-2 chain	osa	2e-66	Cytoskeleton Interaction	Subcellular Function	#N/A	#N/A	#N/A	#N/A	#N/A	18	4483375	TTCTCCTAGAGCGTCTCTCTGTTGACTATGGA	5.153	(*1.11±1.9)	2.3446	(0.7±0.96)	1.9553	(0.9±1)	3	3984457	GTCAGTAGCGGGACGTTCTGT	21	4.5	Translation	0	0.5475	0.54	0.258	1
U21_53205		III	Tubulin alpha-2 chain	osa	2e-66	Cytoskeleton Interaction	Subcellular Function	#N/A	#N/A	#N/A	#N/A	#N/A	18	4483375	TTCTCCTAGAGCGTCTCTCTGTTGACTATGGA	5.153	(*1.11±1.9)	2.3446	(0.7±0.96)	1.9553	(0.9±1)	3	1833942	ATAGTCAACTGAGAAAGGCTG	21	4	Translation	-3	0.5475	0.405	0.258	1
U21_53205		III	Tubulin alpha-2 chain	osa	2e-66	Cytoskeleton Interaction	Subcellular Function	#N/A	#N/A	#N/A	#N/A	#N/A	18	4483375	TTCTCCTAGAGCGTCTCTCTGTTGACTATGGA	5.153	(*1.11±1.9)	2.3446	(0.7±0.96)	1.9553	(0.9±1)	3	350589	AACGGACATACGGTTTAGGAG	21	4.5	Translation	3	0.5475	0.945	0.258	1
U21_27676		II	Ubiquitin family protein	osa	4e-81	Transferase	Protein Cellular Processes	#N/A	#N/A	#N/A	#N/A	#N/A	9	214159	GTCTGACACCATCGACAACGTCAAGGCCAAGA	6.991	(1.8±2.9)	6.3404	(1.55±2.54)	8.5679	(*2.11±2.81)	2	2676536	CCTTGTCGTTGATGGTGGTGTCA	23	3.5	Cleavage	0	0.8212	0.27	0.129	1
U21_27676		II	Ubiquitin family protein	osa	4e-81	Transferase	Protein Cellular Processes	#N/A	#N/A	#N/A	#N/A	#N/A	9	214159	GTCTGACACCATCGACAACGTCAAGGCCAAGA	6.991	(1.8±2.9)	6.3404	(1.55±2.54)	8.5679	(*2.11±2.81)	2	931166	ACCTTGTCGTTGATGGTGGTGTC	23	4.5	Cleavage	-1	0.6843	0.405	0.129	1
U21_18484		III	UNE2 (unfertilized embryo sac 2)	osa	1e-96	Transporter	Energy Mobilization	7.99019	7.79502	8.16601	8.14249	8.50555	7	2615708	TGGAACGCCGCGTCCACAAACAACCCGATCTT	0	(0.15±0.11)	0	(0.07±0.04)	0.3911	(*0.17±0.09)	11	4581619	TCGGGTTGTTTGGGAATGCAGCC	23	4.5	Cleavage	-2	0.6843	0.135	0.9031	1
U21_18484		III	UNE2 (unfertilized embryo sac 2)	osa	1e-96	Transporter	Energy Mobilization	7.99019	7.79502	8.16601	8.14249	8.50555	7	2615708	TGGAACGCCGCGTCCACAAACAACCCGATCTT	0	(0.15±0.11)	0	(0.07±0.04)	0.3911	(*0.17±0.09)	11	4581615	TCGGGTTGTTTGGGAATGCAGC	22	3.5	Cleavage	-2	6.8434	3.3752	10.3213	1
U21_18484		III	UNE2 (unfertilized embryo sac 2)	osa	1e-96	Transporter	Energy Mobilization	7.99019	7.79502	8.16601	8.14249	8.50555	7	2615708	TGGAACGCCGCGTCCACAAACAACCCGATCTT	0	(0.15±0.11)	0	(0.07±0.04)	0.3911	(*0.17±0.09)	11	4581612	TCGGGTTGTTTGGGAATGCAG	21	3.5	Cleavage	-2	3.4217	2.5651	5.2896	1
U21_18484		III	UNE2 (unfertilized embryo sac 2)	osa	1e-96	Transporter	Energy Mobilization	7.99019	7.79502	8.16601	8.14249	8.50555	7	2615708	TGGAACGCCGCGTCCACAAACAACCCGATCTT	0	(0.15±0.11)	0	(0.07±0.04)	0.3911	(*0.17±0.09)	11	4581610	TCGGGTTGTTTGGGAATGCA	20	3.5	Cleavage	-2	1.0949	1.7551	1.9352	1
U21_18484		III	UNE2 (unfertilized embryo sac 2)	osa	1e-96	Transporter	Energy Mobilization	7.99019	7.79502	8.16601	8.14249	8.50555	7	2615708	TGGAACGCCGCGTCCACAAACAACCCGATCTT	0	(0.15±0.11)	0	(0.07±0.04)	0.3911	(*0.17±0.09)	11	4581609	TCGGGTTGTTTGGGAATGC	19	2.5	Cleavage	-2	2.1899	0.945	3.0964	1
U21_18484		III	UNE2 (unfertilized embryo sac 2)	osa	1e-96	Transporter	Energy Mobilization	7.99019	7.79502	8.16601	8.14249	8.50555	7	2615708	TGGAACGCCGCGTCCACAAACAACCCGATCTT	0	(0.15±0.11)	0	(0.07±0.04)	0.3911	(*0.17±0.09)	11	3859378	GGGTTGTTTTTAGGACTGGCGTT	23	5	Translation	0	0.6843	1.0801	0.387	1
U21_18484		III	UNE2 (unfertilized embryo sac 2)	osa	1e-96	Transporter	Energy Mobilization	7.99019	7.79502	8.16601	8.14249	8.50555	7	2615708	TGGAACGCCGCGTCCACAAACAACCCGATCTT	0	(0.15±0.11)	0	(0.07±0.04)	0.3911	(*0.17±0.09)	11	3859373	GGGTTGTTTGGGAATGCAGC	20	3.5	Translation	0	1.3687	0.27	0.6451	1
U21_18484		III	UNE2 (unfertilized embryo sac 2)	osa	1e-96	Transporter	Energy Mobilization	7.99019	7.79502	8.16601	8.14249	8.50555	7	2615708	TGGAACGCCGCGTCCACAAACAACCCGATCTT	0	(0.15±0.11)	0	(0.07±0.04)	0.3911	(*0.17±0.09)	11	2857115	CGGGTTGTTTGGGAATGCAGCC	22	4.5	Cleavage	-1	0.5475	0.945	0.6451	1
U21_18484		III	UNE2 (unfertilized embryo sac 2)	osa	1e-96	Transporter	Energy Mobilization	7.99019	7.79502	8.16601	8.14249	8.50555	7	2615708	TGGAACGCCGCGTCCACAAACAACCCGATCTT	0	(0.15±0.11)	0	(0.07±0.04)	0.3911	(*0.17±0.09)	11	2857113	CGGGTTGTTTGGGAATGCAGC	21	3.5	Cleavage	-1	3.5586	2.5651	3.0964	1
U21_18484		III	UNE2 (unfertilized embryo sac 2)	osa	1e-96	Transporter	Energy Mobilization	7.99019	7.79502	8.16601	8.14249	8.50555	7	2615708	TGGAACGCCGCGTCCACAAACAACCCGATCTT	0	(0.15±0.11)	0	(0.07±0.04)	0.3911	(*0.17±0.09)	11	2857110	CGGGTTGTTTGGGAATGCAG	20	3.5	Cleavage	-1	2.6005	1.3501	2.5803	1
U21_18484		III	UNE2 (unfertilized embryo sac 2)	osa	1e-96	Transporter	Energy Mobilization	7.99019	7.79502	8.16601	8.14249	8.50555	7	2615708	TGGAACGCCGCGTCCACAAACAACCCGATCTT	0	(0.15±0.11)	0	(0.07±0.04)	0.3911	(*0.17±0.09)	11	2857108	CGGGTTGTTTGGGAATGCA	19	3.5	Cleavage	-1	1.0949	0.945	1.1611	1
U21_18611		III	unknown	0	0	Unknown	Unknown	8.2248	8.21882	7.84534	9.1619	7.71601	4	5939327	GGAGGAAGGTGCTATTGGCAATAAGCAGGAGC	0	(0.26±0.25)	0.0991	(0.14±0.22)	1.1377	(*0.32±0.23)	5	5046233	TTATTGCTAATAGGACGTCCCG	22	4.5	Cleavage	2	0	0.81	0.6451	1
U21_18611		III	unknown	0	0	Unknown	Unknown	8.2248	8.21882	7.84534	9.1619	7.71601	4	5939327	GGAGGAAGGTGCTATTGGCAATAAGCAGGAGC	0	(0.26±0.25)	0.0991	(0.14±0.22)	1.1377	(*0.32±0.23)	5	5046232	TTATTGCTAATAGGACGTCCC	21	3.5	Cleavage	2	0.2737	4.8603	6.1928	1
U21_18611		III	unknown	0	0	Unknown	Unknown	8.2248	8.21882	7.84534	9.1619	7.71601	4	5939327	GGAGGAAGGTGCTATTGGCAATAAGCAGGAGC	0	(0.26±0.25)	0.0991	(0.14±0.22)	1.1377	(*0.32±0.23)	5	4419316	TATTGCTAATAGGACGTCCCG	21	4.5	Cleavage	3	0.1369	0.81	2.0643	1
U21_18611		III	unknown	0	0	Unknown	Unknown	8.2248	8.21882	7.84534	9.1619	7.71601	4	5939327	GGAGGAAGGTGCTATTGGCAATAAGCAGGAGC	0	(0.26±0.25)	0.0991	(0.14±0.22)	1.1377	(*0.32±0.23)	5	3650501	GCTTATTGCTAATAGGACGTC	21	3.5	Cleavage	0	0	1.6201	2.0643	1
U21_18611		III	unknown	0	0	Unknown	Unknown	8.2248	8.21882	7.84534	9.1619	7.71601	4	5939327	GGAGGAAGGTGCTATTGGCAATAAGCAGGAGC	0	(0.26±0.25)	0.0991	(0.14±0.22)	1.1377	(*0.32±0.23)	5	1436866	AGCTTATTGCTAATAGGACGTC	22	4.5	Cleavage	-1	0.2737	1.3501	0.387	1
U21_28937		II	Unknown	0	0	Unknown	Unknown	9.20402	9.47527	9.53514	10.0221	9.21051	3	3779141	CCCCCCTCTCTCTCTTCCTTCTTCCAGGGATT	0	(0.24±0.16)	0	(0.18±0.21)	0.4622	(*0.2±0.11)	7	4830873	TGGACAGAAAGAAGAGAGAGGT	22	5	Translation	0	0.6843	1.2151	0.129	1
U21_28937		II	Unknown	0	0	Unknown	Unknown	9.20402	9.47527	9.53514	10.0221	9.21051	3	3779141	CCCCCCTCTCTCTCTTCCTTCTTCCAGGGATT	0	(0.24±0.16)	0	(0.18±0.21)	0.4622	(*0.2±0.11)	7	4824305	TGGAAGAAAGAGGAAAGACAG	21	3.5	Translation	0	3.0111	1.3501	0.129	1
U21_28937		II	Unknown	0	0	Unknown	Unknown	9.20402	9.47527	9.53514	10.0221	9.21051	3	3779141	CCCCCCTCTCTCTCTTCCTTCTTCCAGGGATT	0	(0.24±0.16)	0	(0.18±0.21)	0.4622	(*0.2±0.11)	7	2076814	ATGGACAGAAAGAAGAGAGAG	21	4.5	Translation	-1	0.9581	0.675	0.5161	1
U21_28937		II	Unknown	0	0	Unknown	Unknown	9.20402	9.47527	9.53514	10.0221	9.21051	3	3779141	CCCCCCTCTCTCTCTTCCTTCTTCCAGGGATT	0	(0.24±0.16)	0	(0.18±0.21)	0.4622	(*0.2±0.11)	7	2073354	ATGGAAGAAAGAGGAAAGACAG	22	4.5	Translation	-1	1.3687	0	0.129	1
U21_28937		II	Unknown	0	0	Unknown	Unknown	9.20402	9.47527	9.53514	10.0221	9.21051	3	3779141	CCCCCCTCTCTCTCTTCCTTCTTCCAGGGATT	0	(0.24±0.16)	0	(0.18±0.21)	0.4622	(*0.2±0.11)	7	1594720	AGGGTGGAAGAAAGAGGGCG	20	5	Cleavage	3	1.6424	1.2151	0.387	2
U21_28937		II	Unknown	0	0	Unknown	Unknown	9.20402	9.47527	9.53514	10.0221	9.21051	3	3779141	CCCCCCTCTCTCTCTTCCTTCTTCCAGGGATT	0	(0.24±0.16)	0	(0.18±0.21)	0.4622	(*0.2±0.11)	7	441612	AAGAGGAAAGACAGAGAGGTG	21	4	Cleavage	3	1.3687	0.27	0.129	1
U21_28937		II	Unknown	0	0	Unknown	Unknown	9.20402	9.47527	9.53514	10.0221	9.21051	3	3779141	CCCCCCTCTCTCTCTTCCTTCTTCCAGGGATT	0	(0.24±0.16)	0	(0.18±0.21)	0.4622	(*0.2±0.11)	7	410532	AAGAAGGGGTAGAGAAAAT	19	5	Translation	3	0.4106	0.27	0.6451	1
U21_29719		II	unknown	0	0	Unknown	Unknown	6.67049	6.98849	6.91613	7.11401	6.83841	4	2150228	TGATATGTGTCTTTAAATCTTTTTACAAGGGT	3.8729	(1.18±2.34)	3.0381	(*0.74±0.97)	0.4266	(0.89±1.17)	3	5113108	TTGAAAAGAGAGTCAAAGA	19	4	Cleavage	-2	0.5475	0.54	0.7741	1
U21_29719		II	unknown	0	0	Unknown	Unknown	6.67049	6.98849	6.91613	7.11401	6.83841	4	2150228	TGATATGTGTCTTTAAATCTTTTTACAAGGGT	3.8729	(1.18±2.34)	3.0381	(*0.74±0.97)	0.4266	(0.89±1.17)	3	4669823	TGAAAAGAGAGTCAAAGAG	19	5	Translation	-1	0.2737	0.405	0.5161	1
U21_29719		II	unknown	0	0	Unknown	Unknown	6.67049	6.98849	6.91613	7.11401	6.83841	4	2150228	TGATATGTGTCTTTAAATCTTTTTACAAGGGT	3.8729	(1.18±2.34)	3.0381	(*0.74±0.97)	0.4266	(0.89±1.17)	3	2910117	CTAAAAAGATTGGAAGATCC	20	4	Cleavage	0	1.2318	1.3501	0.258	1
U21_32059		II	Unknown	0	0	Unknown	Unknown	#N/A	#N/A	#N/A	#N/A	#N/A	2	5809853	TATTCCCTTGGCTGCTGCTGTCCTGAAAGTGA	0.6564	(*0.22±0.14)	0	(0.08±0.05)	0	(0±0)	6	4477715	TCAGGATAGCTGGAGCCCAT	20	4.5	Translation	0	13.8237	11.0706	16.643	1
U21_32059		II	Unknown	0	0	Unknown	Unknown	#N/A	#N/A	#N/A	#N/A	#N/A	2	5809853	TATTCCCTTGGCTGCTGCTGTCCTGAAAGTGA	0.6564	(*0.22±0.14)	0	(0.08±0.05)	0	(0±0)	6	4477709	TCAGGATAGCTGGAGCCCA	19	3.5	Translation	0	6.2959	4.4552	2.8383	2
U21_32059		II	Unknown	0	0	Unknown	Unknown	#N/A	#N/A	#N/A	#N/A	#N/A	2	5809853	TATTCCCTTGGCTGCTGCTGTCCTGAAAGTGA	0.6564	(*0.22±0.14)	0	(0.08±0.05)	0	(0±0)	6	2963042	CTCAGGATAGCTGGAGCCCA	20	4.5	Cleavage	-1	0.2737	1.0801	0.9031	2
U21_32059		II	Unknown	0	0	Unknown	Unknown	#N/A	#N/A	#N/A	#N/A	#N/A	2	5809853	TATTCCCTTGGCTGCTGCTGTCCTGAAAGTGA	0.6564	(*0.22±0.14)	0	(0.08±0.05)	0	(0±0)	6	2963041	CTCAGGATAGCTGGAGCCC	19	4.5	Cleavage	-1	0.2737	0.675	1.2902	2
U21_32059		II	Unknown	0	0	Unknown	Unknown	#N/A	#N/A	#N/A	#N/A	#N/A	2	5809853	TATTCCCTTGGCTGCTGCTGTCCTGAAAGTGA	0.6564	(*0.22±0.14)	0	(0.08±0.05)	0	(0±0)	6	2655657	CCTCAGGATAGCTGGAGCC	19	5	Cleavage	-2	1.7793	1.7551	2.3223	2
U21_32059		II	Unknown	0	0	Unknown	Unknown	#N/A	#N/A	#N/A	#N/A	#N/A	2	5809853	TATTCCCTTGGCTGCTGCTGTCCTGAAAGTGA	0.6564	(*0.22±0.14)	0	(0.08±0.05)	0	(0±0)	6	2448586	CAGGATAGCTGGAGCCCAT	19	4.5	Translation	1	5.8853	3.9152	7.0959	1
U21_40796		III	unknown	0	0	Unknown	Unknown	#N/A	#N/A	#N/A	#N/A	#N/A	1	9271718	CCCTTTCGCCGATCCCTTTTCCTGTTTTGGGA	0	(0±0)	0.2972	(*0.08±0.07)	0	(0±0)	9	4333272	TAGGATAAGGTAGCGGCGAGA	21	4.5	Translation	2	0.8212	0.27	0	1
U21_40796		III	unknown	0	0	Unknown	Unknown	#N/A	#N/A	#N/A	#N/A	#N/A	1	9271718	CCCTTTCGCCGATCCCTTTTCCTGTTTTGGGA	0	(0±0)	0.2972	(*0.08±0.07)	0	(0±0)	9	3321764	GAGGAAATGGGAACAGCGG	19	4.5	Cleavage	2	0.4106	0.945	0.6451	1
U21_40796		III	unknown	0	0	Unknown	Unknown	#N/A	#N/A	#N/A	#N/A	#N/A	1	9271718	CCCTTTCGCCGATCCCTTTTCCTGTTTTGGGA	0	(0±0)	0.2972	(*0.08±0.07)	0	(0±0)	9	1557217	AGGGAACGGGCTTGGCGGAAT	21	5	Translation	3	8.3489	6.0753	14.1917	1
U21_40796		III	unknown	0	0	Unknown	Unknown	#N/A	#N/A	#N/A	#N/A	#N/A	1	9271718	CCCTTTCGCCGATCCCTTTTCCTGTTTTGGGA	0	(0±0)	0.2972	(*0.08±0.07)	0	(0±0)	9	1557211	AGGGAACGGGCTTGGCGGAA	20	4	Translation	3	6.5697	5.1303	7.999	1
U21_40796		III	unknown	0	0	Unknown	Unknown	#N/A	#N/A	#N/A	#N/A	#N/A	1	9271718	CCCTTTCGCCGATCCCTTTTCCTGTTTTGGGA	0	(0±0)	0.2972	(*0.08±0.07)	0	(0±0)	9	1557210	AGGGAACGGGCTTGGCGGA	19	4	Translation	3	6.9803	3.6452	5.6767	1
U21_40796		III	unknown	0	0	Unknown	Unknown	#N/A	#N/A	#N/A	#N/A	#N/A	1	9271718	CCCTTTCGCCGATCCCTTTTCCTGTTTTGGGA	0	(0±0)	0.2972	(*0.08±0.07)	0	(0±0)	9	1447751	AGGAAATGGGAACAGCGGC	19	5	Cleavage	3	1.0949	0.135	0.387	2
U21_40796		III	unknown	0	0	Unknown	Unknown	#N/A	#N/A	#N/A	#N/A	#N/A	1	9271718	CCCTTTCGCCGATCCCTTTTCCTGTTTTGGGA	0	(0±0)	0.2972	(*0.08±0.07)	0	(0±0)	9	610899	AATAGGATAAGGTAGCGGCGA	21	3.5	Cleavage	0	0.6843	0.27	0.258	1
U21_40796		III	unknown	0	0	Unknown	Unknown	#N/A	#N/A	#N/A	#N/A	#N/A	1	9271718	CCCTTTCGCCGATCCCTTTTCCTGTTTTGGGA	0	(0±0)	0.2972	(*0.08±0.07)	0	(0±0)	9	536434	AAGGGAACGGGCTTGGCGGAA	21	4.5	Cleavage	2	11.6338	7.8304	11.8694	1
U21_40796		III	unknown	0	0	Unknown	Unknown	#N/A	#N/A	#N/A	#N/A	#N/A	1	9271718	CCCTTTCGCCGATCCCTTTTCCTGTTTTGGGA	0	(0±0)	0.2972	(*0.08±0.07)	0	(0±0)	9	536433	AAGGGAACGGGCTTGGCGGA	20	4.5	Cleavage	2	9.5808	5.4003	9.2891	1
U21_47415		III	unknown	0	0	Unknown	Unknown	7.55679	7.57597	7.1927	7.85578	6.97811	4	6903431	GGCTTAAGTTGGTTCCTACTTGTACTGGGAAC	1.0503	(*0.37±0.27)	0.2312	(0.16±0.15)	0.3555	(0.28±0.18)	17	5005967	TTACTACAAGTAGCAACCGACAT	23	5	Cleavage	-2	0.6843	2.0251	0.5161	1
U21_47415		III	unknown	0	0	Unknown	Unknown	7.55679	7.57597	7.1927	7.85578	6.97811	4	6903431	GGCTTAAGTTGGTTCCTACTTGTACTGGGAAC	1.0503	(*0.37±0.27)	0.2312	(0.16±0.15)	0.3555	(0.28±0.18)	17	4510643	TCCAGTACGAATACGAACCGT	21	4.5	Translation	-3	1.0949	2.0251	1.4192	1
U21_47415		III	unknown	0	0	Unknown	Unknown	7.55679	7.57597	7.1927	7.85578	6.97811	4	6903431	GGCTTAAGTTGGTTCCTACTTGTACTGGGAAC	1.0503	(*0.37±0.27)	0.2312	(0.16±0.15)	0.3555	(0.28±0.18)	17	4510638	TCCAGTACGAATACGAACCG	20	3.5	Translation	-3	3.2848	4.5902	4.3865	1
U21_47415		III	unknown	0	0	Unknown	Unknown	7.55679	7.57597	7.1927	7.85578	6.97811	4	6903431	GGCTTAAGTTGGTTCCTACTTGTACTGGGAAC	1.0503	(*0.37±0.27)	0.2312	(0.16±0.15)	0.3555	(0.28±0.18)	17	4510636	TCCAGTACGAATACGAACC	19	3	Translation	-3	1.9162	2.4301	2.5803	1
U21_47415		III	unknown	0	0	Unknown	Unknown	7.55679	7.57597	7.1927	7.85578	6.97811	4	6903431	GGCTTAAGTTGGTTCCTACTTGTACTGGGAAC	1.0503	(*0.37±0.27)	0.2312	(0.16±0.15)	0.3555	(0.28±0.18)	17	4242948	TACAAGTAGCAACCGACATAGCA	23	5	Translation	2	0.8212	0.135	0.129	1
U21_47415		III	unknown	0	0	Unknown	Unknown	7.55679	7.57597	7.1927	7.85578	6.97811	4	6903431	GGCTTAAGTTGGTTCCTACTTGTACTGGGAAC	1.0503	(*0.37±0.27)	0.2312	(0.16±0.15)	0.3555	(0.28±0.18)	17	2943824	CTAGTACGAGAGGAACCGTT	20	4.5	Translation	-2	2.4636	1.3501	3.0964	1
U21_47415		III	unknown	0	0	Unknown	Unknown	7.55679	7.57597	7.1927	7.85578	6.97811	4	6903431	GGCTTAAGTTGGTTCCTACTTGTACTGGGAAC	1.0503	(*0.37±0.27)	0.2312	(0.16±0.15)	0.3555	(0.28±0.18)	17	2943821	CTAGTACGAGAGGAACCGT	19	3.5	Translation	-2	3.148	3.1052	3.7415	1
U21_47415		III	unknown	0	0	Unknown	Unknown	7.55679	7.57597	7.1927	7.85578	6.97811	4	6903431	GGCTTAAGTTGGTTCCTACTTGTACTGGGAAC	1.0503	(*0.37±0.27)	0.2312	(0.16±0.15)	0.3555	(0.28±0.18)	17	2652454	CCTAGTACGAGAGGAACCGTT	21	4.5	Cleavage	-3	2.1899	2.2951	2.3223	1
U21_47415		III	unknown	0	0	Unknown	Unknown	7.55679	7.57597	7.1927	7.85578	6.97811	4	6903431	GGCTTAAGTTGGTTCCTACTTGTACTGGGAAC	1.0503	(*0.37±0.27)	0.2312	(0.16±0.15)	0.3555	(0.28±0.18)	17	2652452	CCTAGTACGAGAGGAACCGT	20	3.5	Cleavage	-3	4.2429	2.8351	3.4834	1
U21_47415		III	unknown	0	0	Unknown	Unknown	7.55679	7.57597	7.1927	7.85578	6.97811	4	6903431	GGCTTAAGTTGGTTCCTACTTGTACTGGGAAC	1.0503	(*0.37±0.27)	0.2312	(0.16±0.15)	0.3555	(0.28±0.18)	17	2652449	CCTAGTACGAGAGGAACCG	19	3	Cleavage	-3	9.307	6.2103	5.2896	1
U21_47415		III	unknown	0	0	Unknown	Unknown	7.55679	7.57597	7.1927	7.85578	6.97811	4	6903431	GGCTTAAGTTGGTTCCTACTTGTACTGGGAAC	1.0503	(*0.37±0.27)	0.2312	(0.16±0.15)	0.3555	(0.28±0.18)	17	2572526	CCAGTACGAATACGAACCGTG	21	5	Translation	-2	0.5475	0.405	1.1611	1
U21_47415		III	unknown	0	0	Unknown	Unknown	7.55679	7.57597	7.1927	7.85578	6.97811	4	6903431	GGCTTAAGTTGGTTCCTACTTGTACTGGGAAC	1.0503	(*0.37±0.27)	0.2312	(0.16±0.15)	0.3555	(0.28±0.18)	17	2572525	CCAGTACGAATACGAACCGT	20	4	Translation	-2	0.8212	1.4851	0.6451	1
U21_47415		III	unknown	0	0	Unknown	Unknown	7.55679	7.57597	7.1927	7.85578	6.97811	4	6903431	GGCTTAAGTTGGTTCCTACTTGTACTGGGAAC	1.0503	(*0.37±0.27)	0.2312	(0.16±0.15)	0.3555	(0.28±0.18)	17	2572519	CCAGTACGAATACGAACCG	19	3	Translation	-2	2.8742	2.2951	3.0964	1
U21_47415		III	unknown	0	0	Unknown	Unknown	7.55679	7.57597	7.1927	7.85578	6.97811	4	6903431	GGCTTAAGTTGGTTCCTACTTGTACTGGGAAC	1.0503	(*0.37±0.27)	0.2312	(0.16±0.15)	0.3555	(0.28±0.18)	17	2461041	CAGTACGAATACGAACCGTG	20	5	Translation	-1	0.5475	0.81	1.4192	1
U21_47415		III	unknown	0	0	Unknown	Unknown	7.55679	7.57597	7.1927	7.85578	6.97811	4	6903431	GGCTTAAGTTGGTTCCTACTTGTACTGGGAAC	1.0503	(*0.37±0.27)	0.2312	(0.16±0.15)	0.3555	(0.28±0.18)	17	2461040	CAGTACGAATACGAACCGT	19	4	Translation	-1	0.9581	1.3501	1.4192	1
U21_47415		III	unknown	0	0	Unknown	Unknown	7.55679	7.57597	7.1927	7.85578	6.97811	4	6903431	GGCTTAAGTTGGTTCCTACTTGTACTGGGAAC	1.0503	(*0.37±0.27)	0.2312	(0.16±0.15)	0.3555	(0.28±0.18)	17	1631627	AGTACGAGAGGAACCGTTG	19	5	Translation	0	1.9162	1.7551	2.9674	1
U21_47415		III	unknown	0	0	Unknown	Unknown	7.55679	7.57597	7.1927	7.85578	6.97811	4	6903431	GGCTTAAGTTGGTTCCTACTTGTACTGGGAAC	1.0503	(*0.37±0.27)	0.2312	(0.16±0.15)	0.3555	(0.28±0.18)	17	1631422	AGTACGAATACGAACCGTG	19	5	Translation	0	1.7793	1.8901	2.9674	1
U21_47611		III	unknown	0	0	Unknown	Unknown	10.3742	11.0686	10.4434	10.4362	10.0895	3	1984122	79ATTACCCTTGGTTCATCAACTTCTGTATGG	0.9518	(*0.28±0.31)	0.3302	(0.13±0.11)	0.3555	(0.36±0.21)	4	2413057	CAGAAGTGGATGAATGAAGGCA	22	4.5	Cleavage	1	1.2318	0.81	0.129	1
U21_47611		III	unknown	0	0	Unknown	Unknown	10.3742	11.0686	10.4434	10.4362	10.0895	3	1984122	79ATTACCCTTGGTTCATCAACTTCTGTATGG	0.9518	(*0.28±0.31)	0.3302	(0.13±0.11)	0.3555	(0.36±0.21)	4	2413056	CAGAAGTGGATGAATGAAGGC	21	3.5	Cleavage	1	1.2318	0.675	0.129	1
U21_47611		III	unknown	0	0	Unknown	Unknown	10.3742	11.0686	10.4434	10.4362	10.0895	3	1984122	79ATTACCCTTGGTTCATCAACTTCTGTATGG	0.9518	(*0.28±0.31)	0.3302	(0.13±0.11)	0.3555	(0.36±0.21)	4	1199857	AGAAGTGGATGAATGAAGGCA	21	5	Cleavage	2	0.8212	0.945	0.129	1
U21_47611		III	unknown	0	0	Unknown	Unknown	10.3742	11.0686	10.4434	10.4362	10.0895	3	1984122	79ATTACCCTTGGTTCATCAACTTCTGTATGG	0.9518	(*0.28±0.31)	0.3302	(0.13±0.11)	0.3555	(0.36±0.21)	4	810567	ACAGAAGTGGATGAATGAAGGC	22	3.5	Translation	0	3.0111	0.54	0	1
U21_48763		III	Unknown	0	0	Unknown	Unknown	#N/A	#N/A	#N/A	#N/A	#N/A	1	1806865	ACTAGCCCTTTTCATTAGTTCGGACTTTTGGT	0.2626	(0±0)	0.3302	(*0.11±0.09)	0	(0±0)	4	4520634	TCCGAACTGATGGAAAGGGCT	21	1	Cleavage	2	0.2737	1.0801	0.129	1
U21_48763		III	Unknown	0	0	Unknown	Unknown	#N/A	#N/A	#N/A	#N/A	#N/A	1	1806865	ACTAGCCCTTTTCATTAGTTCGGACTTTTGGT	0.2626	(0±0)	0.3302	(*0.11±0.09)	0	(0±0)	4	4350693	TAGTCCGACTTTGTGAAATG	20	5	Translation	-1	1.2318	0.945	0.5161	1
U21_48763		III	Unknown	0	0	Unknown	Unknown	#N/A	#N/A	#N/A	#N/A	#N/A	1	1806865	ACTAGCCCTTTTCATTAGTTCGGACTTTTGGT	0.2626	(0±0)	0.3302	(*0.11±0.09)	0	(0±0)	4	2607792	CCGAACTGATGGAAAGGGCTAGT	23	1	Cleavage	3	0.1369	0.54	0.5161	1
U21_48763		III	Unknown	0	0	Unknown	Unknown	#N/A	#N/A	#N/A	#N/A	#N/A	1	1806865	ACTAGCCCTTTTCATTAGTTCGGACTTTTGGT	0.2626	(0±0)	0.3302	(*0.11±0.09)	0	(0±0)	4	1655795	AGTCCGACTTTGTGAAATGA	20	5	Translation	0	0.1369	0.405	0.6451	1
U21_51217		II	unknown	0	0	Unknown	Unknown	#N/A	#N/A	#N/A	#N/A	#N/A	14	2734483	GCAGCCTCCAGGTTTCCAAGTCTGGAGTCAAG	3.5447	(*0.71±1.02)	0.9577	(0.46±0.72)	2.3464	(*0.58±0.73)	7	4906760	TGGTTTGGACACATGGAGGA	20	5	Translation	3	0.9581	0.54	0	1
U21_51217		II	unknown	0	0	Unknown	Unknown	#N/A	#N/A	#N/A	#N/A	#N/A	14	2734483	GCAGCCTCCAGGTTTCCAAGTCTGGAGTCAAG	3.5447	(*0.71±1.02)	0.9577	(0.46±0.72)	2.3464	(*0.58±0.73)	7	4881729	TGGGATTGGAAACCTGACGGC	21	5	Cleavage	2	0.5475	0.405	0.129	1
U21_51217		II	unknown	0	0	Unknown	Unknown	#N/A	#N/A	#N/A	#N/A	#N/A	14	2734483	GCAGCCTCCAGGTTTCCAAGTCTGGAGTCAAG	3.5447	(*0.71±1.02)	0.9577	(0.46±0.72)	2.3464	(*0.58±0.73)	7	3257657	GACGGGTTTTGAAACCTGG	19	5	Translation	0	1.6424	1.7551	2.4513	1
U21_51217		II	unknown	0	0	Unknown	Unknown	#N/A	#N/A	#N/A	#N/A	#N/A	14	2734483	GCAGCCTCCAGGTTTCCAAGTCTGGAGTCAAG	3.5447	(*0.71±1.02)	0.9577	(0.46±0.72)	2.3464	(*0.58±0.73)	7	2967039	CTCCAGACTTTGAATCTGGC	20	3.5	Translation	-1	0.1369	1.0801	1.0321	1
U21_51217		II	unknown	0	0	Unknown	Unknown	#N/A	#N/A	#N/A	#N/A	#N/A	14	2734483	GCAGCCTCCAGGTTTCCAAGTCTGGAGTCAAG	3.5447	(*0.71±1.02)	0.9577	(0.46±0.72)	2.3464	(*0.58±0.73)	7	2967037	CTCCAGACTTTGAATCTGG	19	3.5	Translation	-1	0	0.675	1.2902	1
U21_51217		II	unknown	0	0	Unknown	Unknown	#N/A	#N/A	#N/A	#N/A	#N/A	14	2734483	GCAGCCTCCAGGTTTCCAAGTCTGGAGTCAAG	3.5447	(*0.71±1.02)	0.9577	(0.46±0.72)	2.3464	(*0.58±0.73)	7	2857277	CGGGTTTTGAAACCTGGGA	19	4	Cleavage	2	0.8212	0.54	0.6451	1
U21_51217		II	unknown	0	0	Unknown	Unknown	#N/A	#N/A	#N/A	#N/A	#N/A	14	2734483	GCAGCCTCCAGGTTTCCAAGTCTGGAGTCAAG	3.5447	(*0.71±1.02)	0.9577	(0.46±0.72)	2.3464	(*0.58±0.73)	7	1020433	ACGGGTTTTGAAACCTGGGA	20	5	Translation	1	0.6843	0.54	0.9031	1
U21_11104	B	III	VP1/ABI3 family regulatory protein	osa	4e-90	Transcription Factor	Hormone Signal	10.366	10.5978	10.5294	10.6846	10.6437	12	4822801	GGACACTCTGGCAAACCTTGCTATTCTTGGTG	0	(0.22±0.19)	0	(0.13±0.13)	0.7821	(*0.31±0.2)	21	hvu-miR516	ATAGCAAGGATTGACAGACTGAG	23	5	Translation	2	2.3268	2.5651	5.2896	1
U21_11104	B	III	VP1/ABI3 family regulatory protein	osa	4e-90	Transcription Factor	Hormone Signal	10.366	10.5978	10.5294	10.6846	10.6437	12	4822801	GGACACTCTGGCAAACCTTGCTATTCTTGGTG	0	(0.22±0.19)	0	(0.13±0.13)	0.7821	(*0.31±0.2)	21	4316029	TAGCAAGGATTGACAGACTGAG	22	5	Translation	3	0.9581	1.6201	2.5803	1
U21_11104	B	III	VP1/ABI3 family regulatory protein	osa	4e-90	Transcription Factor	Hormone Signal	10.366	10.5978	10.5294	10.6846	10.6437	12	4822801	GGACACTCTGGCAAACCTTGCTATTCTTGGTG	0	(0.22±0.19)	0	(0.13±0.13)	0.7821	(*0.31±0.2)	21	4316027	TAGCAAGGATTGACAGACTGA	21	4	Translation	3	6.7065	5.1303	6.5798	1
U21_11104	B	III	VP1/ABI3 family regulatory protein	osa	4e-90	Transcription Factor	Hormone Signal	10.366	10.5978	10.5294	10.6846	10.6437	12	4822801	GGACACTCTGGCAAACCTTGCTATTCTTGGTG	0	(0.22±0.19)	0	(0.13±0.13)	0.7821	(*0.31±0.2)	21	4316026	TAGCAAGGATTGACAGACTG	20	3	Translation	3	6.2959	5.9403	6.1928	1
U21_11104	B	III	VP1/ABI3 family regulatory protein	osa	4e-90	Transcription Factor	Hormone Signal	10.366	10.5978	10.5294	10.6846	10.6437	12	4822801	GGACACTCTGGCAAACCTTGCTATTCTTGGTG	0	(0.22±0.19)	0	(0.13±0.13)	0.7821	(*0.31±0.2)	21	4316024	TAGCAAGGATTGACAGACT	19	3	Translation	3	4.5166	2.7001	3.3544	1
U21_11104	B	III	VP1/ABI3 family regulatory protein	osa	4e-90	Transcription Factor	Hormone Signal	10.366	10.5978	10.5294	10.6846	10.6437	12	4822801	GGACACTCTGGCAAACCTTGCTATTCTTGGTG	0	(0.22±0.19)	0	(0.13±0.13)	0.7821	(*0.31±0.2)	21	2480871	CATAGCAAGGATTGACAGAT	20	4	Translation	1	0.6843	0.675	0.129	1
U21_11104	B	III	VP1/ABI3 family regulatory protein	osa	4e-90	Transcription Factor	Hormone Signal	10.366	10.5978	10.5294	10.6846	10.6437	12	4822801	GGACACTCTGGCAAACCTTGCTATTCTTGGTG	0	(0.22±0.19)	0	(0.13±0.13)	0.7821	(*0.31±0.2)	21	2480866	CATAGCAAGGATTGACAGAG	20	3	Translation	1	1.7793	0.945	0.5161	1
U21_11104	B	III	VP1/ABI3 family regulatory protein	osa	4e-90	Transcription Factor	Hormone Signal	10.366	10.5978	10.5294	10.6846	10.6437	12	4822801	GGACACTCTGGCAAACCTTGCTATTCTTGGTG	0	(0.22±0.19)	0	(0.13±0.13)	0.7821	(*0.31±0.2)	21	2480856	CATAGCAAGGATTGACAGACTGA	23	5	Translation	1	10.9494	6.2103	8.257	1
U21_11104	B	III	VP1/ABI3 family regulatory protein	osa	4e-90	Transcription Factor	Hormone Signal	10.366	10.5978	10.5294	10.6846	10.6437	12	4822801	GGACACTCTGGCAAACCTTGCTATTCTTGGTG	0	(0.22±0.19)	0	(0.13±0.13)	0.7821	(*0.31±0.2)	21	2480855	CATAGCAAGGATTGACAGACTG	22	4	Translation	1	42.5659	18.631	10.0632	1
U21_11104	B	III	VP1/ABI3 family regulatory protein	osa	4e-90	Transcription Factor	Hormone Signal	10.366	10.5978	10.5294	10.6846	10.6437	12	4822801	GGACACTCTGGCAAACCTTGCTATTCTTGGTG	0	(0.22±0.19)	0	(0.13±0.13)	0.7821	(*0.31±0.2)	21	2480851	CATAGCAAGGATTGACAGACT	21	4	Translation	1	34.6276	17.1459	6.1928	1
U21_11104	B	III	VP1/ABI3 family regulatory protein	osa	4e-90	Transcription Factor	Hormone Signal	10.366	10.5978	10.5294	10.6846	10.6437	12	4822801	GGACACTCTGGCAAACCTTGCTATTCTTGGTG	0	(0.22±0.19)	0	(0.13±0.13)	0.7821	(*0.31±0.2)	21	2480849	CATAGCAAGGATTGACAGACG	21	5	Translation	1	0.1369	0.945	0	1
U21_11104	B	III	VP1/ABI3 family regulatory protein	osa	4e-90	Transcription Factor	Hormone Signal	10.366	10.5978	10.5294	10.6846	10.6437	12	4822801	GGACACTCTGGCAAACCTTGCTATTCTTGGTG	0	(0.22±0.19)	0	(0.13±0.13)	0.7821	(*0.31±0.2)	21	2480845	CATAGCAAGGATTGACAGACA	21	5	Translation	1	0.6843	0.675	0.129	1
U21_11104	B	III	VP1/ABI3 family regulatory protein	osa	4e-90	Transcription Factor	Hormone Signal	10.366	10.5978	10.5294	10.6846	10.6437	12	4822801	GGACACTCTGGCAAACCTTGCTATTCTTGGTG	0	(0.22±0.19)	0	(0.13±0.13)	0.7821	(*0.31±0.2)	21	2480844	CATAGCAAGGATTGACAGAC	20	4	Translation	1	141.385	118.806	24.513	1
U21_11104	B	III	VP1/ABI3 family regulatory protein	osa	4e-90	Transcription Factor	Hormone Signal	10.366	10.5978	10.5294	10.6846	10.6437	12	4822801	GGACACTCTGGCAAACCTTGCTATTCTTGGTG	0	(0.22±0.19)	0	(0.13±0.13)	0.7821	(*0.31±0.2)	21	2480841	CATAGCAAGGATTGACAGAAA	21	5	Translation	1	0	0.675	0.387	1
U21_11104	B	III	VP1/ABI3 family regulatory protein	osa	4e-90	Transcription Factor	Hormone Signal	10.366	10.5978	10.5294	10.6846	10.6437	12	4822801	GGACACTCTGGCAAACCTTGCTATTCTTGGTG	0	(0.22±0.19)	0	(0.13±0.13)	0.7821	(*0.31±0.2)	21	2480839	CATAGCAAGGATTGACAGA	19	3	Translation	1	46.9457	51.0327	14.0627	1
U21_11104	B	III	VP1/ABI3 family regulatory protein	osa	4e-90	Transcription Factor	Hormone Signal	10.366	10.5978	10.5294	10.6846	10.6437	12	4822801	GGACACTCTGGCAAACCTTGCTATTCTTGGTG	0	(0.22±0.19)	0	(0.13±0.13)	0.7821	(*0.31±0.2)	21	1817629	ATAGCAAGGATTGACAGACTGA	22	4	Translation	2	4.3798	4.8603	4.9026	1
U21_11104	B	III	VP1/ABI3 family regulatory protein	osa	4e-90	Transcription Factor	Hormone Signal	10.366	10.5978	10.5294	10.6846	10.6437	12	4822801	GGACACTCTGGCAAACCTTGCTATTCTTGGTG	0	(0.22±0.19)	0	(0.13±0.13)	0.7821	(*0.31±0.2)	21	1817628	ATAGCAAGGATTGACAGACTG	21	3	Translation	2	6.8434	7.4254	8.644	1
U21_11104	B	III	VP1/ABI3 family regulatory protein	osa	4e-90	Transcription Factor	Hormone Signal	10.366	10.5978	10.5294	10.6846	10.6437	12	4822801	GGACACTCTGGCAAACCTTGCTATTCTTGGTG	0	(0.22±0.19)	0	(0.13±0.13)	0.7821	(*0.31±0.2)	21	1817626	ATAGCAAGGATTGACAGACT	20	3	Translation	2	8.7595	4.9953	4.5155	1
U21_11104	B	III	VP1/ABI3 family regulatory protein	osa	4e-90	Transcription Factor	Hormone Signal	10.366	10.5978	10.5294	10.6846	10.6437	12	4822801	GGACACTCTGGCAAACCTTGCTATTCTTGGTG	0	(0.22±0.19)	0	(0.13±0.13)	0.7821	(*0.31±0.2)	21	1817622	ATAGCAAGGATTGACAGAC	19	3	Translation	2	12.1812	9.3155	6.8378	1
U21_11104	B	III	VP1/ABI3 family regulatory protein	osa	4e-90	Transcription Factor	Hormone Signal	10.366	10.5978	10.5294	10.6846	10.6437	12	4822801	GGACACTCTGGCAAACCTTGCTATTCTTGGTG	0	(0.22±0.19)	0	(0.13±0.13)	0.7821	(*0.31±0.2)	21	846001	ACATAGCAAGGATTGACAGA	20	4.5	Cleavage	0	1.6424	3.9152	3.4834	1
U21_11104	B	III	VP1/ABI3 family regulatory protein	osa	4e-90	Transcription Factor	Hormone Signal	10.366	10.5978	10.5294	10.6846	10.6437	12	4822801	GGACACTCTGGCAAACCTTGCTATTCTTGGTG	0	(0.22±0.19)	0	(0.13±0.13)	0.7821	(*0.31±0.2)	21	846000	ACATAGCAAGGATTGACAG	19	4.5	Cleavage	0	0.4106	2.1601	2.7093	1
